# Supplementary material for: Concurrent Targeting of HDAC and PI3K to Overcome Phenotypic Heterogeneity of Castration-resistant and Neuroendocrine Prostate Cancers
Source: Cancer Res Commun. 2023 Nov 20;3(11):2358–74. doi: 10.1158/2767-9764.CRC-23-0250 (PMC10658857; doi:10.1158/2767-9764.CRC-23-0250)
Supplement: Supplementary Table 1 [file crc-23-0250-s01.xlsx]

## Sheet: P<0.05,FC>2 in.common
			datatype									grp2	grp2	grp2	grp2	grp2	grp2	grp2	grp2	grp2	grp2	grp2	grp2	grp2	grp4	grp4	grp4	grp4	grp4	grp4	grp4	grp4	grp4	grp4	grp4	grp4	grp4						LOG2_MC_RATIO	LOG2_MC_RATIO	LOG2_MC_RATIO	LOG2_MC_RATIO	LOG2_MC_RATIO	LOG2_MC_RATIO	LOG2_MC_RATIO
																2680	1		1	0	1046	279	1521	721					3544	319		257	62	256	4	794	73	301	7	104	0		grp2	grp2	grp2	grp2	grp2	grp2	grp2
ROW	ENTREZ	SYMBOL	GENENAME	MAP	Gene.Exonic.Length	GO ID	Biocarta Pathway Name	KEGG Pathway Info	NCIPID Pathway Name	Reactome ID	Reactome Pathway Name	grp2	limma_logFC	limma_AveExpr	limma_t	limma_P.Value	limma_adj.P.Val	limma_B	FDR<0.05, FC>0	FDR<0.05, FC<0	P<0.05, FC>2	P<0.05, FC<-2	P<0.05, FC>1.5	P<0.05, FC<-1.5	grp4	limma_logFC	limma_AveExpr	limma_t	limma_P.Value	limma_adj.P.Val	limma_B	FDR<0.05, FC>0	FDR<0.05, FC<0	P<0.05, FC>2	P<0.05, FC<-2	P<0.05, FC>1.5	P<0.05, FC<-1.5	SUM P<0.05, FC>1.5	SUM P<0.05, FC<-1.5	SUM P<0.05, FC>2	SUM P<0.05, FC<-2	Average limma_t	136CR_1nM_Romidepsin	22RV1_1nM_Romidepsin	35CR_1nM_Romidepsin	C42B_1nM_Romidepsin	136CR_control	22RV1_control	35CR_control
6404	9244	CRLF1	cytokine receptor like factor 1	19p13.11	2967	GO:0004896 [Name: cytokine receptor activity]; GO:0009897 [Name: external side of plasma membrane]; GO:0042531 [Name: positive regulation of tyrosine phosphorylation of STAT protein]; GO:0043524 [Name: negative regulation of neuron apoptotic process]; GO:0008284 [Name: positive regulation of cell proliferation]; GO:0046982 [Name: protein heterodimerization activity]; GO:2000672 [Name: negative re…	-	-	-	R-HSA-9020956; R-HSA-6788467	IL-6-type cytokine receptor ligand interactions; Interleukin-27 signaling; Cytokine Signaling in Immune system; Immune System; Signaling by Interleukins; Interleukin-12 family signaling; Interleukin-6 family signaling	6188	2.96286	2.62345	6.20175	0.000395072	0.121577	0.599384	0	0	1	0	1	0	6188	2.53046	2.42593	11.8414	5.90025e-07	0.00715346	6.539	1	0	1	0	1	0	2	0	2	0	9.02156	1.02077	2.27058	0.915289	2.35812	-4.36047	-0.757129	-0.608612
10275	51440	HPCAL4	hippocalcin like 4	1p34.2	4758	GO:0005509 [Name: calcium ion binding]; GO:0008022 [Name: protein C-terminus binding]; GO:0005246 [Name: calcium channel regulator activity]; GO:0005622 [Name: intracellular]; GO:0007165 [Name: signal transduction]; GO:0005515 [Name: protein binding]; GO:0007417 [Name: central nervous system development]; GO:0019904 [Name: protein domain specific binding]	-	-	-	-	-	9972	4.9961	0.199492	8.6241	4.73367e-05	0.0878865	1.68797	0	0	1	0	1	0	9972	1.56994	3.61217	7.99244	1.73479e-05	0.0146498	3.47065	1	0	1	0	1	0	2	0	2	0	8.30827	0.514544	2.78019	1.0291	5.20795	-2.41004	-2.45887	-3.7334
6681	9638	FEZ1	fasciculation and elongation protein zeta 1	11q24.2	9107	GO:0005080 [Name: protein kinase C binding]; GO:0005794 [Name: Golgi apparatus]; GO:0030010 [Name: establishment of cell polarity]; GO:0021766 [Name: hippocampus development]; GO:0070584 [Name: mitochondrion morphogenesis]; GO:0005813 [Name: centrosome]; GO:0005886 [Name: plasma membrane]; GO:0005737 [Name: cytoplasm]; GO:0005739 [Name: mitochondrion]; GO:0005874 [Name: microtubule]; GO:0010976 […	-	-	-	-	-	6491	1.54085	2.23066	5.8233	0.000581381	0.121577	0.254402	0	0	1	0	1	0	6491	2.75664	-0.124674	9.9395	2.73209e-06	0.00715346	4.06464	1	0	1	0	1	0	2	0	2	0	7.8814	-1.78098	1.48532	2.19172	1.36689	-3.56381	-0.366361	0.881993
17521	196500	PIANP	PILR alpha associated neural protein	12p13.31	3266	GO:0016021 [Name: integral component of membrane]; GO:0050776 [Name: regulation of immune response]; GO:0016323 [Name: basolateral plasma membrane]; GO:0005886 [Name: plasma membrane]; GO:0005912 [Name: adherens junction]; GO:0016020 [Name: membrane]	-	-	-	R-HSA-198933	Immune System; Immunoregulatory interactions between a Lymphoid and a non-Lymphoid cell; Adaptive Immune System	16851	3.63572	1.03277	9.95625	1.80565e-05	0.085477	2.5579	0	0	1	0	1	0	16851	1.48934	2.11599	4.93631	0.000711304	0.0428088	-0.151943	1	0	1	0	1	0	2	0	2	0	7.44628	1.18865	4.08522	1.70463	0.342733	-2.34342	0.245552	-1.44475
2833	3914	LAMB3	laminin subunit beta 3	1q32.2	4647	GO:0005515 [Name: protein binding]; GO:0005576 [Name: extracellular region]; GO:0008544 [Name: epidermis development]; GO:0035987 [Name: endodermal cell differentiation]; GO:0005610 [Name: laminin-5 complex]; GO:0030198 [Name: extracellular matrix organization]; GO:0043256 [Name: laminin complex]; GO:0016477 [Name: cell migration]; GO:0009888 [Name: tissue development]; GO:0050873 [Name: brown fa…	-	hsa05145 [Pathway Title: Toxoplasmosis]; hsa05146 [Pathway Title: Amoebiasis]; hsa04510 [Pathway Title: Focal adhesion]; hsa05200 [Pathway Title: Pathways in cancer]; hsa04151 [Pathway Title: PI3K-Akt signaling pathway]; hsa05222 [Pathway Title: Small cell lung cancer]; hsa04512 [Pathway Title: ECM-receptor interaction]	a6b1_a6b4_integrin_pathway [Longname: a6b1 and a6b4 Integrin signaling]; integrin1_pathway [Longname: Beta1 integrin cell surface interactions]; integrin4_pathway [Longname: Alpha6 beta4 integrin-ligand interactions]	R-HSA-2214320; R-HSA-3000171; R-HSA-1474228; R-HSA-2022090; R-HSA-3000157; R-HSA-8874081; R-HSA-446107	Degradation of the extracellular matrix; Non-integrin membrane-ECM interactions; MET activates PTK2 signaling; Signal Transduction; Assembly of collagen fibrils and other multimeric structures; Extracellular matrix organization; Type I hemidesmosome assembly; Cell-Cell communication; Laminin interactions; Cell junction organization; Collagen formation; Signaling by MET; Anchoring fibril formation…	2675	2.31279	2.89638	7.09399	0.00016939	0.0931831	1.41254	0	0	1	0	1	0	2675	1.7639	2.54855	7.78426	2.15761e-05	0.0146498	3.26151	1	0	1	0	1	0	2	0	2	0	7.43912	3.36536	1.25875	-1.32466	1.68399	1.29284	-0.195958	-4.63581
1622	2199	FBLN2	fibulin 2	3p25.1	4818	GO:0005576 [Name: extracellular region]; GO:0030023 [Name: extracellular matrix constituent conferring elasticity]; GO:0005201 [Name: extracellular matrix structural constituent]; GO:0031012 [Name: extracellular matrix]; GO:1903561 [Name: extracellular vesicle]; GO:0030198 [Name: extracellular matrix organization]; GO:0050840 [Name: extracellular matrix binding]; GO:0010811 [Name: positive regula…	-	-	-	R-HSA-2129379	Molecules associated with elastic fibres; Extracellular matrix organization; Elastic fibre formation	1552	1.51109	1.92507	4.60155	0.00229694	0.15321	-1.11137	0	0	1	0	1	0	1552	1.04762	3.15137	9.91714	2.7858e-06	0.00715346	5.25729	1	0	1	0	1	0	2	0	2	0	7.25934	-0.133964	-4.08203	5.05065	3.59273	-1.02081	-8.71115	4.07779
20363	374946	DRAXIN	dorsal inhibitory axon guidance protein	1p36.22	7365	GO:0021528 [Name: commissural neuron differentiation in spinal cord]; GO:0021516 [Name: dorsal spinal cord development]; GO:0043524 [Name: negative regulation of neuron apoptotic process]; GO:0090090 [Name: negative regulation of canonical Wnt signaling pathway]; GO:0007411 [Name: axon guidance]; GO:0016055 [Name: Wnt signaling pathway]; GO:0030900 [Name: forebrain development]; GO:0005515 [Name:…	-	-	-	-	-	18869	2.39786	0.190818	3.12471	0.0161117	0.218285	-2.7753	0	0	1	0	1	0	18869	1.32571	3.43486	11.2416	9.33442e-07	0.00715346	6.26756	1	0	1	0	1	0	2	0	2	0	7.18314	-0.850969	1.4981	2.74848	2.26005	-2.42412	-0.104076	1.20234
937	1277	COL1A1	collagen type I alpha 1 chain	17q21.33	9819	GO:0002020 [Name: protease binding]; GO:0007596 [Name: blood coagulation]; GO:0031960 [Name: response to corticosteroid]; GO:0034504 [Name: protein localization to nucleus]; GO:0050900 [Name: leukocyte migration]; GO:0060346 [Name: bone trabecula formation]; GO:0001957 [Name: intramembranous ossification]; GO:0038063 [Name: collagen-activated tyrosine kinase receptor signaling pathway]; GO:004589…	-	hsa05146 [Pathway Title: Amoebiasis]; hsa04151 [Pathway Title: PI3K-Akt signaling pathway]; hsa04510 [Pathway Title: Focal adhesion]; hsa04512 [Pathway Title: ECM-receptor interaction]; hsa04974 [Pathway Title: Protein digestion and absorption]; hsa04611 [Pathway Title: Platelet activation]	integrin3_pathway [Longname: Beta3 integrin cell surface interactions]; avb3_integrin_pathway [Longname: Integrins in angiogenesis]; il4_2pathway [Longname: IL4-mediated signaling events]; lymphangiogenesis_pathway [Longname: VEGFR3 signaling in lymphatic endothelium]; integrin1_pathway [Longname: Beta1 integrin cell surface interactions]; syndecan_1_pathway [Longname: Syndecan-1-mediated signali…	R-HSA-114604; R-HSA-3000170; R-HSA-2214320; R-HSA-8874081; R-HSA-1474244; R-HSA-198933; R-HSA-3000171; R-HSA-3000178; R-HSA-430116; R-HSA-75892; R-HSA-216083; R-HSA-3000480; R-HSA-76009; R-HSA-8940973; R-HSA-202733; R-HSA-2243919; R-HSA-1442490; R-HSA-1650814; R-HSA-2022090; R-HSA-8948216	Scavenging by Class A Receptors; RUNX2 regulates osteoblast differentiation; Vesicle-mediated transport; RNA Polymerase II Transcription; RUNX2 regulates bone development; Extracellular matrix organization; Gene expression (Transcription); Transcriptional regulation by RUNX2; Assembly of collagen fibrils and other multimeric structures; Binding and Uptake of Ligands by Scavenger Receptors; Collag…	901	1.15988	2.65675	4.28285	0.00340308	0.164633	-1.45373	0	0	1	0	1	0	901	1.09031	3.65752	9.3941	4.44039e-06	0.00758099	4.80321	1	0	1	0	1	0	2	0	2	0	6.83847	-0.586378	1.11218	0.329646	1.32324	-1.27637	0.272789	-0.827959
1671	2264	FGFR4	fibroblast growth factor receptor 4	5q35.2	4810	GO:0005007 [Name: fibroblast growth factor-activated receptor activity]; GO:0005887 [Name: integral component of plasma membrane]; GO:0010715 [Name: regulation of extracellular matrix disassembly]; GO:0005768 [Name: endosome]; GO:0005886 [Name: plasma membrane]; GO:0016477 [Name: cell migration]; GO:1903412 [Name: response to bile acid]; GO:0000165 [Name: MAPK cascade]; GO:0070857 [Name: regulati…	-	hsa04144 [Pathway Title: Endocytosis]; hsa04010 [Pathway Title: MAPK signaling pathway]; hsa04015 [Pathway Title: Rap1 signaling pathway]; hsa04151 [Pathway Title: PI3K-Akt signaling pathway]; hsa04014 [Pathway Title: Ras signaling pathway]; hsa04550 [Pathway Title: Signaling pathways regulating pluripotency of stem cells]; hsa04810 [Pathway Title: Regulation of actin cytoskeleton]	fgf_pathway [Longname: FGF signaling pathway]	R-HSA-1257604; R-HSA-5673001; R-HSA-1307965; R-HSA-190322; R-HSA-5654733; R-HSA-5654712; R-HSA-5654719; R-HSA-5655291; R-HSA-109704; R-HSA-6811558; R-HSA-5654228; R-HSA-5654720; R-HSA-1839128; R-HSA-2219530	Immune System; MAPK family signaling cascades; SHC-mediated cascade:FGFR4; Signal Transduction; Signaling by Interleukins; Signaling by Receptor Tyrosine Kinases; IGF1R signaling cascade; betaKlotho-mediated ligand binding; FGFR4 ligand binding and activation; FGFR4 mutant receptor activation; FLT3 Signaling; Downstream signaling of activated FGFR4; Intracellular signaling by second messengers; M…	1602	1.47883	3.34517	4.95429	0.00151254	0.142554	-0.708303	0	0	1	0	1	0	1602	1.44219	2.78218	8.59301	9.46836e-06	0.0104199	4.03416	1	0	1	0	1	0	2	0	2	0	6.77365	-1.16378	1.33296	1.01823	1.78374	-2.8093	0.172934	0.170767
7862	11031	RAB31	RAB31, member RAS oncogene family	18p11.22	5476	GO:0001891 [Name: phagocytic cup]; GO:0003924 [Name: GTPase activity]; GO:0006886 [Name: intracellular protein transport]; GO:0090382 [Name: phagosome maturation]; GO:0005515 [Name: protein binding]; GO:0005886 [Name: plasma membrane]; GO:0030667 [Name: secretory granule membrane]; GO:0031623 [Name: receptor internalization]; GO:0032482 [Name: Rab protein signal transduction]; GO:0019003 [Name: G…	-	hsa04144 [Pathway Title: Endocytosis]	-	R-HSA-8873719; R-HSA-6798695; R-HSA-8876198	Innate Immune System; Post-translational protein modification; Metabolism of proteins; RAB GEFs exchange GTP for GDP on RABs; RAB geranylgeranylation; Rab regulation of trafficking; Vesicle-mediated transport; Immune System; Membrane Trafficking; Neutrophil degranulation	7631	2.74449	3.05396	7.70793	9.90998e-05	0.0916092	1.87856	0	0	1	0	1	0	7631	1.18687	1.67075	5.83449	0.000210918	0.0321744	1.02676	1	0	1	0	1	0	2	0	2	0	6.77121	-0.0574561	0.842312	2.03301	2.52363	-2.51691	-1.63669	0.0423365
4654	6490	PMEL	premelanosome protein	12q13.2	3901	GO:0005576 [Name: extracellular region]; GO:0042470 [Name: melanosome]; GO:0042802 [Name: identical protein binding]; GO:0042438 [Name: melanin biosynthetic process]; GO:0005515 [Name: protein binding]; GO:0005794 [Name: Golgi apparatus]; GO:0005887 [Name: integral component of plasma membrane]; GO:0032438 [Name: melanosome organization]; GO:0032585 [Name: multivesicular body membrane]; GO:000578…	-	-	-	-	-	4432	1.67477	2.26634	4.14617	0.00404668	0.172908	-1.60012	0	0	1	0	1	0	4432	1.1207	3.27959	9.37402	4.52252e-06	0.00758099	4.76091	1	0	1	0	1	0	2	0	2	0	6.7601	1.5631	0.276734	-1.45767	2.4292	-0.882108	-0.391283	-1.79569
240	348	APOE	apolipoprotein E	19q13.32	2154	GO:0005515 [Name: protein binding]; GO:0005576 [Name: extracellular region]; GO:0005737 [Name: cytoplasm]; GO:0005886 [Name: plasma membrane]; GO:0007010 [Name: cytoskeleton organization]; GO:0008289 [Name: lipid binding]; GO:0030516 [Name: regulation of axon extension]; GO:0032489 [Name: regulation of Cdc42 protein signal transduction]; GO:0034371 [Name: chylomicron remodeling]; GO:0034374 [Name…	-	hsa05010 [Pathway Title: Alzheimer's disease]	-	R-HSA-381426; R-HSA-8964026; R-HSA-975634; R-HSA-1251985; R-HSA-3000480; R-HSA-8963901; R-HSA-8964058; R-HSA-8864260; R-HSA-8957275; R-HSA-8963888	Plasma lipoprotein remodeling; Chylomicron assembly; Chylomicron clearance; Plasma lipoprotein assembly, remodeling, and clearance; HDL remodeling; Post-translational protein modification; Transport of small molecules; Vesicle-mediated transport; Visual phototransduction; Binding and Uptake of Ligands by Scavenger Receptors; Metabolism; Signaling by Receptor Tyrosine Kinases; GPCR downstream sign…	253	2.67528	0.282058	4.32619	0.00322305	0.164633	-1.35838	0	0	1	0	1	0	253	2.02848	0.574575	8.64956	8.9591e-06	0.0104199	3.46115	1	0	1	0	1	0	2	0	2	0	6.48788	3.74425	2.51987	-0.352287	-0.321567	-0.408081	0.908099	-1.64926
7046	10044	SH2D3C	SH2 domain containing 3C	9q34.11	4628	GO:0007254 [Name: JNK cascade]; GO:0007264 [Name: small GTPase mediated signal transduction]; GO:0016020 [Name: membrane]; GO:0005515 [Name: protein binding]; GO:0005737 [Name: cytoplasm]; GO:0009967 [Name: positive regulation of signal transduction]; GO:0033138 [Name: positive regulation of peptidyl-serine phosphorylation]; GO:0005085 [Name: guanyl-nucleotide exchange factor activity]; GO:000507…	-	-	-	-	-	6838	3.77992	-0.32855	6.83915	0.000213888	0.109548	0.583683	0	0	1	0	1	0	6838	1.13571	1.64685	5.3359	0.000408385	0.0381076	0.447643	1	0	1	0	1	0	2	0	2	0	6.08753	3.82373	2.44089	-0.212457	2.90468	0.460802	-0.335631	-6.40488
11785	56917	MEIS3	Meis homeobox 3	19q13.32	5126	GO:0000790 [Name: nuclear chromatin]; GO:0043565 [Name: sequence-specific DNA binding]; GO:0045944 [Name: positive regulation of transcription from RNA polymerase II promoter]; GO:0003682 [Name: chromatin binding]; GO:0000981 [Name: RNA polymerase II transcription factor activity, sequence-specific DNA binding]; GO:0001228 [Name: transcriptional activator activity, RNA polymerase II transcription…	-	-	-	-	-	11473	3.55414	2.61708	5.90863	0.000532076	0.121577	0.310879	0	0	1	0	1	0	11473	1.08784	2.93549	5.89357	0.000195476	0.0321744	1.06732	1	0	1	0	1	0	2	0	2	0	5.9011	2.71313	2.16275	1.13342	1.56528	-2.17223	-0.373096	-1.00202
20192	352909	DNAAF3	dynein axonemal assembly factor 3	19q13.42	3302	GO:0005737 [Name: cytoplasm]; GO:0044458 [Name: motile cilium assembly]; GO:0070286 [Name: axonemal dynein complex assembly]	-	-	-	-	-	18763	1.64054	2.40784	4.14517	0.00405185	0.172908	-1.59534	0	0	1	0	1	0	18763	1.27137	1.74144	7.65105	2.48657e-05	0.015145	3.05864	1	0	1	0	1	0	2	0	2	0	5.89811	1.55797	1.46593	-0.485049	0.90532	-0.973125	0.679088	-1.72858
2254	3133	HLA-E	major histocompatibility complex, class I, E	6p22.1	20772	GO:0000139 [Name: Golgi membrane]; GO:0002250 [Name: adaptive immune response]; GO:0002717 [Name: positive regulation of natural killer cell mediated immunity]; GO:0005886 [Name: plasma membrane]; GO:0032819 [Name: positive regulation of natural killer cell proliferation]; GO:0050830 [Name: defense response to Gram-positive bacterium]; GO:0070062 [Name: extracellular exosome]; GO:2001187 [Name: p…	-	hsa05330 [Pathway Title: Allograft rejection]; hsa05332 [Pathway Title: Graft-versus-host disease]; hsa05416 [Pathway Title: Viral myocarditis]; hsa04940 [Pathway Title: Type I diabetes mellitus]; hsa05168 [Pathway Title: Herpes simplex infection]; hsa05203 [Pathway Title: Viral carcinogenesis]; hsa04145 [Pathway Title: Phagosome]; hsa04514 [Pathway Title: Cell adhesion molecules (CAMs)]; hsa0461…	-	R-HSA-1236977; R-HSA-877300; R-HSA-198933; R-HSA-2172127; R-HSA-2424491; R-HSA-909733; R-HSA-1236974; R-HSA-983170	Class I MHC mediated antigen processing & presentation; Endosomal/Vacuolar pathway; Immune System; Innate Immune System; Antigen Presentation: Folding, assembly and peptide loading of class I MHC; Immunoregulatory interactions between a Lymphoid and a non-Lymphoid cell; Cytokine Signaling in Immune system; DAP12 interactions; ER-Phagosome pathway; Adaptive Immune System; Antigen processing-Cross …	2154	1.25622	6.39773	7.65089	0.000104008	0.0916092	1.87713	0	0	1	0	1	0	2154	1.02188	4.41263	3.91284	0.00327082	0.0730742	-2.12355	0	0	1	0	1	0	2	0	2	0	5.78186	2.02455	-0.183043	0.13376	0.481826	0.866514	-1.50022	-0.786521
3969	5582	PRKCG	protein kinase C gamma	19q13.42	3397	GO:0030168 [Name: platelet activation]; GO:2000300 [Name: regulation of synaptic vesicle exocytosis]; GO:0004674 [Name: protein serine/threonine kinase activity]; GO:0048511 [Name: rhythmic process]; GO:1901799 [Name: negative regulation of proteasomal protein catabolic process]; GO:0004697 [Name: protein kinase C activity]; GO:0005911 [Name: cell-cell junction]; GO:0006468 [Name: protein phospho…	-	hsa04014 [Pathway Title: Ras signaling pathway]; hsa04020 [Pathway Title: Calcium signaling pathway]; hsa04070 [Pathway Title: Phosphatidylinositol signaling system]; hsa04650 [Pathway Title: Natural killer cell mediated cytotoxicity]; hsa04972 [Pathway Title: Pancreatic secretion]; hsa05200 [Pathway Title: Pathways in cancer]; hsa05206 [Pathway Title: MicroRNAs in cancer]; hsa04015 [Pathway Titl…	thrombin_par1_pathway [Longname: PAR1-mediated thrombin signaling events]; txa2pathway [Longname: Thromboxane A2 receptor signaling]; il8cxcr1_pathway [Longname: IL8- and CXCR1-mediated signaling events]; nfat_3pathway [Longname: Role of Calcineurin-dependent NFAT signaling in lymphocytes]; retinoic_acid_pathway [Longname: Retinoic acid receptors-mediated signaling]; il8cxcr2_pathway [Longname: I…	R-HSA-114516; R-HSA-418597; R-HSA-5099900; R-HSA-111933; R-HSA-416993; R-HSA-76005	G alpha (z) signalling events; Platelet activation, signaling and aggregation; Signaling by GPCR; Beta-catenin independent WNT signaling; CaM pathway; Hemostasis; Trafficking of GluR2-containing AMPA receptors; G alpha (i) signalling events; G-protein mediated events; Opioid Signalling; Signal Transduction; DAG and IP3 signaling; Neurotransmitter receptors and postsynaptic signal transmission; WN…	3776	4.45051	-0.945118	5.21214	0.00112697	0.134059	-0.617568	0	0	1	0	1	0	3776	1.98412	-0.149343	6.15857	0.000139787	0.0279701	1.19121	1	0	1	0	1	0	2	0	2	0	5.68536	2.0646	4.65936	0.96198	3.99836	-5.51636	1.44972	-2.10131
18900	284119	CAVIN1	caveolae associated protein 1	17q21.2	3570	GO:0003723 [Name: RNA binding]; GO:0005739 [Name: mitochondrion]; GO:0006361 [Name: transcription initiation from RNA polymerase I promoter]; GO:2000147 [Name: positive regulation of cell motility]; GO:0005829 [Name: cytosol]; GO:0009303 [Name: rRNA transcription]; GO:0032991 [Name: macromolecular complex]; GO:0042802 [Name: identical protein binding]; GO:0005654 [Name: nucleoplasm]; GO:0042134 […	-	-	-	R-HSA-73863	-	17883	2.22788	4.01311	6.52555	0.000287657	0.121577	0.925147	0	0	1	0	1	0	17883	1.42933	2.8133	4.8259	0.000832537	0.0463065	-0.379091	1	0	1	0	1	0	2	0	2	0	5.67573	0.875423	0.674765	0.186831	2.73572	-2.43734	-1.35675	-0.873491
12992	79187	FSD1	fibronectin type III and SPRY domain containing 1	19p13.3	3113	GO:0032465 [Name: regulation of cytokinesis]; GO:0005813 [Name: centrosome]; GO:0005874 [Name: microtubule]; GO:0007049 [Name: cell cycle]; GO:0051302 [Name: regulation of cell division]; GO:0042803 [Name: protein homodimerization activity]; GO:0031122 [Name: cytoplasmic microtubule organization]; GO:0051301 [Name: cell division]; GO:0051260 [Name: protein homooligomerization]; GO:0060236 [Name: …	-	-	-	-	-	12645	5.10941	1.29118	7.91092	8.36315e-05	0.0916092	1.47276	0	0	1	0	1	0	12645	1.13993	2.33459	3.34391	0.00811292	0.0977279	-2.65805	0	0	1	0	1	0	2	0	2	0	5.62742	2.43885	2.93732	0.446143	3.95747	-2.60357	-1.66768	-2.43205
8838	25789	TMEM59L	transmembrane protein 59 like	19p13.11	2626	GO:0000139 [Name: Golgi membrane]; GO:0016021 [Name: integral component of membrane]; GO:0016020 [Name: membrane]	-	-	-	-	-	8601	3.56353	3.62349	7.35604	0.000134163	0.0931831	1.61964	0	0	1	0	1	0	8601	1.5969	2.98003	3.73358	0.00433659	0.0782363	-2.11329	0	0	1	0	1	0	2	0	2	0	5.54481	2.65893	0.629812	2.83619	1.99274	-1.23703	-5.27332	0.544673
15950	126326	GIPC3	GIPC PDZ domain containing family member 3	19p13.3	4423	-	-	-	-	-	-	15319	2.87323	0.180645	4.72245	0.00198649	0.15011	-0.900638	0	0	1	0	1	0	15319	1.72882	1.26019	6.317	0.000114898	0.0271979	1.60526	1	0	1	0	1	0	2	0	2	0	5.51973	1.34331	5.14203	-1.56096	4.52825	-6.60791	3.49629	-6.60791
11861	57030	SLC17A7	solute carrier family 17 member 7	19q13.33	5989	GO:0016021 [Name: integral component of membrane]; GO:0042137 [Name: sequestering of neurotransmitter]; GO:0044300 [Name: cerebellar mossy fiber]; GO:0048786 [Name: presynaptic active zone]; GO:0097401 [Name: synaptic vesicle lumen acidification]; GO:0051938 [Name: L-glutamate import]; GO:0003407 [Name: neural retina development]; GO:0005623 [Name: cell]; GO:0030054 [Name: cell junction]; GO:0044…	-	hsa04723 [Pathway Title: Retrograde endocannabinoid signaling]; hsa04721 [Pathway Title: Synaptic vesicle cycle]; hsa04724 [Pathway Title: Glutamatergic synapse]; hsa05033 [Pathway Title: Nicotine addiction]	-	R-HSA-428643; R-HSA-210500	Transport of small molecules; Glutamate Neurotransmitter Release Cycle; Organic anion transporters; Neurotransmitter release cycle; Neuronal System; Transmission across Chemical Synapses; SLC-mediated transmembrane transport; Transport of inorganic cations/anions and amino acids/oligopeptides	11549	3.22013	1.66757	3.65229	0.00774556	0.191389	-2.18241	0	0	1	0	1	0	11549	2.80868	1.31216	7.2306	3.94012e-05	0.0179817	2.47562	1	0	1	0	1	0	2	0	2	0	5.44145	2.60113	4.9029	-0.275717	2.63029	-2.92915	3.17259	-4.2945
15061	93145	OLFM2	olfactomedin 2	19p13.2	2500	GO:0005654 [Name: nucleoplasm]; GO:0007601 [Name: visual perception]; GO:0007626 [Name: locomotory behavior]; GO:0009306 [Name: protein secretion]; GO:0005515 [Name: protein binding]; GO:0005576 [Name: extracellular region]; GO:0098978 [Name: glutamatergic synapse]; GO:0030054 [Name: cell junction]; GO:1905174 [Name: regulation of vascular smooth muscle cell dedifferentiation]; GO:0005634 [Name: …	-	-	-	-	-	14596	1.70905	4.25186	5.84056	0.000571015	0.121577	0.230342	0	0	1	0	1	0	14596	2.55153	-0.0876938	4.80505	0.000857816	0.0470334	-0.292198	1	0	1	0	1	0	2	0	2	0	5.3228	2.04481	1.02755	-0.0872674	0.362373	0.370074	-0.591388	-0.816473
747	1001	CDH3	cadherin 3	16q22.1	5278	GO:0000902 [Name: cell morphogenesis]; GO:0009986 [Name: cell surface]; GO:0042803 [Name: protein homodimerization activity]; GO:0098609 [Name: cell-cell adhesion]; GO:0001895 [Name: retina homeostasis]; GO:0005886 [Name: plasma membrane]; GO:0005913 [Name: cell-cell adherens junction]; GO:0016021 [Name: integral component of membrane]; GO:0016339 [Name: calcium-dependent cell-cell adhesion via p…	-	hsa04514 [Pathway Title: Cell adhesion molecules (CAMs)]	-	R-HSA-418990	Cell-cell junction organization; Cell junction organization; Adherens junctions interactions; Cell-Cell communication	723	1.42916	4.92381	2.5799	0.0355709	0.252671	-4.05198	0	0	1	0	1	0	723	1.87039	2.47555	7.79438	2.13463e-05	0.0146498	3.27223	1	0	1	0	1	0	2	0	2	0	5.18714	1.31832	1.67575	0.240625	0.288571	-2.6617	1.65371	-1.29937
21437	400629	TEX19	testis expressed 19	17q25.3	1935	GO:0007131 [Name: reciprocal meiotic recombination]; GO:0008584 [Name: male gonad development]; GO:0001890 [Name: placenta development]; GO:0005737 [Name: cytoplasm]; GO:0005515 [Name: protein binding]; GO:0007140 [Name: male meiosis]; GO:0007283 [Name: spermatogenesis]; GO:0030154 [Name: cell differentiation]; GO:0034584 [Name: piRNA binding]; GO:0010529 [Name: negative regulation of transpositi…	-	-	-	-	-	19526	3.3804	1.42885	5.30591	0.0010149	0.126675	-0.273271	0	0	1	0	1	0	19526	1.42079	-0.317184	5.04412	0.000611019	0.0409303	-0.0696593	1	0	1	0	1	0	2	0	2	0	5.17502	-1.1593	1.89902	-0.927761	4.96565	-1.76446	-0.0176958	-3.15189
1380	1890	TYMP	thymidine phosphorylase	22q13.33	3600	GO:0001525 [Name: angiogenesis]; GO:0009032 [Name: thymidine phosphorylase activity]; GO:0016154 [Name: pyrimidine-nucleoside phosphorylase activity]; GO:1905333 [Name: regulation of gastric motility]; GO:0004645 [Name: phosphorylase activity]; GO:0043097 [Name: pyrimidine nucleoside salvage]; GO:0006206 [Name: pyrimidine nucleobase metabolic process]; GO:0042803 [Name: protein homodimerization a…	-	hsa00983 [Pathway Title: Drug metabolism - other enzymes]; hsa00240 [Pathway Title: Pyrimidine metabolism]; hsa01100 [Pathway Title: Metabolic pathways]; hsa05219 [Pathway Title: Bladder cancer]	-	R-HSA-73614; R-HSA-73621	Nucleotide salvage; Nucleobase catabolism; Metabolism of nucleotides; Pyrimidine catabolism; Metabolism; Pyrimidine salvage	1335	1.77742	2.18957	5.9799	0.000494455	0.121577	0.410625	0	0	1	0	1	0	1335	1.222	1.37562	4.30634	0.00178764	0.0593888	-0.982939	0	0	1	0	1	0	2	0	2	0	5.14312	-2.4041	1.85328	-0.0698759	4.13325	-3.51365	0.743115	-2.76534
19594	338761	C1QL4	complement C1q like 4	12q13.12	2073	GO:0042802 [Name: identical protein binding]; GO:0005581 [Name: collagen trimer]; GO:0070373 [Name: negative regulation of ERK1 and ERK2 cascade]; GO:0045599 [Name: negative regulation of fat cell differentiation]; GO:0005615 [Name: extracellular space]; GO:0048147 [Name: negative regulation of fibroblast proliferation]	-	-	-	-	-	18359	1.79289	-0.187941	2.49524	0.0403254	0.26313	-3.72091	0	0	1	0	1	0	18359	1.85364	2.11048	7.75141	2.23406e-05	0.0146498	3.1194	1	0	1	0	1	0	2	0	2	0	5.12333	0.894472	4.96423	-6.30178	4.41955	-1.56336	4.23061	-6.30178
1035	1382	CRABP2	cellular retinoic acid binding protein 2	1q23.1	1082	GO:0005515 [Name: protein binding]; GO:0005829 [Name: cytosol]; GO:0002138 [Name: retinoic acid biosynthetic process]; GO:0005501 [Name: retinoid binding]; GO:0016918 [Name: retinal binding]; GO:0019841 [Name: retinol binding]; GO:0001972 [Name: retinoic acid binding]; GO:0007165 [Name: signal transduction]; GO:0048385 [Name: regulation of retinoic acid receptor signaling pathway]; GO:0048672 [Na…	-	-	-	R-HSA-5362517	Signal Transduction; Signaling by Nuclear Receptors; Signaling by Retinoic Acid	977	1.27207	4.97179	4.78265	0.00184937	0.14848	-1.02258	0	0	1	0	1	0	977	1.25598	5.73097	5.34232	0.000404837	0.0381076	-0.00774556	1	0	1	0	1	0	2	0	2	0	5.06249	4.41705	0.543007	2.202	-4.63277	3.72918	-1.73766	1.07491
18511	256949	KANK3	KN motif and ankyrin repeat domains 3	19p13.2	3594	GO:0030837 [Name: negative regulation of actin filament polymerization]; GO:0005737 [Name: cytoplasm]	-	-	-	-	-	17555	2.03321	0.451739	4.14176	0.00406958	0.172908	-1.56003	0	0	1	0	1	0	17555	2.01556	-0.300352	5.91429	0.000190353	0.0321744	0.830479	1	0	1	0	1	0	2	0	2	0	5.02802	1.02456	1.86135	0.0686037	1.56977	-2.72698	0.494898	-1.36384
16695	147699	PPM1N	protein phosphatase, Mg2+/Mn2+ dependent 1N (putative)	19q13.32	2571	GO:0005634 [Name: nucleus]; GO:0090263 [Name: positive regulation of canonical Wnt signaling pathway]; GO:0005829 [Name: cytosol]; GO:0000287 [Name: magnesium ion binding]; GO:0004724 [Name: magnesium-dependent protein serine/threonine phosphatase activity]; GO:0004722 [Name: protein serine/threonine phosphatase activity]; GO:0006470 [Name: protein dephosphorylation]; GO:0030145 [Name: manganese …	-	-	-	-	-	16064	2.0171	1.63849	2.66872	0.0312015	0.24403	-3.52755	0	0	1	0	1	0	16064	1.38002	2.0756	7.2981	3.65472e-05	0.0175963	2.72317	1	0	1	0	1	0	2	0	2	0	4.98341	2.13796	2.83917	-1.56102	2.11387	0.608963	2.00153	-3.75476
13362	79955	PDZD7	PDZ domain containing 7	10q24.31	6602	GO:0005654 [Name: nucleoplasm]; GO:0046982 [Name: protein heterodimerization activity]; GO:0050910 [Name: detection of mechanical stimulus involved in sensory perception of sound]; GO:0002142 [Name: stereocilia ankle link complex]; GO:0042803 [Name: protein homodimerization activity]; GO:0060088 [Name: auditory receptor cell stereocilium organization]; GO:0032426 [Name: stereocilium tip]; GO:0032…	-	-	-	-	-	12993	1.82198	1.41258	3.43969	0.0103566	0.203066	-2.42321	0	0	1	0	1	0	12993	1.25892	0.585703	6.49116	9.29634e-05	0.0271979	1.68774	1	0	1	0	1	0	2	0	2	0	4.96543	1.35523	1.33939	0.137101	1.33799	-2.7431	0.454346	-1.00302
7578	10644	IGF2BP2	insulin like growth factor 2 mRNA binding protein 2	3q27.2	4735	GO:0003723 [Name: RNA binding]; GO:0005634 [Name: nucleus]; GO:0005515 [Name: protein binding]; GO:0005829 [Name: cytosol]; GO:0051028 [Name: mRNA transport]; GO:0005856 [Name: cytoskeleton]; GO:0017148 [Name: negative regulation of translation]; GO:0042035 [Name: regulation of cytokine biosynthetic process]; GO:0043488 [Name: regulation of mRNA stability]; GO:0048027 [Name: mRNA 5'-UTR binding];…	-	-	-	R-HSA-428359	Insulin-like Growth Factor-2 mRNA Binding Proteins (IGF2BPs/IMPs/VICKZs) bind RNA; Metabolism of RNA	7338	1.93553	2.73161	4.15369	0.004008	0.172553	-1.60485	0	0	1	0	1	0	7338	2.64668	-1.85468	5.69565	0.000252652	0.0337296	0.456442	1	0	1	0	1	0	2	0	2	0	4.92467	1.02662	2.11583	0.863547	0.709886	-1.93155	1.33403	-1.7576
17853	219285	SAMD9L	sterile alpha motif domain containing 9 like	7q21.2	7150	GO:0005769 [Name: early endosome]; GO:0005515 [Name: protein binding]; GO:0005737 [Name: cytoplasm]	-	-	-	-	-	17069	2.16963	-0.772254	3.40567	0.0108559	0.204364	-2.41839	0	0	1	0	1	0	17069	2.17888	-0.715089	6.41511	0.000101925	0.0271979	1.25186	1	0	1	0	1	0	2	0	2	0	4.91039	3.61092	-1.17874	3.65625	1.06698	2.46511	-5.80786	1.99521
6969	9945	GFPT2	glutamine-fructose-6-phosphate transaminase 2	5q35.3	4721	GO:0005515 [Name: protein binding]; GO:0097367 [Name: carbohydrate derivative binding]; GO:0006047 [Name: UDP-N-acetylglucosamine metabolic process]; GO:1990830 [Name: cellular response to leukemia inhibitory factor]; GO:0006487 [Name: protein N-linked glycosylation]; GO:0006541 [Name: glutamine metabolic process]; GO:0005829 [Name: cytosol]; GO:0006002 [Name: fructose 6-phosphate metabolic proce…	-	hsa01130 [Pathway Title: Biosynthesis of antibiotics]; hsa04931 [Pathway Title: Insulin resistance]; hsa00250 [Pathway Title: Alanine, aspartate and glutamate metabolism]; hsa01100 [Pathway Title: Metabolic pathways]; hsa00520 [Pathway Title: Amino sugar and nucleotide sugar metabolism]	-	R-HSA-446210	Synthesis of UDP-N-acetyl-glucosamine; Synthesis of substrates in N-glycan biosythesis; Asparagine N-linked glycosylation; Post-translational protein modification; Biosynthesis of the N-glycan precursor (dolichol lipid-linked oligosaccharide, LLO) and transfer to a nascent protein; Metabolism of proteins	6764	2.79908	1.56458	4.98023	0.00146781	0.142554	-0.63347	0	0	1	0	1	0	6764	1.35268	0.328695	4.77419	0.00089676	0.0474937	-0.291333	1	0	1	0	1	0	2	0	2	0	4.87721	1.73927	0.96575	1.20584	2.05925	-2.89462	-1.54729	-0.00706851
19565	333926	PPM1J	protein phosphatase, Mg2+/Mn2+ dependent 1J	1p13.2	3307	GO:0004741 [Name: [pyruvate dehydrogenase (lipoamide)] phosphatase activity]; GO:0004724 [Name: magnesium-dependent protein serine/threonine phosphatase activity]; GO:0006470 [Name: protein dephosphorylation]; GO:0005739 [Name: mitochondrion]; GO:1904184 [Name: positive regulation of pyruvate dehydrogenase activity]; GO:0004722 [Name: protein serine/threonine phosphatase activity]	-	-	p53downstreampathway [Longname: Direct p53 effectors]	-	-	18288	1.73135	3.02316	5.11061	0.00126403	0.137041	-0.496443	0	0	1	0	1	0	18288	2.13639	0.56298	4.59294	0.00116714	0.052145	-0.546423	0	0	1	0	1	0	2	0	2	0	4.85177	1.44025	-0.228528	2.38132	0.389846	-0.844788	-2.85791	1.35336
8612	23432	GPR161	G protein-coupled receptor 161	1q24.2	11224	GO:0007275 [Name: multicellular organism development]; GO:0007189 [Name: adenylate cyclase-activating G-protein coupled receptor signaling pathway]; GO:1901621 [Name: negative regulation of smoothened signaling pathway involved in dorsal/ventral neural tube patterning]; GO:0030666 [Name: endocytic vesicle membrane]; GO:0055037 [Name: recycling endosome]; GO:0060170 [Name: ciliary membrane]; GO:00…	-	-	-	R-HSA-5610787; R-HSA-5632684	Hedgehog 'on' state; Signaling by Hedgehog; Signal Transduction; Hedgehog 'off' state	8363	1.1352	3.29127	4.68643	0.00207386	0.150449	-1.01324	0	0	1	0	1	0	8363	1.11752	4.87601	5.01566	0.000635926	0.0410765	-0.371228	1	0	1	0	1	0	2	0	2	0	4.85104	1.42922	0.176177	-0.87595	1.39734	0.640583	-1.35173	-1.43647
13329	79901	CYBRD1	cytochrome b reductase 1	2q31.1	5172	GO:0005765 [Name: lysosomal membrane]; GO:0010039 [Name: response to iron ion]; GO:0005886 [Name: plasma membrane]; GO:0005515 [Name: protein binding]; GO:0005623 [Name: cell]; GO:0000293 [Name: ferric-chelate reductase activity]; GO:0016491 [Name: oxidoreductase activity]; GO:0031526 [Name: brush border membrane]; GO:0006879 [Name: cellular iron ion homeostasis]; GO:0016021 [Name: integral compo…	-	hsa04978 [Pathway Title: Mineral absorption]	-	R-HSA-917937	Transport of small molecules; Iron uptake and transport	12957	1.5999	1.11755	4.33625	0.00318278	0.164633	-1.37452	0	0	1	0	1	0	12957	1.50996	0.265217	5.36469	0.000392728	0.0381076	0.405324	1	0	1	0	1	0	2	0	2	0	4.85047	5.22927	-4.04487	2.72474	-2.23081	3.25249	-3.42831	1.63255
8418	23237	ARC	activity regulated cytoskeleton associated protein	8q24.3	2993	GO:0006897 [Name: endocytosis]; GO:0007612 [Name: learning]; GO:0015629 [Name: actin cytoskeleton]; GO:0031901 [Name: early endosome membrane]; GO:0043025 [Name: neuronal cell body]; GO:0051260 [Name: protein homooligomerization]; GO:0060997 [Name: dendritic spine morphogenesis]; GO:0009952 [Name: anterior/posterior pattern specification]; GO:0045121 [Name: membrane raft]; GO:2000969 [Name: posit…	-	hsa05031 [Pathway Title: Amphetamine addiction]	-	-	-	8208	1.0393	2.42125	3.23319	0.0138165	0.21347	-2.8138	0	0	1	0	1	0	8208	1.04051	2.09434	6.39898	0.000103943	0.0271979	1.74285	1	0	1	0	1	0	2	0	2	0	4.81609	0.195726	0.232486	0.250452	1.62082	-0.473735	-2.0336	-0.533417
7440	10501	SEMA6B	semaphorin 6B	19p13.3	4288	GO:0001755 [Name: neural crest cell migration]; GO:0005887 [Name: integral component of plasma membrane]; GO:0048843 [Name: negative regulation of axon extension involved in axon guidance]; GO:0030215 [Name: semaphorin receptor binding]; GO:0071526 [Name: semaphorin-plexin signaling pathway]; GO:0005615 [Name: extracellular space]; GO:0045499 [Name: chemorepellent activity]; GO:0050919 [Name: neg…	-	hsa04360 [Pathway Title: Axon guidance]	-	-	-	7219	3.09281	2.18095	3.19337	0.0146158	0.214851	-2.79317	0	0	1	0	1	0	7219	3.38813	0.835098	6.29531	0.000118002	0.0271979	1.38988	1	0	1	0	1	0	2	0	2	0	4.74434	4.30068	1.57466	0.974993	2.78713	2.66587	-1.59206	-1.67101
1721	2318	FLNC	filamin C	7q32.1	9280	GO:0005886 [Name: plasma membrane]; GO:0008092 [Name: cytoskeletal protein binding]; GO:0030018 [Name: Z disc]; GO:0034329 [Name: cell junction assembly]; GO:0005515 [Name: protein binding]; GO:0005856 [Name: cytoskeleton]; GO:0043034 [Name: costamere]; GO:0042383 [Name: sarcolemma]; GO:0005925 [Name: focal adhesion]; GO:0016528 [Name: sarcoplasm]; GO:0003779 [Name: actin binding]; GO:0005737 [Na…	-	hsa05132 [Pathway Title: Salmonella infection]; hsa04510 [Pathway Title: Focal adhesion]; hsa05205 [Pathway Title: Proteoglycans in cancer]; hsa04010 [Pathway Title: MAPK signaling pathway]	-	R-HSA-446353	Cell junction organization; Cell-extracellular matrix interactions; Cell-Cell communication	1642	1.46376	1.19084	4.09345	0.00432955	0.176587	-1.66255	0	0	1	0	1	0	1642	1.57145	0.144655	5.27187	0.000445676	0.0381076	0.316253	1	0	1	0	1	0	2	0	2	0	4.68266	1.74084	4.89989	-2.35404	-0.535569	1.08112	3.47324	-3.84373
14561	85409	NKD2	NKD inhibitor of WNT signaling pathway 2	5p15.33	5797	GO:0005509 [Name: calcium ion binding]; GO:0071944 [Name: cell periphery]; GO:0030178 [Name: negative regulation of Wnt signaling pathway]; GO:0005886 [Name: plasma membrane]; GO:0019838 [Name: growth factor binding]; GO:0031410 [Name: cytoplasmic vesicle]; GO:0031625 [Name: ubiquitin protein ligase binding]; GO:0048210 [Name: Golgi vesicle fusion to target membrane]; GO:0070382 [Name: exocytic v…	-	hsa04310 [Pathway Title: Wnt signaling pathway]	wnt_canonical_pathway [Longname: Canonical Wnt signaling pathway]	-	-	14179	1.65131	1.52296	4.7015	0.00203678	0.150449	-0.921975	0	0	1	0	1	0	14179	1.56541	1.30145	4.63489	0.00109762	0.0510907	-0.499991	0	0	1	0	1	0	2	0	2	0	4.66819	0.793009	0.340616	0.749058	1.30617	-0.246079	-0.937937	-1.04896
8887	25833	POU2F3	POU class 2 homeobox 3	11q23.3	3402	GO:0000981 [Name: RNA polymerase II transcription factor activity, sequence-specific DNA binding]; GO:0016604 [Name: nuclear body]; GO:0000790 [Name: nuclear chromatin]; GO:0008544 [Name: epidermis development]; GO:0043922 [Name: negative regulation by host of viral transcription]; GO:0000978 [Name: RNA polymerase II core promoter proximal region sequence-specific DNA binding]; GO:0001228 [Name: …	-	hsa05168 [Pathway Title: Herpes simplex infection]	-	-	-	8640	2.34566	0.996618	4.99862	0.00143698	0.142554	-0.634841	0	0	1	0	1	0	8640	1.14254	-0.484909	4.32861	0.00172867	0.0593176	-0.929285	0	0	1	0	1	0	2	0	2	0	4.66362	1.92329	0.234883	-0.329851	2.42854	-0.886894	-1.07375	-1.58038
5531	7781	SLC30A3	solute carrier family 30 member 3	2p23.3	5766	GO:0030285 [Name: integral component of synaptic vesicle membrane]; GO:0031902 [Name: late endosome membrane]; GO:0005515 [Name: protein binding]; GO:0010043 [Name: response to zinc ion]; GO:0071577 [Name: zinc II ion transmembrane transport]; GO:0005765 [Name: lysosomal membrane]; GO:0016020 [Name: membrane]; GO:0030054 [Name: cell junction]; GO:0015633 [Name: zinc-transporting ATPase activity];…	-	-	-	R-HSA-435368	Zinc efflux and compartmentalization by the SLC30 family; Metal ion SLC transporters; SLC-mediated transmembrane transport; Transport of small molecules; Zinc transporters; Transport of bile salts and organic acids, metal ions and amine compounds	5327	1.99316	1.70989	5.23513	0.00109828	0.133648	-0.351949	0	0	1	0	1	0	5327	2.11232	-0.23324	4.08828	0.00249193	0.0677129	-1.22786	0	0	1	0	1	0	2	0	2	0	4.66171	2.66248	-0.40809	0.479124	1.65315	1.4056	-3.66415	-1.08229
21052	392617	ELFN1	extracellular leucine rich repeat and fibronectin type III domain containing 1	7p22.3	3845	GO:0010923 [Name: negative regulation of phosphatase activity]; GO:0031012 [Name: extracellular matrix]; GO:0030425 [Name: dendrite]; GO:0050808 [Name: synapse organization]; GO:0032515 [Name: negative regulation of phosphoprotein phosphatase activity]; GO:0060076 [Name: excitatory synapse]; GO:0004864 [Name: protein phosphatase inhibitor activity]; GO:0005615 [Name: extracellular space]; GO:0016…	-	-	-	-	-	19416	2.25084	-0.477724	4.37752	0.00302324	0.164633	-1.32243	0	0	1	0	1	0	19416	1.56201	-1.06767	4.94419	0.000703406	0.0428088	-0.201898	1	0	1	0	1	0	2	0	2	0	4.66086	-0.113204	3.19077	-0.36993	3.18975	-6.20541	1.37332	-1.2985
12185	57593	EBF4	EBF family member 4	20p13	3717	GO:0045944 [Name: positive regulation of transcription from RNA polymerase II promoter]; GO:0046983 [Name: protein dimerization activity]; GO:0000981 [Name: RNA polymerase II transcription factor activity, sequence-specific DNA binding]; GO:0001228 [Name: transcriptional activator activity, RNA polymerase II transcription regulatory region sequence-specific binding]; GO:0000790 [Name: nuclear chr…	-	-	-	-	-	11828	1.6283	3.06412	4.98123	0.00146611	0.142554	-0.649156	0	0	1	0	1	0	11828	1.37839	1.25795	4.3114	0.00177407	0.0593888	-0.918151	0	0	1	0	1	0	2	0	2	0	4.64631	3.36136	-0.15135	1.05207	-0.409463	2.49408	-1.90375	-1.26501
2754	3780	KCNN1	potassium calcium-activated channel subfamily N member 1	19p13.11	3981	GO:0043025 [Name: neuronal cell body]; GO:0005516 [Name: calmodulin binding]; GO:0006813 [Name: potassium ion transport]; GO:0008076 [Name: voltage-gated potassium channel complex]; GO:0016286 [Name: small conductance calcium-activated potassium channel activity]; GO:0046982 [Name: protein heterodimerization activity]; GO:0071805 [Name: potassium ion transmembrane transport]; GO:0015269 [Name: ca…	-	hsa04911 [Pathway Title: Insulin secretion]	-	R-HSA-1296052	Potassium Channels; Ca2+ activated K+ channels; Neuronal System	2574	2.26243	1.5373	4.66457	0.00212893	0.152024	-0.959565	0	0	1	0	1	0	2574	1.45057	0.523928	4.47505	0.0013889	0.0555793	-0.701406	0	0	1	0	1	0	2	0	2	0	4.56981	-0.329945	1.17897	2.85389	1.52774	-2.86439	-1.43024	1.54429
10671	54626	HES2	hes family bHLH transcription factor 2	1p36.31	5407	GO:0001227 [Name: transcriptional repressor activity, RNA polymerase II transcription regulatory region sequence-specific binding]; GO:0000122 [Name: negative regulation of transcription from RNA polymerase II promoter]; GO:0000790 [Name: nuclear chromatin]; GO:0005634 [Name: nucleus]; GO:0008134 [Name: transcription factor binding]; GO:0009952 [Name: anterior/posterior pattern specification]; GO…	-	-	-	-	-	10388	2.90217	1.16888	4.90108	0.0016091	0.142554	-0.712003	0	0	1	0	1	0	10388	1.11571	1.87294	4.17413	0.00218474	0.0635101	-1.2311	0	0	1	0	1	0	2	0	2	0	4.53761	0.604589	2.17156	-1.60397	3.5061	-0.92887	-0.10922	-2.58199
1240	1675	CFD	complement factor D	19p13.3	2434	GO:0004252 [Name: serine-type endopeptidase activity]; GO:0008236 [Name: serine-type peptidase activity]; GO:1904813 [Name: ficolin-1-rich granule lumen]; GO:0006957 [Name: complement activation, alternative pathway]; GO:0006508 [Name: proteolysis]; GO:0034774 [Name: secretory granule lumen]; GO:0002576 [Name: platelet degranulation]; GO:0005576 [Name: extracellular region]; GO:0070062 [Name: ext…	-	hsa05150 [Pathway Title: Staphylococcus aureus infection]; hsa04610 [Pathway Title: Complement and coagulation cascades]	-	R-HSA-6798695; R-HSA-114608; R-HSA-173736	Complement cascade; Platelet degranulation; Response to elevated platelet cytosolic Ca2+; Immune System; Initial triggering of complement; Alternative complement activation; Hemostasis; Innate Immune System; Platelet activation, signaling and aggregation; Neutrophil degranulation	1200	1.72787	2.07231	3.52133	0.0092563	0.199181	-2.37748	0	0	1	0	1	0	1200	1.61901	0.82249	5.55263	0.000305137	0.0359691	0.681316	1	0	1	0	1	0	2	0	2	0	4.53698	-0.212119	1.13463	0.400838	2.12809	-2.11087	0.649854	-0.942422
16706	147906	DACT3	dishevelled binding antagonist of beta catenin 3	19q13.32	5466	GO:0030111 [Name: regulation of Wnt signaling pathway]; GO:0042802 [Name: identical protein binding]; GO:0030178 [Name: negative regulation of Wnt signaling pathway]; GO:0008013 [Name: beta-catenin binding]; GO:0030308 [Name: negative regulation of cell growth]; GO:0070097 [Name: delta-catenin binding]; GO:0090090 [Name: negative regulation of canonical Wnt signaling pathway]; GO:0051018 [Name: p…	-	-	-	-	-	16079	1.51517	1.44245	3.48525	0.00972628	0.201698	-2.38348	0	0	1	0	1	0	16079	1.28564	-0.0192967	5.51847	0.000319338	0.0364447	0.56498	1	0	1	0	1	0	2	0	2	0	4.50186	2.23444	1.78968	-2.1483	0.727803	1.36406	-0.393479	-1.88094
17249	162461	TMEM92	transmembrane protein 92	17q21.33	3062	GO:0005654 [Name: nucleoplasm]; GO:0016021 [Name: integral component of membrane]	-	-	-	-	-	16603	3.25848	-0.40626	4.25387	0.00352953	0.164633	-1.4911	0	0	1	0	1	0	16603	2.37855	-0.427298	4.74234	0.000938929	0.0485748	-0.371941	1	0	1	0	1	0	2	0	2	0	4.49811	0.537452	2.27659	0.556507	3.32988	-2.75266	0.102891	-1.23427
20096	347404	LANCL3	LanC like 3	Xp21.1	10298	GO:0005886 [Name: plasma membrane]; GO:0003824 [Name: catalytic activity]	-	-	-	-	-	18687	2.2204	-0.89265	2.94035	0.0209899	0.226025	-2.98095	0	0	1	0	1	0	18687	1.64402	-0.746868	6.04215	0.000161787	0.0307736	1.07241	1	0	1	0	1	0	2	0	2	0	4.49125	2.01745	3.07715	-2.82537	2.31419	-0.286499	1.45057	-2.58259
3131	4326	MMP17	matrix metallopeptidase 17	12q24.33	4003	GO:0043085 [Name: positive regulation of catalytic activity]; GO:0030574 [Name: collagen catabolic process]; GO:0031012 [Name: extracellular matrix]; GO:0031225 [Name: anchored component of membrane]; GO:0001822 [Name: kidney development]; GO:0006508 [Name: proteolysis]; GO:0004222 [Name: metalloendopeptidase activity]; GO:0008270 [Name: zinc ion binding]; GO:0042756 [Name: drinking behavior]; GO…	-	-	-	R-HSA-1592389	Degradation of the extracellular matrix; Extracellular matrix organization; Activation of Matrix Metalloproteinases	2963	3.19581	-0.141281	4.56201	0.00240977	0.154962	-1.13649	0	0	1	0	1	0	2963	2.30502	-0.822003	4.41614	0.00151615	0.0580121	-0.783762	0	0	1	0	1	0	2	0	2	0	4.48908	2.14849	2.98274	-0.110424	3.39064	-1.85034	1.6336	-6.58876
9725	29785	CYP2S1	cytochrome P450 family 2 subfamily S member 1	19q13.2	2713	GO:0020037 [Name: heme binding]; GO:0005783 [Name: endoplasmic reticulum]; GO:0008392 [Name: arachidonic acid epoxygenase activity]; GO:0008395 [Name: steroid hydroxylase activity]; GO:0006693 [Name: prostaglandin metabolic process]; GO:0008401 [Name: retinoic acid 4-hydroxylase activity]; GO:0043231 [Name: intracellular membrane-bounded organelle]; GO:0004497 [Name: monooxygenase activity]; GO:0…	-	hsa00980 [Pathway Title: Metabolism of xenobiotics by cytochrome P450]; hsa00830 [Pathway Title: Retinol metabolism]; hsa01100 [Pathway Title: Metabolic pathways]	-	R-HSA-211999; R-HSA-211958; R-HSA-211981	Cytochrome P450 - arranged by substrate type; Phase I - Functionalization of compounds; CYP2E1 reactions; Biological oxidations; Metabolism; Miscellaneous substrates; Xenobiotics	9425	1.83272	1.91519	4.08278	0.00438941	0.176587	-1.64775	0	0	1	0	1	0	9425	1.81314	-0.900287	4.85693	0.000796374	0.0463009	-0.184374	1	0	1	0	1	0	2	0	2	0	4.46985	2.79438	-0.424987	0.777687	1.0657	1.88594	-2.58122	-0.882386
3565	5064	PALM	paralemmin	19p13.3	4912	GO:0060074 [Name: synapse maturation]; GO:0060160 [Name: negative regulation of dopamine receptor signaling pathway]; GO:0005515 [Name: protein binding]; GO:0007010 [Name: cytoskeleton organization]; GO:0008360 [Name: regulation of cell shape]; GO:0014069 [Name: postsynaptic density]; GO:0031235 [Name: intrinsic component of the cytoplasmic side of the plasma membrane]; GO:0005654 [Name: nucleopl…	-	-	-	-	-	3382	1.60005	3.63732	3.0846	0.0170601	0.219578	-3.17204	0	0	1	0	1	0	3382	2.63827	0.00917416	5.73667	0.000239461	0.0337296	0.916944	1	0	1	0	1	0	2	0	2	0	4.41064	2.2083	1.22854	1.91184	-0.493572	0.22568	0.212886	1.1176
21391	400224	PLEKHD1	pleckstrin homology and coiled-coil domain containing D1	14q24.1	8097	-	-	-	-	-	-	19486	1.60103	0.787659	4.96716	0.00149017	0.142554	-0.639884	0	0	1	0	1	0	19486	1.00111	1.1966	3.85107	0.00360298	0.074183	-1.60739	0	0	1	0	1	0	2	0	2	0	4.40911	1.04327	0.857286	-1.61093	3.18913	-0.650418	-1.04196	-3.45757
10767	54852	PAQR5	progestin and adipoQ receptor family member 5	15q23	6259	GO:0007275 [Name: multicellular organism development]; GO:0016021 [Name: integral component of membrane]; GO:0005515 [Name: protein binding]; GO:0005886 [Name: plasma membrane]; GO:0038023 [Name: signaling receptor activity]; GO:0005496 [Name: steroid binding]; GO:0048477 [Name: oogenesis]	-	-	-	-	-	10497	1.63474	1.99559	3.96842	0.00509042	0.179789	-1.78294	0	0	1	0	1	0	10497	1.18296	2.32512	4.84372	0.00081156	0.0463065	-0.249209	1	0	1	0	1	0	2	0	2	0	4.40607	0.477729	1.00826	0.325288	1.31858	-0.460591	-0.30316	-0.689673
6003	8701	DNAH11	dynein axonemal heavy chain 11	7p15.3	16174	GO:0003341 [Name: cilium movement]; GO:0035545 [Name: determination of left/right asymmetry in nervous system]; GO:0005524 [Name: ATP binding]; GO:0007018 [Name: microtubule-based movement]; GO:0007368 [Name: determination of left/right symmetry]; GO:0097729 [Name: 9+2 motile cilium]; GO:1905419 [Name: sperm flagellum movement involved in flagellated sperm motility]; GO:0003356 [Name: regulation …	-	hsa05016 [Pathway Title: Huntington's disease]	-	-	-	5792	1.70142	0.951588	4.21646	0.00370049	0.166562	-1.4658	0	0	1	0	1	0	5792	1.20061	0.0440881	4.57721	0.0011944	0.0526154	-0.548996	0	0	1	0	1	0	2	0	2	0	4.39684	2.51559	0.94807	0.0587632	0.0964809	1.1185	-0.478768	-1.24774
3078	4240	MFGE8	milk fat globule-EGF factor 8 protein	15q26.1	4491	GO:0001786 [Name: phosphatidylserine binding]; GO:0005178 [Name: integrin binding]; GO:0005576 [Name: extracellular region]; GO:0007155 [Name: cell adhesion]; GO:1903561 [Name: extracellular vesicle]; GO:0005788 [Name: endoplasmic reticulum lumen]; GO:0043277 [Name: apoptotic cell clearance]; GO:0005615 [Name: extracellular space]; GO:0007338 [Name: single fertilization]; GO:0070062 [Name: extrac…	-	-	tap63pathway [Longname: Validated transcriptional targets of TAp63 isoforms]; avb3_integrin_pathway [Longname: Integrins in angiogenesis]	R-HSA-977225; R-HSA-381426; R-HSA-8957275	Post-translational protein phosphorylation; Amyloid fiber formation; Metabolism of proteins; Post-translational protein modification; Regulation of Insulin-like Growth Factor (IGF) transport and uptake by Insulin-like Growth Factor Binding Proteins (IGFBPs)	2906	1.77566	3.38591	4.71209	0.00201117	0.15011	-0.982902	0	0	1	0	1	0	2906	1.0255	4.13996	3.91023	0.00328418	0.0730742	-1.9451	0	0	1	0	1	0	2	0	2	0	4.31116	1.19218	1.01994	-0.574491	2.17303	-1.85507	0.292903	-2.36332
10952	55061	SUSD4	sushi domain containing 4	1q41	4686	GO:0005576 [Name: extracellular region]; GO:0006958 [Name: complement activation, classical pathway]; GO:0030449 [Name: regulation of complement activation]; GO:0016021 [Name: integral component of membrane]; GO:0045087 [Name: innate immune response]	-	-	-	-	-	10673	2.61939	1.00599	4.35499	0.00310922	0.164633	-1.30686	0	0	1	0	1	0	10673	1.19075	1.92758	4.2538	0.00193542	0.0605125	-1.18509	0	0	1	0	1	0	2	0	2	0	4.3044	1.35343	0.137257	1.44547	3.89957	0.0520294	-7.80745	0.225985
17386	167838	TXLNB	taxilin beta	6q24.1	5848	GO:0005515 [Name: protein binding]; GO:0019905 [Name: syntaxin binding]; GO:0005737 [Name: cytoplasm]	-	-	-	-	-	16721	1.24843	0.502236	3.47387	0.00987974	0.201698	-2.37127	0	0	1	0	1	0	16721	1.28666	1.07284	5.11547	0.000553067	0.0395997	0.164136	1	0	1	0	1	0	2	0	2	0	4.29467	1.05036	-1.51957	-0.809965	3.25403	0.163514	-1.86546	-1.90231
12204	57608	JCAD	junctional cadherin 5 associated	10p11.23	9574	GO:0090050 [Name: positive regulation of cell migration involved in sprouting angiogenesis]; GO:0005911 [Name: cell-cell junction]; GO:1903589 [Name: positive regulation of blood vessel endothelial cell proliferation involved in sprouting angiogenesis]; GO:0032587 [Name: ruffle membrane]; GO:0043410 [Name: positive regulation of MAPK cascade]; GO:0007155 [Name: cell adhesion]; GO:0048471 [Name: p…	-	-	-	-	-	11839	1.07897	1.88701	3.19558	0.0145702	0.214851	-2.8423	0	0	1	0	1	0	11839	1.46407	0.819554	5.38858	0.000380226	0.0381076	0.502191	1	0	1	0	1	0	2	0	2	0	4.29208	-2.26644	0.664678	1.0675	2.24851	-1.7836	-1.23812	0.361159
7213	10235	RASGRP2	RAS guanyl releasing protein 2	11q13.1	6084	GO:0005085 [Name: guanyl-nucleotide exchange factor activity]; GO:0005829 [Name: cytosol]; GO:0005886 [Name: plasma membrane]; GO:0030054 [Name: cell junction]; GO:0032587 [Name: ruffle membrane]; GO:0043547 [Name: positive regulation of GTPase activity]; GO:0071277 [Name: cellular response to calcium ion]; GO:0001558 [Name: regulation of cell growth]; GO:0005509 [Name: calcium ion binding]; GO:0…	-	hsa04010 [Pathway Title: MAPK signaling pathway]; hsa04014 [Pathway Title: Ras signaling pathway]; hsa04062 [Pathway Title: Chemokine signaling pathway]; hsa04015 [Pathway Title: Rap1 signaling pathway]; hsa04611 [Pathway Title: Platelet activation]; hsa05200 [Pathway Title: Pathways in cancer]	ras_pathway [Longname: Regulation of Ras family activation]; cd8tcrpathway [Longname: TCR signaling in na&#xef;ve CD8+ T cells]; tcr_pathway [Longname: TCR signaling in na&#xef;ve CD4+ T cells]	R-HSA-392517; R-HSA-354192; R-HSA-2871837; R-HSA-114508	Adaptive Immune System; GPCR downstream signalling; Integrin signaling; Signal Transduction; Integrin alphaIIb beta3 signaling; Rap1 signalling; Fc epsilon receptor (FCERI) signaling; Innate Immune System; Platelet activation, signaling and aggregation; FCERI mediated NF-kB activation; G alpha (q) signalling events; Immune System; Platelet Aggregation (Plug Formation); Hemostasis; Effects of PIP2…	7003	4.30705	0.315878	4.50447	0.002585	0.161432	-1.20278	0	0	1	0	1	0	7003	2.78146	-1.75831	4.0625	0.00259289	0.068684	-1.3915	0	0	1	0	1	0	2	0	2	0	4.28349	2.13853	2.86904	0.507728	3.93659	-3.46497	0.38337	-1.94658
10052	51162	EGFL7	EGF like domain multiple 7	9q34.3	2564	GO:0001570 [Name: vasculogenesis]; GO:0001568 [Name: blood vessel development]; GO:0005509 [Name: calcium ion binding]; GO:0005615 [Name: extracellular space]; GO:0005102 [Name: receptor binding]; GO:0007155 [Name: cell adhesion]; GO:0001525 [Name: angiogenesis]; GO:0009986 [Name: cell surface]; GO:0045746 [Name: negative regulation of Notch signaling pathway]; GO:0048856 [Name: anatomical struct…	-	-	-	-	-	9777	1.27785	4.51851	4.35645	0.00310358	0.164633	-1.53502	0	0	1	0	1	0	9777	1.05011	5.00747	4.04092	0.00268071	0.0688361	-1.89961	0	0	1	0	1	0	2	0	2	0	4.19868	1.96908	-1.12301	0.821502	1.34675	0.669073	-3.94459	0.31471
4758	6620	SNCB	synuclein beta	5q35.2	2008	GO:0043524 [Name: negative regulation of neuron apoptotic process]; GO:0004859 [Name: phospholipase inhibitor activity]; GO:0005509 [Name: calcium ion binding]; GO:0005829 [Name: cytosol]; GO:0042417 [Name: dopamine metabolic process]; GO:0007268 [Name: chemical synaptic transmission]; GO:0050808 [Name: synapse organization]; GO:0016234 [Name: inclusion body]; GO:0048488 [Name: synaptic vesicle e…	-	-	-	R-HSA-5660489	MTF1 activates gene expression; Response to metal ions; Cellular responses to external stimuli	4549	3.07705	0.832754	4.10857	0.00424629	0.176173	-1.59269	0	0	1	0	1	0	4549	1.07211	1.66098	4.1325	0.00232838	0.0654623	-1.30724	0	0	1	0	1	0	2	0	2	0	4.12053	0.797245	2.79577	-0.208518	2.51095	-0.845743	-0.347248	-1.11622
19047	284615	ANKRD34A	ankyrin repeat domain 34A	1q21.1	3671	-	-	-	-	-	-	17982	1.07039	2.54623	3.75718	0.00672754	0.189774	-2.1033	0	0	1	0	1	0	17982	1.20182	0.774376	4.34031	0.00169852	0.0593176	-0.874007	0	0	1	0	1	0	2	0	2	0	4.04874	1.02763	1.11125	-0.0345829	0.107687	-0.223036	0.462344	-1.04671
12714	64838	FNDC4	fibronectin type III domain containing 4	2p23.3	1937	GO:0005783 [Name: endoplasmic reticulum]; GO:0005576 [Name: extracellular region]; GO:0071559 [Name: response to transforming growth factor beta]; GO:0016021 [Name: integral component of membrane]; GO:0005886 [Name: plasma membrane]; GO:0005615 [Name: extracellular space]; GO:0050728 [Name: negative regulation of inflammatory response]	-	-	-	-	-	12388	1.07465	2.78403	3.41596	0.0107023	0.203765	-2.60673	0	0	1	0	1	0	12388	1.07126	1.31031	4.34728	0.0016808	0.0593176	-0.914646	0	0	1	0	1	0	2	0	2	0	3.88162	2.48494	-0.669804	0.749253	-0.28193	1.58528	-1.24087	0.0716114
3448	4881	NPR1	natriuretic peptide receptor 1	1q21.3	4568	GO:0007186 [Name: G-protein coupled receptor signaling pathway]; GO:0006468 [Name: protein phosphorylation]; GO:0007168 [Name: receptor guanylyl cyclase signaling pathway]; GO:0008217 [Name: regulation of blood pressure]; GO:0008528 [Name: G-protein coupled peptide receptor activity]; GO:0016941 [Name: natriuretic peptide receptor activity]; GO:0004383 [Name: guanylate cyclase activity]; GO:00055…	-	hsa04022 [Pathway Title: cGMP-PKG signaling pathway]; hsa04921 [Pathway Title: Oxytocin signaling pathway]; hsa04925 [Pathway Title: Aldosterone synthesis and secretion]; hsa04270 [Pathway Title: Vascular smooth muscle contraction]; hsa04924 [Pathway Title: Renin secretion]; hsa00230 [Pathway Title: Purine metabolism]; hsa04024 [Pathway Title: cAMP signaling pathway]; hsa04923 [Pathway Title: Reg…	-	R-HSA-5578768	Muscle contraction; Physiological factors; Cardiac conduction	3258	1.77591	-0.47256	3.77903	0.00653424	0.189025	-1.97473	0	0	1	0	1	0	3258	1.26668	0.536328	3.93516	0.00315883	0.0724228	-1.43042	0	0	1	0	1	0	2	0	2	0	3.8571	-1.1347	4.47231	-0.887778	1.94147	-0.942649	2.41797	-6.2479
1798	2563	GABRD	gamma-aminobutyric acid type A receptor delta subunit	1p36.33	4956	GO:0005515 [Name: protein binding]; GO:0043005 [Name: neuron projection]; GO:0098982 [Name: GABA-ergic synapse]; GO:0005254 [Name: chloride channel activity]; GO:0099055 [Name: integral component of postsynaptic membrane]; GO:0004890 [Name: GABA-A receptor activity]; GO:0005230 [Name: extracellular ligand-gated ion channel activity]; GO:0007268 [Name: chemical synaptic transmission]; GO:0034220 […	-	hsa04080 [Pathway Title: Neuroactive ligand-receptor interaction]; hsa04723 [Pathway Title: Retrograde endocannabinoid signaling]; hsa05033 [Pathway Title: Nicotine addiction]; hsa04727 [Pathway Title: GABAergic synapse]; hsa05032 [Pathway Title: Morphine addiction]	-	-	-	1721	2.62721	0.489062	4.00798	0.00483501	0.177748	-1.70709	0	0	1	0	1	0	1721	1.40479	0.173424	3.59487	0.00540912	0.0844581	-2.09915	0	0	1	0	1	0	2	0	2	0	3.80142	-0.803004	1.37266	1.92399	3.05333	-3.68163	-1.40386	1.05178
944	1288	COL4A6	collagen type IV alpha 6 chain	Xq22.3	9282	GO:0005788 [Name: endoplasmic reticulum lumen]; GO:0030020 [Name: extracellular matrix structural constituent conferring tensile strength]; GO:0005587 [Name: collagen type IV trimer]; GO:0005576 [Name: extracellular region]; GO:0005615 [Name: extracellular space]; GO:0007155 [Name: cell adhesion]; GO:0030198 [Name: extracellular matrix organization]; GO:0031012 [Name: extracellular matrix]; GO:00…	h_intrinsicPathway [Pathway Title: Intrinsic Prothrombin Activation Pathway]; h_vitCBPathway [Pathway Title: Vitamin C in the Brain]; h_plateletAppPathway [Pathway Title: Platelet Amyloid Precursor Protein Pathway]; h_npp1Pathway [Pathway Title: Regulators of Bone Mineralization]; h_amiPathway [Pathway Title: Acute Myocardial Infarction]; h_ace2Pathway [Pathway Title: Angiotensin-converting enzym…	hsa05146 [Pathway Title: Amoebiasis]; hsa05222 [Pathway Title: Small cell lung cancer]; hsa04510 [Pathway Title: Focal adhesion]; hsa04151 [Pathway Title: PI3K-Akt signaling pathway]; hsa04512 [Pathway Title: ECM-receptor interaction]; hsa05200 [Pathway Title: Pathways in cancer]; hsa04974 [Pathway Title: Protein digestion and absorption]	integrin1_pathway [Longname: Beta1 integrin cell surface interactions]; integrin3_pathway [Longname: Beta3 integrin cell surface interactions]; syndecan_1_pathway [Longname: Syndecan-1-mediated signaling events]; avb3_integrin_pathway [Longname: Integrins in angiogenesis]	R-HSA-1474244; R-HSA-1650814; R-HSA-8948216; R-HSA-3000157; R-HSA-3000171; R-HSA-3000178; R-HSA-1442490; R-HSA-2022090; R-HSA-2243919; R-HSA-2214320; R-HSA-216083	Collagen formation; Extracellular matrix organization; Cellular responses to stress; Collagen biosynthesis and modifying enzymes; Cellular response to heat stress; HSF1 activation; Attenuation phase; Collagen chain trimerization; HSF1-dependent transactivation; Cellular responses to external stimuli; Regulation of HSF1-mediated heat shock response	910	1.05525	1.13368	3.13581	0.0158591	0.218107	-2.83196	0	0	1	0	1	0	910	1.00531	0.532357	4.29634	0.00181481	0.0593888	-1.01211	0	0	1	0	1	0	2	0	2	0	3.71608	0.219479	1.1131	-1.16379	1.96742	-1.16119	-0.26605	-1.71819
3559	5054	SERPINE1	serpin family E member 1	7q22.1	3190	GO:0002020 [Name: protease binding]; GO:0010757 [Name: negative regulation of plasminogen activation]; GO:0031093 [Name: platelet alpha granule lumen]; GO:2000352 [Name: negative regulation of endothelial cell apoptotic process]; GO:0004867 [Name: serine-type endopeptidase inhibitor activity]; GO:0005515 [Name: protein binding]; GO:0010469 [Name: regulation of receptor activity]; GO:0010951 [Name…	h_plateletAppPathway [Pathway Title: Platelet Amyloid Precursor Protein Pathway]; h_fibrinolysisPathway [Pathway Title: Fibrinolysis Pathway]	hsa04610 [Pathway Title: Complement and coagulation cascades]; hsa05142 [Pathway Title: Chagas disease (American trypanosomiasis)]; hsa04115 [Pathway Title: p53 signaling pathway]; hsa04390 [Pathway Title: Hippo signaling pathway]; hsa04066 [Pathway Title: HIF-1 signaling pathway]	hif2pathway [Longname: HIF-2-alpha transcription factor network]; p73pathway [Longname: p73 transcription factor network]; smad2_3nuclearpathway [Longname: Regulation of nuclear SMAD2/3 signaling]; p53downstreampathway [Longname: Direct p53 effectors]; hif1_tfpathway [Longname: HIF-1-alpha transcription factor network]; upa_upar_pathway [Longname: Urokinase-type plasminogen activator (uPA) and uP…	R-HSA-75205; R-HSA-1368108; R-HSA-114608; R-HSA-2173796; R-HSA-3000178	Circadian Clock; Extracellular matrix organization; Gene expression (Transcription); Hemostasis; Signaling by TGF-beta family members; ECM proteoglycans; Platelet activation, signaling and aggregation; BMAL1:CLOCK,NPAS2 activates circadian gene expression; Generic Transcription Pathway; Signal Transduction; RNA Polymerase II Transcription; Response to elevated platelet cytosolic Ca2+; Transcripti…	3377	2.79187	-1.97927	3.68151	0.00744618	0.191389	-2.1423	0	0	1	0	1	0	3377	1.38453	-0.0381601	3.70643	0.0045275	0.0793125	-1.8036	0	0	1	0	1	0	2	0	2	0	3.69397	4.05117	2.42057	-1.3108	2.54255	2.53338	-1.27075	-4.48306
8328	23149	FCHO1	FCH domain only 1	19p13.11	5694	GO:0061024 [Name: membrane organization]; GO:0008092 [Name: cytoskeletal protein binding]; GO:0030136 [Name: clathrin-coated vesicle]; GO:0072583 [Name: clathrin-dependent endocytosis]; GO:0005737 [Name: cytoplasm]; GO:0035612 [Name: AP-2 adaptor complex binding]; GO:0048268 [Name: clathrin coat assembly]; GO:0005654 [Name: nucleoplasm]; GO:0005886 [Name: plasma membrane]; GO:0005856 [Name: cytos…	-	-	-	R-HSA-8856828; R-HSA-8856825	Clathrin-mediated endocytosis; Membrane Trafficking; Cargo recognition for clathrin-mediated endocytosis; Vesicle-mediated transport	8131	2.25956	2.72721	4.14254	0.0040655	0.172908	-1.62425	0	0	1	0	1	0	8131	1.07478	2.34339	3.17633	0.0106726	0.109524	-2.82519	0	0	1	0	1	0	2	0	2	0	3.65943	3.35972	1.78154	-0.147205	0.072987	0.329889	0.735179	-1.33391
6044	8744	TNFSF9	TNF superfamily member 9	19p13.3	1634	GO:0005125 [Name: cytokine activity]; GO:0006955 [Name: immune response]; GO:0005102 [Name: receptor binding]; GO:0042981 [Name: regulation of apoptotic process]; GO:0042129 [Name: regulation of T cell proliferation]; GO:0005615 [Name: extracellular space]; GO:0005886 [Name: plasma membrane]; GO:0042104 [Name: positive regulation of activated T cell proliferation]; GO:0005164 [Name: tumor necrosi…	h_41bbPathway [Pathway Title: The 4-1BB-dependent immune response]	hsa04060 [Pathway Title: Cytokine-cytokine receptor interaction]	-	R-HSA-5669034	Cytokine Signaling in Immune system; TNFR2 non-canonical NF-kB pathway; TNFs bind their physiological receptors; Immune System	5828	1.36223	0.478529	2.94871	0.0207381	0.225668	-3.02418	0	0	1	0	1	0	5828	2.00082	-1.73276	4.3093	0.00177969	0.0593888	-1.00689	0	0	1	0	1	0	2	0	2	0	3.629	-0.105737	0.76759	-0.585649	2.41575	-1.47958	0.453171	-1.62447
5529	7780	SLC30A2	solute carrier family 30 member 2	1p36.11	3483	GO:0016021 [Name: integral component of membrane]; GO:0005886 [Name: plasma membrane]; GO:0043231 [Name: intracellular membrane-bounded organelle]; GO:0061088 [Name: regulation of sequestering of zinc ion]; GO:0005385 [Name: zinc ion transmembrane transporter activity]; GO:0005515 [Name: protein binding]; GO:0005770 [Name: late endosome]; GO:0010043 [Name: response to zinc ion]; GO:0005737 [Name:…	-	-	-	R-HSA-435368	Transport of small molecules; SLC-mediated transmembrane transport; Metal ion SLC transporters; Zinc efflux and compartmentalization by the SLC30 family; Zinc transporters; Transport of bile salts and organic acids, metal ions and amine compounds	5326	1.96166	0.174416	3.10416	0.0165903	0.219458	-2.82044	0	0	1	0	1	0	5326	1.38414	2.03981	4.11653	0.0023861	0.0661198	-1.28045	0	0	1	0	1	0	2	0	2	0	3.61035	-2.05471	0.578367	0.96915	3.5862	-1.14035	-3.03559	0.434503
16769	148398	SAMD11	sterile alpha motif domain containing 11	1p36.33	4173	GO:0005634 [Name: nucleus]	-	-	-	-	-	16120	1.22545	2.60776	3.25291	0.0134381	0.213135	-2.85092	0	0	1	0	1	0	16120	1.01816	2.80847	3.92754	0.00319658	0.0726397	-1.77819	0	0	1	0	1	0	2	0	2	0	3.59023	-0.556093	1.25676	-0.350675	2.69704	-3.37248	1.06151	-1.73652
14784	90952	ESAM	endothelial cell adhesion molecule	11q24.2	2920	GO:0005886 [Name: plasma membrane]; GO:0005923 [Name: bicellular tight junction]; GO:0007156 [Name: homophilic cell adhesion via plasma membrane adhesion molecules]; GO:0005911 [Name: cell-cell junction]; GO:0016021 [Name: integral component of membrane]; GO:0030833 [Name: regulation of actin filament polymerization]; GO:2000249 [Name: regulation of actin cytoskeleton reorganization]; GO:0005515 …	-	hsa04670 [Pathway Title: Leukocyte transendothelial migration]; hsa04514 [Pathway Title: Cell adhesion molecules (CAMs)]	-	R-HSA-202733	Cell surface interactions at the vascular wall; Hemostasis	14390	1.35841	1.13947	2.96275	0.0203218	0.225556	-3.03676	0	0	1	0	1	0	14390	1.55674	1.0647	4.2063	0.0020802	0.062966	-1.11479	0	0	1	0	1	0	2	0	2	0	3.58453	0.585463	1.61726	-0.594097	0.96536	-0.252017	0.354151	-0.819926
7982	11184	MAP4K1	mitogen-activated protein kinase kinase kinase kinase 1	19q13.2	3919	GO:0000185 [Name: activation of MAPKKK activity]; GO:0004674 [Name: protein serine/threonine kinase activity]; GO:0005524 [Name: ATP binding]; GO:0018105 [Name: peptidyl-serine phosphorylation]; GO:0006468 [Name: protein phosphorylation]; GO:0005737 [Name: cytoplasm]; GO:0008283 [Name: cell proliferation]; GO:0023014 [Name: signal transduction by protein phosphorylation]; GO:1904628 [Name: cellul…	h_metPathway [Pathway Title: Signaling of Hepatocyte Growth Factor Receptor]; h_mapkPathway [Pathway Title: MAPKinase Signaling Pathway]	hsa04010 [Pathway Title: MAPK signaling pathway]	tcr_pathway [Longname: TCR signaling in na&#xef;ve CD4+ T cells]; bcr_5pathway [Longname: BCR signaling pathway]; kitpathway [Longname: Signaling events mediated by Stem cell factor receptor (c-Kit)]; tcrjnkpathway [Longname: JNK signaling in the CD4+ TCR pathway]	-	-	7758	1.37689	0.59645	2.84729	0.0240234	0.230301	-3.1571	0	0	1	0	1	0	7758	1.22497	0.447026	4.31131	0.00177431	0.0593888	-0.91092	0	0	1	0	1	0	2	0	2	0	3.5793	2.40877	1.04293	-0.79492	0.402356	0.319448	-0.239483	-3.27192
13783	83401	ELOVL3	ELOVL fatty acid elongase 3	10q24.32	1400	GO:0034625 [Name: fatty acid elongation, monounsaturated fatty acid]; GO:0102337 [Name: 3-oxo-cerotoyl-CoA synthase activity]; GO:0009922 [Name: fatty acid elongase activity]; GO:0030148 [Name: sphingolipid biosynthetic process]; GO:0005515 [Name: protein binding]; GO:0102338 [Name: 3-oxo-lignoceronyl-CoA synthase activity]; GO:0019367 [Name: fatty acid elongation, saturated fatty acid]; GO:00427…	-	hsa00062 [Pathway Title: Fatty acid elongation]	-	R-HSA-75876; R-HSA-2046105; R-HSA-2046106	Metabolism of lipids; Circadian Clock; Fatty acid metabolism; Fatty acyl-CoA biosynthesis; alpha-linolenic acid (ALA) metabolism; Metabolism; NR1D1 (REV-ERBA) represses gene expression; alpha-linolenic (omega3) and linoleic (omega6) acid metabolism; Linoleic acid (LA) metabolism; Synthesis of very long-chain fatty acyl-CoAs	13419	2.03131	-1.02013	3.91186	0.00548146	0.181016	-1.85494	0	0	1	0	1	0	13419	1.2585	-0.297675	3.23807	0.00964408	0.105138	-2.41879	0	0	1	0	1	0	2	0	2	0	3.57497	2.8879	1.22446	3.01573	-1.97148	-0.0603941	-1.08195	1.75726
16649	147111	NOTUM	notum, palmitoleoyl-protein carboxylesterase	17q25.3	2913	GO:0016055 [Name: Wnt signaling pathway]; GO:0044267 [Name: cellular protein metabolic process]; GO:1990699 [Name: palmitoleyl hydrolase activity]; GO:0005788 [Name: endoplasmic reticulum lumen]; GO:0043687 [Name: post-translational protein modification]; GO:0030178 [Name: negative regulation of Wnt signaling pathway]; GO:0090090 [Name: negative regulation of canonical Wnt signaling pathway]; GO:…	-	-	-	R-HSA-8957275; R-HSA-5362798; R-HSA-381426	Release of Hh-Np from the secreting cell; Metabolism of proteins; Post-translational protein modification; Post-translational protein phosphorylation; Signaling by Hedgehog; Hedgehog ligand biogenesis; Regulation of Insulin-like Growth Factor (IGF) transport and uptake by Insulin-like Growth Factor Binding Proteins (IGFBPs); Signal Transduction	16033	2.3956	-0.435678	3.19929	0.014494	0.214851	-2.66848	0	0	1	0	1	0	16033	1.09741	2.56869	3.92946	0.00318706	0.0726376	-1.68804	0	0	1	0	1	0	2	0	2	0	3.56437	2.32049	2.80014	-2.40065	2.375	0.901797	0.736599	-3.07554
17710	201191	SAMD14	sterile alpha motif domain containing 14	17q21.33	5400	GO:0030425 [Name: dendrite]; GO:0007015 [Name: actin filament organization]; GO:0015629 [Name: actin cytoskeleton]; GO:0019722 [Name: calcium-mediated signaling]; GO:0031175 [Name: neuron projection development]; GO:0005737 [Name: cytoplasm]; GO:0014069 [Name: postsynaptic density]; GO:0051015 [Name: actin filament binding]	-	-	-	-	-	16966	2.48273	0.570003	2.57631	0.0357603	0.252855	-3.54921	0	0	1	0	1	0	16966	1.45216	2.28837	4.33625	0.00170892	0.0593176	-1.01736	0	0	1	0	1	0	2	0	2	0	3.45628	-0.866215	3.37389	-0.0023132	3.51449	-3.74484	2.19948	-0.665935
11762	56892	TCIM	transcriptional and immune response regulator	8p11.21	1829	GO:0005112 [Name: Notch binding]; GO:0034605 [Name: cellular response to heat]; GO:0043066 [Name: negative regulation of apoptotic process]; GO:1901224 [Name: positive regulation of NIK/NF-kappaB signaling]; GO:0005730 [Name: nucleolus]; GO:0010739 [Name: positive regulation of protein kinase A signaling]; GO:0005737 [Name: cytoplasm]; GO:1900020 [Name: positive regulation of protein kinase C act…	-	-	-	-	-	11450	1.84451	2.68544	3.00008	0.0192576	0.223518	-3.17869	0	0	1	0	1	0	11450	1.10411	0.783983	3.90373	0.0033177	0.0730742	-1.651	0	0	1	0	1	0	2	0	2	0	3.45191	1.8049	0.0768057	3.76137	0.44937	0.407004	-2.25569	2.62741
14444	84929	FIBCD1	fibrinogen C domain containing 1	9q34.12	4056	GO:0005515 [Name: protein binding]; GO:0016020 [Name: membrane]; GO:0008061 [Name: chitin binding]; GO:0046872 [Name: metal ion binding]; GO:0016021 [Name: integral component of membrane]	-	-	-	-	-	14068	1.54469	1.06075	3.1107	0.0164364	0.219089	-2.86334	0	0	1	0	1	0	14068	2.15811	-0.753095	3.79272	0.00394947	0.0761516	-1.63004	0	0	1	0	1	0	2	0	2	0	3.45171	1.64068	2.95115	0.371277	-1.30177	-2.06733	1.74871	-0.230673
10540	54106	TLR9	toll like receptor 9	3p21.2	4333	GO:0005783 [Name: endoplasmic reticulum]; GO:0005886 [Name: plasma membrane]; GO:0010008 [Name: endosome membrane]; GO:0010628 [Name: positive regulation of gene expression]; GO:0032009 [Name: early phagosome]; GO:0032733 [Name: positive regulation of interleukin-10 production]; GO:0036019 [Name: endolysosome]; GO:0043123 [Name: positive regulation of I-kappaB kinase/NF-kappaB signaling]; GO:0045…	h_tollPathway [Pathway Title: Toll-Like Receptor Pathway]; h_dcPathway [Pathway Title: Dendritic cells in regulating TH1 and TH2 Development]	hsa05152 [Pathway Title: Tuberculosis]; hsa05144 [Pathway Title: Malaria]; hsa05168 [Pathway Title: Herpes simplex infection]; hsa05162 [Pathway Title: Measles]; hsa05143 [Pathway Title: African trypanosomiasis]; hsa04620 [Pathway Title: Toll-like receptor signaling pathway]; hsa05142 [Pathway Title: Chagas disease (American trypanosomiasis)]	-	R-HSA-109704; R-HSA-168138; R-HSA-1679131; R-HSA-975110; R-HSA-975138; R-HSA-975155	Cytokine Signaling in Immune system; Toll Like Receptor 7/8 (TLR7/8) Cascade; IRS-mediated signalling; Immune System; Innate Immune System; Signaling by Insulin receptor; Signaling by Type 1 Insulin-like Growth Factor 1 Receptor (IGF1R); TRAF6 mediated IRF7 activation in TLR7/8 or 9 signaling; Trafficking and processing of endosomal TLR; FLT3 Signaling; Insulin receptor signalling cascade; Signal…	10239	1.23944	-0.687171	2.46403	0.0422394	0.264831	-3.58548	0	0	1	0	1	0	10239	1.13482	0.115923	4.42309	0.0015005	0.0579404	-0.76182	0	0	1	0	1	0	2	0	2	0	3.44356	2.42328	-1.64646	1.73267	0.240194	0.590098	-3.06327	1.32682
7449	10516	FBLN5	fibulin 5	14q32.12	4973	GO:0005178 [Name: integrin binding]; GO:0005576 [Name: extracellular region]; GO:0005615 [Name: extracellular space]; GO:0008022 [Name: protein C-terminus binding]; GO:0031012 [Name: extracellular matrix]; GO:0034394 [Name: protein localization to cell surface]; GO:0048251 [Name: elastic fiber assembly]; GO:0070062 [Name: extracellular exosome]; GO:0001558 [Name: regulation of cell growth]; GO:00…	-	-	-	R-HSA-1566948; R-HSA-2129379	Elastic fibre formation; Extracellular matrix organization; Molecules associated with elastic fibres	7226	1.7195	-0.979273	3.48329	0.00975248	0.201698	-2.32527	0	0	1	0	1	0	7226	1.16202	-0.548417	3.34704	0.00807166	0.0975762	-2.27859	0	0	1	0	1	0	2	0	2	0	3.41517	4.31668	2.51319	1.61357	-5.64644	2.13095	0.740434	-0.021933
1574	2149	F2R	coagulation factor II thrombin receptor	5q13.3	3972	GO:0001965 [Name: G-protein alpha-subunit binding]; GO:0031681 [Name: G-protein beta-subunit binding]; GO:0051482 [Name: positive regulation of cytosolic calcium ion concentration involved in phospholipase C-activating G-protein coupled signaling pathway]; GO:0002248 [Name: connective tissue replacement involved in inflammatory response wound healing]; GO:0005887 [Name: integral component of plas…	h_amiPathway [Pathway Title: Acute Myocardial Infarction]; h_fibrinolysisPathway [Pathway Title: Fibrinolysis Pathway]; h_extrinsicPathway [Pathway Title: Extrinsic Prothrombin Activation Pathway]; h_intrinsicPathway [Pathway Title: Intrinsic Prothrombin Activation Pathway]	hsa04015 [Pathway Title: Rap1 signaling pathway]; hsa04810 [Pathway Title: Regulation of actin cytoskeleton]; hsa04024 [Pathway Title: cAMP signaling pathway]; hsa04080 [Pathway Title: Neuroactive ligand-receptor interaction]; hsa04144 [Pathway Title: Endocytosis]; hsa04151 [Pathway Title: PI3K-Akt signaling pathway]; hsa04610 [Pathway Title: Complement and coagulation cascades]; hsa04611 [Pathwa…	thrombin_par1_pathway [Longname: PAR1-mediated thrombin signaling events]	R-HSA-140875; R-HSA-456926; R-HSA-375276; R-HSA-416476	Class A/1 (Rhodopsin-like receptors); Hemostasis; G alpha (q) signalling events; Platelet activation, signaling and aggregation; Thrombin signalling through proteinase activated receptors (PARs); Common Pathway of Fibrin Clot Formation; Signaling by GPCR; Formation of Fibrin Clot (Clotting Cascade); GPCR downstream signalling; Peptide ligand-binding receptors; Signal Transduction; GPCR ligand bin…	1511	1.1022	2.24298	2.9371	0.0210889	0.226025	-3.2528	0	0	1	0	1	0	1511	1.10566	0.0114414	3.82723	0.00374056	0.0746772	-1.62434	0	0	1	0	1	0	2	0	2	0	3.38216	-1.71744	0.606625	-0.385869	2.86006	-1.90601	-0.317195	-0.164805
960	1299	COL9A3	collagen type IX alpha 3 chain	20q13.33	4841	GO:0005594 [Name: collagen type IX trimer]; GO:0005615 [Name: extracellular space]; GO:0030020 [Name: extracellular matrix structural constituent conferring tensile strength]; GO:0005201 [Name: extracellular matrix structural constituent]; GO:0008584 [Name: male gonad development]; GO:0031012 [Name: extracellular matrix]; GO:0005576 [Name: extracellular region]; GO:0005788 [Name: endoplasmic reti…	-	hsa04974 [Pathway Title: Protein digestion and absorption]	syndecan_1_pathway [Longname: Syndecan-1-mediated signaling events]; avb3_integrin_pathway [Longname: Integrins in angiogenesis]	R-HSA-1650814; R-HSA-186797; R-HSA-2022090; R-HSA-8948216; R-HSA-216083; R-HSA-1442490; R-HSA-3000178; R-HSA-419037	Extracellular matrix organization; NCAM signaling for neurite out-growth; Degradation of the extracellular matrix; Integrin cell surface interactions; Collagen chain trimerization; Collagen degradation; Developmental Biology; NCAM1 interactions; Signaling by PDGF; Assembly of collagen fibrils and other multimeric structures; Collagen biosynthesis and modifying enzymes; Collagen formation; Signali…	921	1.07318	3.28934	2.95835	0.0204513	0.225631	-3.33066	0	0	1	0	1	0	921	1.42033	0.402587	3.78513	0.00399708	0.0763111	-1.6403	0	0	1	0	1	0	2	0	2	0	3.37174	2.09951	0.767256	-1.17741	0.689516	0.644456	0.845497	-2.90124
206	301	ANXA1	annexin A1	9q21.13	4453	GO:0001780 [Name: neutrophil homeostasis]; GO:0001891 [Name: phagocytic cup]; GO:0008360 [Name: regulation of cell shape]; GO:0018149 [Name: peptide cross-linking]; GO:0031232 [Name: extrinsic component of external side of plasma membrane]; GO:0031532 [Name: actin cytoskeleton reorganization]; GO:0032743 [Name: positive regulation of interleukin-2 production]; GO:0033031 [Name: positive regulatio…	h_gcrPathway [Pathway Title: Corticosteroids and cardioprotection]	-	-	R-HSA-444473; R-HSA-416476; R-HSA-445355; R-HSA-418594; R-HSA-6785807	Formyl peptide receptors bind formyl peptides and many other ligands; GPCR ligand binding; Immune System; Signaling by Interleukins; G alpha (i) signalling events; G alpha (q) signalling events; Interleukin-4 and Interleukin-13 signaling; Muscle contraction; Peptide ligand-binding receptors; Cytokine Signaling in Immune system; GPCR downstream signalling; Class A/1 (Rhodopsin-like receptors); Sig…	208	1.27241	5.18239	2.85828	0.0236424	0.229817	-3.62793	0	0	1	0	1	0	208	1.33603	4.07028	3.82372	0.00376124	0.0746772	-2.1724	0	0	1	0	1	0	2	0	2	0	3.341	3.96316	-1.9996	3.6852	-1.51049	2.9324	-3.54788	3.07635
17675	200879	LIPH	lipase H	3q27.2	4097	GO:0005886 [Name: plasma membrane]; GO:0006654 [Name: phosphatidic acid biosynthetic process]; GO:0008201 [Name: heparin binding]; GO:0004620 [Name: phospholipase activity]; GO:0016042 [Name: lipid catabolic process]; GO:0005615 [Name: extracellular space]; GO:0052689 [Name: carboxylic ester hydrolase activity]; GO:0016298 [Name: lipase activity]	-	-	-	R-HSA-1483166	Glycerophospholipid biosynthesis; Phospholipid metabolism; Metabolism; Metabolism of lipids; Synthesis of PA	16948	1.12436	4.07367	3.1823	0.0148465	0.214961	-3.08476	0	0	1	0	1	0	16948	1.36802	-0.596791	3.49663	0.0063341	0.0883163	-2.04218	0	0	1	0	1	0	2	0	2	0	3.33947	0.993226	0.0926817	1.85526	-0.312702	-0.841304	-0.41256	1.33981
4713	6567	SLC16A2	solute carrier family 16 member 2	Xq13.2	4292	GO:0005215 [Name: transporter activity]; GO:0005886 [Name: plasma membrane]; GO:0006590 [Name: thyroid hormone generation]; GO:0005887 [Name: integral component of plasma membrane]; GO:0015349 [Name: thyroid hormone transmembrane transporter activity]; GO:0015718 [Name: monocarboxylic acid transport]; GO:0070327 [Name: thyroid hormone transport]; GO:0015293 [Name: symporter activity]; GO:0043252 …	-	hsa04919 [Pathway Title: Thyroid hormone signaling pathway]	-	R-HSA-879518	Transport of organic anions; Transport of small molecules; Transport of vitamins, nucleosides, and related molecules; SLC-mediated transmembrane transport	4502	1.18936	2.79272	2.93152	0.0212598	0.226025	-3.3104	0	0	1	0	1	0	4502	1.0535	-0.239398	3.72922	0.00436666	0.0784116	-1.71784	0	0	1	0	1	0	2	0	2	0	3.33037	-1.00594	1.77639	0.00960026	1.72312	-2.25488	1.44827	-0.904183
10556	54329	GPR85	G protein-coupled receptor 85	7q31.1	7396	GO:0004930 [Name: G-protein coupled receptor activity]; GO:0007165 [Name: signal transduction]; GO:0005886 [Name: plasma membrane]; GO:0005515 [Name: protein binding]; GO:0005783 [Name: endoplasmic reticulum]; GO:0016021 [Name: integral component of membrane]; GO:0007186 [Name: G-protein coupled receptor signaling pathway]	-	-	-	-	-	10258	1.56692	0.719139	2.40345	0.0462237	0.271432	-3.7914	0	0	1	0	1	0	10258	1.15673	0.90976	4.13962	0.00230311	0.065248	-1.16089	0	0	1	0	1	0	2	0	2	0	3.27153	2.05949	2.35215	-1.89638	1.30331	1.31176	1.29579	-2.42199
2897	4010	LMX1B	LIM homeobox transcription factor 1 beta	9q33.3	5830	GO:0000790 [Name: nuclear chromatin]; GO:0003700 [Name: transcription factor activity, sequence-specific DNA binding]; GO:0005634 [Name: nucleus]; GO:0007275 [Name: multicellular organism development]; GO:0000977 [Name: RNA polymerase II regulatory region sequence-specific DNA binding]; GO:0005515 [Name: protein binding]; GO:0009953 [Name: dorsal/ventral pattern formation]; GO:0071542 [Name: dopa…	-	-	-	-	-	2737	1.75277	1.14375	3.81336	0.00624264	0.185646	-1.96297	0	0	1	0	1	0	2737	1.52385	0.237265	2.72014	0.0227449	0.150917	-3.30038	0	0	1	0	1	0	2	0	2	0	3.26675	2.32237	-1.44283	1.32224	2.59594	0.589257	-4.92955	-2.04032
8851	25802	LMOD1	leiomodin 1	1q32.1	3967	GO:0030239 [Name: myofibril assembly]; GO:0030838 [Name: positive regulation of actin filament polymerization]; GO:0003779 [Name: actin binding]; GO:0030016 [Name: myofibril]; GO:0045010 [Name: actin nucleation]; GO:0051694 [Name: pointed-end actin filament capping]; GO:0005829 [Name: cytosol]; GO:0006936 [Name: muscle contraction]; GO:0005523 [Name: tropomyosin binding]; GO:0005865 [Name: striat…	-	-	-	R-HSA-445355	Smooth Muscle Contraction; Muscle contraction	8613	1.97699	-1.09141	2.73349	0.0283689	0.236988	-3.27344	0	0	1	0	1	0	8613	1.08119	-1.04632	3.68929	0.00465251	0.0800908	-1.77506	0	0	1	0	1	0	2	0	2	0	3.21139	2.31146	4.74295	-5.35154	3.20285	-1.56006	3.62966	-5.35154
5958	8646	CHRD	chordin	3q27.1	6620	GO:0001501 [Name: skeletal system development]; GO:0045545 [Name: syndecan binding]; GO:0005515 [Name: protein binding]; GO:0033504 [Name: floor plate development]; GO:0045668 [Name: negative regulation of osteoblast differentiation]; GO:0001649 [Name: osteoblast differentiation]; GO:0008201 [Name: heparin binding]; GO:0001707 [Name: mesoderm formation]; GO:0002053 [Name: positive regulation of m…	h_alkPathway [Pathway Title: ALK in cardiac myocytes]	hsa04350 [Pathway Title: TGF-beta signaling pathway]	bmppathway [Longname: BMP receptor signaling]	-	-	5750	2.54031	0.317969	2.82962	0.0246497	0.231576	-3.15713	0	0	1	0	1	0	5750	1.04714	-0.0340534	3.56368	0.00568647	0.0856108	-1.9905	0	0	1	0	1	0	2	0	2	0	3.19665	-1.23598	1.46707	1.03639	3.33682	-2.02293	-0.269714	0.344261
21570	401399	PRRT4	proline rich transmembrane protein 4	7q32.1	3683	GO:0016021 [Name: integral component of membrane]	-	-	-	-	-	19661	1.19907	0.843608	2.86221	0.0235078	0.229409	-3.14799	0	0	1	0	1	0	19661	1.14066	-0.217638	3.46162	0.00670248	0.0909348	-2.09182	0	0	1	0	1	0	2	0	2	0	3.16191	1.48183	1.38346	0.0736985	-0.433228	-0.496542	0.588991	-0.519678
625	858	CAV2	caveolin 2	7q31.2	6207	GO:0002080 [Name: acrosomal membrane]; GO:0005515 [Name: protein binding]; GO:0007029 [Name: endoplasmic reticulum organization]; GO:0000139 [Name: Golgi membrane]; GO:0005634 [Name: nucleus]; GO:0030133 [Name: transport vesicle]; GO:0032991 [Name: macromolecular complex]; GO:0048471 [Name: perinuclear region of cytoplasm]; GO:0048741 [Name: skeletal muscle fiber development]; GO:0031234 [Name: e…	-	hsa05100 [Pathway Title: Bacterial invasion of epithelial cells]; hsa04144 [Pathway Title: Endocytosis]; hsa05205 [Pathway Title: Proteoglycans in cancer]; hsa04510 [Pathway Title: Focal adhesion]	syndecan_2_pathway [Longname: Syndecan-2-mediated signaling events]	R-HSA-9009391	Extra-nuclear estrogen signaling; Signal Transduction; ESR-mediated signaling; Signaling by Nuclear Receptors	610	1.93632	-0.711195	2.65126	0.0320143	0.246378	-3.38958	0	0	1	0	1	0	610	1.08927	-1.15008	3.62519	0.00515299	0.082926	-1.87029	0	0	1	0	1	0	2	0	2	0	3.13822	4.4832	3.00949	-2.63897	1.93247	3.68145	1.15484	-5.81124
4193	5880	RAC2	Rac family small GTPase 2	22q13.1	2523	GO:0005938 [Name: cell cortex]; GO:0007165 [Name: signal transduction]; GO:0019887 [Name: protein kinase regulator activity]; GO:0070062 [Name: extracellular exosome]; GO:0008045 [Name: motor neuron axon guidance]; GO:0045453 [Name: bone resorption]; GO:0060263 [Name: regulation of respiratory burst]; GO:0005925 [Name: focal adhesion]; GO:0007266 [Name: Rho protein signal transduction]; GO:001031…	-	hsa04024 [Pathway Title: cAMP signaling pathway]; hsa04664 [Pathway Title: Fc epsilon RI signaling pathway]; hsa04666 [Pathway Title: Fc gamma R-mediated phagocytosis]; hsa04510 [Pathway Title: Focal adhesion]; hsa04520 [Pathway Title: Adherens junction]; hsa04662 [Pathway Title: B cell receptor signaling pathway]; hsa04010 [Pathway Title: MAPK signaling pathway]; hsa04650 [Pathway Title: Natural…	il8cxcr2_pathway [Longname: IL8- and CXCR2-mediated signaling events]	R-HSA-194840; R-HSA-1222556; R-HSA-6811558; R-HSA-1257604; R-HSA-4086400; R-HSA-114604; R-HSA-2219530; R-HSA-5668599	Intracellular signaling by second messengers; PIP3 activates AKT signaling; Platelet activation, signaling and aggregation; RHO GTPases Activate NADPH Oxidases; ROS and RNS production in phagocytes; Rho GTPase cycle; PI5P, PP2A and IER3 Regulate PI3K/AKT Signaling; Signaling by Rho GTPases; Constitutive Signaling by Aberrant PI3K in Cancer; Hemostasis; PCP/CE pathway; PI3K/AKT Signaling in Cancer…	3997	2.35703	0.372554	2.40759	0.0459394	0.270972	-3.75289	0	0	1	0	1	0	3997	1.111	-0.436728	3.83563	0.00369145	0.0743656	-1.56814	0	0	1	0	1	0	2	0	2	0	3.12161	1.15128	3.83811	-0.0145479	2.81882	-1.16953	2.86311	-2.29017
1483	2044	EPHA5	EPH receptor A5	4q13.1-q13.2	9833	GO:0004714 [Name: transmembrane receptor protein tyrosine kinase activity]; GO:0005004 [Name: GPI-linked ephrin receptor activity]; GO:0043235 [Name: receptor complex]; GO:0007169 [Name: transmembrane receptor protein tyrosine kinase signaling pathway]; GO:0018108 [Name: peptidyl-tyrosine phosphorylation]; GO:0021766 [Name: hippocampus development]; GO:0032956 [Name: regulation of actin cytoskele…	-	hsa04360 [Pathway Title: Axon guidance]	epha_fwdpathway [Longname: EPHA forward signaling]; ephrina_ephapathway [Longname: EphrinA-EPHA pathway]; ephrinarevpathway [Longname: Ephrin A reverse signaling]	R-HSA-3928663; R-HSA-2682334; R-HSA-3928665	Axon guidance; Developmental Biology; EPH-ephrin mediated repulsion of cells; EPH-Ephrin signaling	1440	2.17734	-1.62621	2.73722	0.0282141	0.23673	-3.28213	0	0	1	0	1	0	1440	2.00538	-0.855096	3.49209	0.00638071	0.0886595	-2.04737	0	0	1	0	1	0	2	0	2	0	3.11466	-4.25521	4.54005	-4.25521	6.59297	-4.25521	3.60597	-4.25521
15218	112755	STX1B	syntaxin 1B	16p11.2	5206	GO:0001956 [Name: positive regulation of neurotransmitter secretion]; GO:0010807 [Name: regulation of synaptic vesicle priming]; GO:0048787 [Name: presynaptic active zone membrane]; GO:0098967 [Name: exocytic insertion of neurotransmitter receptor to postsynaptic membrane]; GO:2000463 [Name: positive regulation of excitatory postsynaptic potential]; GO:0000149 [Name: SNARE binding]; GO:0016020 [N…	-	hsa04130 [Pathway Title: SNARE interactions in vesicular transport]; hsa04721 [Pathway Title: Synaptic vesicle cycle]	-	R-HSA-5250971; R-HSA-5682910	Uptake and actions of bacterial toxins; Developmental Biology; Neurotoxicity of clostridium toxins; Disease; LGI-ADAM interactions; Toxicity of botulinum toxin type C (BoNT/C); Infectious disease	14712	1.8684	-0.378901	2.94785	0.0207638	0.225668	-2.98988	0	0	1	0	1	0	14712	1.08007	-0.544207	3.15433	0.0110656	0.111299	-2.57577	0	0	1	0	1	0	2	0	2	0	3.05109	3.70921	0.41221	1.20233	0.702723	2.99318	-6.39275	-0.510094
18914	284217	LAMA1	laminin subunit alpha 1	18p11.31	15857	GO:0016020 [Name: membrane]; GO:0031012 [Name: extracellular matrix]; GO:0043010 [Name: camera-type eye development]; GO:0043208 [Name: glycosphingolipid binding]; GO:0005576 [Name: extracellular region]; GO:0005608 [Name: laminin-3 complex]; GO:0006468 [Name: protein phosphorylation]; GO:0007166 [Name: cell surface receptor signaling pathway]; GO:0009887 [Name: animal organ morphogenesis]; GO:00…	h_prionPathway [Pathway Title: Prion Pathway]	hsa04510 [Pathway Title: Focal adhesion]; hsa05145 [Pathway Title: Toxoplasmosis]; hsa05222 [Pathway Title: Small cell lung cancer]; hsa04151 [Pathway Title: PI3K-Akt signaling pathway]; hsa05146 [Pathway Title: Amoebiasis]; hsa05200 [Pathway Title: Pathways in cancer]; hsa04512 [Pathway Title: ECM-receptor interaction]	integrin1_pathway [Longname: Beta1 integrin cell surface interactions]; integrin4_pathway [Longname: Alpha6 beta4 integrin-ligand interactions]; syndecan_4_pathway [Longname: Syndecan-4-mediated signaling events]; syndecan_2_pathway [Longname: Syndecan-2-mediated signaling events]; a6b1_a6b4_integrin_pathway [Longname: a6b1 and a6b4 Integrin signaling]; glypican_1pathway [Longname: Glypican 1 net…	R-HSA-3000178; R-HSA-373760; R-HSA-8874081; R-HSA-3000157; R-HSA-3000171	Non-integrin membrane-ECM interactions; Signaling by MET; Extracellular matrix organization; Developmental Biology; Laminin interactions; MET activates PTK2 signaling; L1CAM interactions; Signal Transduction; Axon guidance; ECM proteoglycans; MET promotes cell motility; Signaling by Receptor Tyrosine Kinases	17895	1.01848	0.985196	2.48382	0.0410153	0.263837	-3.85677	0	0	1	0	1	0	17895	1.22085	2.133	3.58477	0.00549734	0.0849127	-2.24078	0	0	1	0	1	0	2	0	2	0	3.03429	0.179436	-2.74227	5.22539	1.47776	0.23909	-7.77178	4.53497
926	1265	CNN2	calponin 2	19p13.3	3011	GO:0005911 [Name: cell-cell junction]; GO:0031032 [Name: actomyosin structure organization]; GO:0032970 [Name: regulation of actin filament-based process]; GO:0071260 [Name: cellular response to mechanical stimulus]; GO:1904724 [Name: tertiary granule lumen]; GO:0001725 [Name: stress fiber]; GO:0005856 [Name: cytoskeleton]; GO:0005516 [Name: calmodulin binding]; GO:0035722 [Name: interleukin-12-m…	-	-	-	R-HSA-8950505; R-HSA-6798695	Interleukin-12 signaling; Neutrophil degranulation; Cytokine Signaling in Immune system; Gene and protein expression by JAK-STAT signaling after Interleukin-12 stimulation; Signaling by Interleukins; Immune System; Innate Immune System; Interleukin-12 family signaling	893	1.18758	5.23622	2.46184	0.0423769	0.264831	-4.28765	0	0	1	0	1	0	893	1.79436	3.39227	3.50105	0.00628921	0.0879753	-2.57293	0	0	1	0	1	0	2	0	2	0	2.98144	1.50777	0.671646	0.33297	0.0587975	-1.48102	0.312984	-1.34444
15301	114041	B3GALT5-AS1	B3GALT5 antisense RNA 1	21q22.2	7689	-	-	-	-	-	-	14774	1.62553	-1.22735	3.0438	0.0180858	0.222313	-2.85718	0	0	1	0	1	0	14774	1.24723	-0.576983	2.88339	0.0173273	0.13269	-2.907	0	0	1	0	1	0	2	0	2	0	2.96359	4.01206	2.96569	0.308265	-1.50898	2.70184	2.13918	-5.30903
20410	375607	NAT16	N-acetyltransferase 16 (putative)	7q22.1	3885	GO:0016747 [Name: transferase activity, transferring acyl groups other than amino-acyl groups]; GO:0008080 [Name: N-acetyltransferase activity]	-	-	-	-	-	18905	1.98857	-0.33933	3.07011	0.0174172	0.220906	-2.87499	0	0	1	0	1	0	18905	1.10938	0.934095	2.77361	0.0208036	0.145295	-3.22051	0	0	1	0	1	0	2	0	2	0	2.92186	1.21628	4.92707	-0.468889	2.83818	-6.08618	4.10221	-6.08618
11757	56884	FSTL5	follistatin like 5	4q32.2	5324	GO:0005576 [Name: extracellular region]; GO:0030154 [Name: cell differentiation]; GO:0005515 [Name: protein binding]; GO:0005509 [Name: calcium ion binding]; GO:0007275 [Name: multicellular organism development]	-	-	-	-	-	11444	1.98168	-1.40947	2.63291	0.0328923	0.247237	-3.36919	0	0	1	0	1	0	11444	1.07742	0.968858	2.93492	0.0159052	0.128645	-3.19543	0	0	1	0	1	0	2	0	2	0	2.78391	3.81898	4.23256	-5.12932	0.402142	1.88713	1.63208	-1.71426
2252	3119	HLA-DQB1	major histocompatibility complex, class II, DQ beta 1	6p21.32	8202	GO:0042613 [Name: MHC class II protein complex]; GO:0071556 [Name: integral component of lumenal side of endoplasmic reticulum membrane]; GO:0002381 [Name: immunoglobulin production involved in immunoglobulin mediated immune response]; GO:0030658 [Name: transport vesicle membrane]; GO:0030669 [Name: clathrin-coated endocytic vesicle membrane]; GO:0050852 [Name: T cell receptor signaling pathway];…	-	hsa04940 [Pathway Title: Type I diabetes mellitus]; hsa05150 [Pathway Title: Staphylococcus aureus infection]; hsa05321 [Pathway Title: Inflammatory bowel disease (IBD)]; hsa05416 [Pathway Title: Viral myocarditis]; hsa04514 [Pathway Title: Cell adhesion molecules (CAMs)]; hsa05140 [Pathway Title: Leishmaniasis]; hsa05164 [Pathway Title: Influenza A]; hsa05168 [Pathway Title: Herpes simplex infec…	-	R-HSA-202433; R-HSA-202427; R-HSA-877300; R-HSA-202424; R-HSA-389948; R-HSA-202430; R-HSA-2132295	TCR signaling; Translocation of ZAP-70 to Immunological synapse; Cytokine Signaling in Immune system; PD-1 signaling; Phosphorylation of CD3 and TCR zeta chains; Downstream TCR signaling; Interferon Signaling; Interferon gamma signaling; Generation of second messenger molecules; Immune System; MHC class II antigen presentation; Adaptive Immune System; Costimulation by the CD28 family	2145	1.82778	1.97279	2.6528	0.0319414	0.246072	-3.6071	0	0	1	0	1	0	2145	1.05398	-0.892246	2.59977	0.0278092	0.166243	-3.47712	0	0	1	0	1	0	2	0	2	0	2.62629	-0.0432458	2.78468	0.353166	2.67875	-4.25312	2.63395	-3.36703
16090	129293	TRABD2A	TraB domain containing 2A	2p11.2	8535	GO:0016020 [Name: membrane]; GO:0017147 [Name: Wnt-protein binding]; GO:0031334 [Name: positive regulation of protein complex assembly]; GO:0046872 [Name: metal ion binding]; GO:0005887 [Name: integral component of plasma membrane]; GO:0006508 [Name: proteolysis]; GO:0030178 [Name: negative regulation of Wnt signaling pathway]; GO:0060322 [Name: head development]; GO:0016055 [Name: Wnt signaling …	-	-	-	-	-	15464	2.50477	-1.15105	2.60795	0.0341267	0.249164	-3.38711	0	0	1	0	1	0	15464	1.12491	-0.658171	2.5803	0.0287287	0.168707	-3.39352	0	0	1	0	1	0	2	0	2	0	2.59413	3.05291	2.50623	-0.744988	2.94951	0.895519	2.12357	-5.39137
[truncated: 80 more columns]

## Sheet: P<0.05,FC>2 grp2.only
			datatype									grp2	grp2	grp2	grp2	grp2	grp2	grp2	grp2	grp2	grp2	grp2	grp2	grp2	grp4	grp4	grp4	grp4	grp4	grp4	grp4	grp4	grp4	grp4	grp4	grp4	grp4						LOG2_MC_RATIO	LOG2_MC_RATIO	LOG2_MC_RATIO	LOG2_MC_RATIO	LOG2_MC_RATIO	LOG2_MC_RATIO	LOG2_MC_RATIO
																2680	1		1	0	1046	279	1521	721					3544	319		257	62	256	4	794	73	301	7	104	0		grp2	grp2	grp2	grp2	grp2	grp2	grp2
ROW	ENTREZ	SYMBOL	GENENAME	MAP	Gene.Exonic.Length	GO ID	Biocarta Pathway Name	KEGG Pathway Info	NCIPID Pathway Name	Reactome ID	Reactome Pathway Name	grp2	limma_logFC	limma_AveExpr	limma_t	limma_P.Value	limma_adj.P.Val	limma_B	FDR<0.05, FC>0	FDR<0.05, FC<0	P<0.05, FC>2	P<0.05, FC<-2	P<0.05, FC>1.5	P<0.05, FC<-1.5	grp4	limma_logFC	limma_AveExpr	limma_t	limma_P.Value	limma_adj.P.Val	limma_B	FDR<0.05, FC>0	FDR<0.05, FC<0	P<0.05, FC>2	P<0.05, FC<-2	P<0.05, FC>1.5	P<0.05, FC<-1.5	SUM P<0.05, FC>1.5	SUM P<0.05, FC<-1.5	SUM P<0.05, FC>2	SUM P<0.05, FC<-2	Average limma_t	136CR_1nM_Romidepsin	22RV1_1nM_Romidepsin	35CR_1nM_Romidepsin	C42B_1nM_Romidepsin	136CR_control	22RV1_control	35CR_control
3432	4858	NOVA2	NOVA alternative splicing regulator 2	19q13.32	9003	GO:0000398 [Name: mRNA splicing, via spliceosome]; GO:0005634 [Name: nucleus]; GO:0003723 [Name: RNA binding]; GO:0051252 [Name: regulation of RNA metabolic process]	-	-	-	-	-	3246	7.58832	-0.424409	15.885	7.12175e-07	0.0105779	2.92217	1	0	1	0	1	0	3246	0.607722	0.23449	1.80623	0.102972	0.313568	-4.95286	0	0	0	0	0	0	1	0	1	0	8.8456	4.82489	6.02589	3.77287	3.8928	-5.80151	-1.11193	-5.80151
9282	26232	FBXO2	F-box protein 2	1p36.22	3163	GO:0005515 [Name: protein binding]; GO:0008285 [Name: negative regulation of cell proliferation]; GO:0031090 [Name: organelle membrane]; GO:0061630 [Name: ubiquitin protein ligase activity]; GO:0005737 [Name: cytoplasm]; GO:0005783 [Name: endoplasmic reticulum]; GO:0005829 [Name: cytosol]; GO:0031396 [Name: regulation of protein ubiquitination]; GO:0043197 [Name: dendritic spine]; GO:0006508 [Nam…	h_eradPathway [Pathway Title: ER?associated degradation (ERAD) Pathway]	hsa04120 [Pathway Title: Ubiquitin mediated proteolysis]; hsa04141 [Pathway Title: Protein processing in endoplasmic reticulum]	-	R-HSA-983168; R-HSA-8951664	Neddylation; Adaptive Immune System; Metabolism of proteins; Antigen processing: Ubiquitination & Proteasome degradation; Class I MHC mediated antigen processing & presentation; Post-translational protein modification; Immune System	8890	3.37678	2.22511	9.77308	2.04735e-05	0.085477	2.99934	0	0	1	0	1	0	8890	0.881908	2.05333	6.10629	0.000149237	0.0289993	1.39185	1	0	0	0	1	0	2	0	1	0	7.93969	2.66466	-0.267155	0.10287	3.73544	-1.12911	-2.75416	-2.40659
2249	3113	HLA-DPA1	major histocompatibility complex, class II, DP alpha 1	6p21.32	45976	GO:0000139 [Name: Golgi membrane]; GO:0005887 [Name: integral component of plasma membrane]; GO:0012507 [Name: ER to Golgi transport vesicle membrane]; GO:0030658 [Name: transport vesicle membrane]; GO:0030666 [Name: endocytic vesicle membrane]; GO:0042613 [Name: MHC class II protein complex]; GO:0009986 [Name: cell surface]; GO:0032588 [Name: trans-Golgi network membrane]; GO:0050870 [Name: posi…	-	hsa04514 [Pathway Title: Cell adhesion molecules (CAMs)]; hsa04612 [Pathway Title: Antigen processing and presentation]; hsa05322 [Pathway Title: Systemic lupus erythematosus]; hsa04940 [Pathway Title: Type I diabetes mellitus]; hsa05150 [Pathway Title: Staphylococcus aureus infection]; hsa05164 [Pathway Title: Influenza A]; hsa05310 [Pathway Title: Asthma]; hsa05320 [Pathway Title: Autoimmune th…	-	R-HSA-877300; R-HSA-202427; R-HSA-202430; R-HSA-202433; R-HSA-2132295; R-HSA-202424; R-HSA-389948	PD-1 signaling; TCR signaling; Adaptive Immune System; Cytokine Signaling in Immune system; Downstream TCR signaling; Translocation of ZAP-70 to Immunological synapse; Costimulation by the CD28 family; MHC class II antigen presentation; Generation of second messenger molecules; Immune System; Interferon gamma signaling; Phosphorylation of CD3 and TCR zeta chains; Interferon Signaling	2140	3.26179	-0.182577	9.60486	2.30195e-05	0.085477	2.65906	0	0	1	0	1	0	2140	0.447672	0.399832	1.41156	0.190347	0.433283	-5.4956	0	0	0	0	0	0	1	0	1	0	5.50821	-1.69092	-1.61072	6.35735	5.01174	-6.23985	-6.23985	3.12284
12350	58473	PLEKHB1	pleckstrin homology domain containing B1	11q13.4	4933	GO:0045595 [Name: regulation of cell differentiation]; GO:0007275 [Name: multicellular organism development]; GO:0005515 [Name: protein binding]; GO:0007602 [Name: phototransduction]; GO:0005737 [Name: cytoplasm]; GO:0016021 [Name: integral component of membrane]	-	-	-	-	-	11971	1.78357	6.4661	9.11177	3.28017e-05	0.0878865	3.03482	0	0	1	0	1	0	11971	0.14238	6.08404	0.923776	0.37873	0.617993	-6.78049	0	0	0	0	0	0	1	0	1	0	5.01777	1.728	-0.722251	0.365339	2.17452	-0.301006	-2.37848	-1.61437
12002	57402	S100A14	S100 calcium binding protein A14	1q21.3	1277	GO:0042379 [Name: chemokine receptor binding]; GO:0048471 [Name: perinuclear region of cytoplasm]; GO:0055074 [Name: calcium ion homeostasis]; GO:0071624 [Name: positive regulation of granulocyte chemotaxis]; GO:0090026 [Name: positive regulation of monocyte chemotaxis]; GO:0005509 [Name: calcium ion binding]; GO:0005515 [Name: protein binding]; GO:0032496 [Name: response to lipopolysaccharide]; …	-	-	-	-	-	11689	2.54059	0.404414	8.68686	4.511e-05	0.0878865	2.45906	0	0	1	0	1	0	11689	0.256409	5.99535	2.4551	0.0354111	0.186634	-4.66261	0	0	0	0	0	0	1	0	1	0	5.57098	8.28408	-2.09831	-0.0271742	1.02924	6.10833	-7.12782	-3.71277
9151	26038	CHD5	chromodomain helicase DNA binding protein 5	1p36.31	10094	GO:0003677 [Name: DNA binding]; GO:0003678 [Name: DNA helicase activity]; GO:0005524 [Name: ATP binding]; GO:0035093 [Name: spermatogenesis, exchange of chromosomal proteins]; GO:0060850 [Name: regulation of transcription involved in cell fate commitment]; GO:0000792 [Name: heterochromatin]; GO:0008285 [Name: negative regulation of cell proliferation]; GO:0032508 [Name: DNA duplex unwinding]; GO:…	-	-	-	-	-	8783	2.88039	0.964141	8.63531	4.693e-05	0.0878865	2.11102	0	0	1	0	1	0	8783	0.689806	3.73117	3.36504	0.00783869	0.0968646	-2.85214	0	0	0	0	1	0	2	0	1	0	6.00017	-0.890879	3.77415	0.588578	2.26819	-3.23405	0.750973	-2.6626
2804	3855	KRT7	keratin 7	12q13.13	3619	GO:0005882 [Name: intermediate filament]; GO:0005515 [Name: protein binding]; GO:0016032 [Name: viral process]; GO:0045095 [Name: keratin filament]; GO:0005829 [Name: cytosol]; GO:0005634 [Name: nucleus]; GO:0005737 [Name: cytoplasm]; GO:0031424 [Name: keratinization]; GO:0070062 [Name: extracellular exosome]; GO:0070268 [Name: cornification]	-	-	-	R-HSA-6809371; R-HSA-6805567	Keratinization; Developmental Biology	2637	2.34421	2.64235	8.22007	6.50196e-05	0.0916092	2.28331	0	0	1	0	1	0	2637	0.341175	4.287	2.08841	0.0650835	0.246798	-4.99193	0	0	0	0	0	0	1	0	1	0	5.15424	5.13798	0.801647	2.06782	-2.78492	2.9337	-0.726558	-0.602652
8642	23475	QPRT	quinolinate phosphoribosyltransferase	16p11.2	2410	GO:0070062 [Name: extracellular exosome]; GO:0005515 [Name: protein binding]; GO:0005737 [Name: cytoplasm]; GO:0042803 [Name: protein homodimerization activity]; GO:0051259 [Name: protein oligomerization]; GO:0005829 [Name: cytosol]; GO:0009435 [Name: NAD biosynthetic process]; GO:0004514 [Name: nicotinate-nucleotide diphosphorylase (carboxylating) activity]; GO:0019674 [Name: NAD metabolic proce…	-	hsa00760 [Pathway Title: Nicotinate and nicotinamide metabolism]; hsa01100 [Pathway Title: Metabolic pathways]	-	R-HSA-196807	Metabolism of water-soluble vitamins and cofactors; Metabolism; Metabolism of vitamins and cofactors; Nicotinate metabolism	8390	3.85069	1.9991	8.05758	7.41442e-05	0.0916092	2.09134	0	0	1	0	1	0	8390	0.548307	3.64974	3.44107	0.00692901	0.0927416	-2.72329	0	0	0	0	0	0	1	0	1	0	5.74932	5.62588	-3.43044	5.24094	2.3211	2.31186	-8.77301	1.74893
2503	3429	IFI27	interferon alpha inducible protein 27	14q32.12	8294	GO:0031966 [Name: mitochondrial membrane]; GO:0097191 [Name: extrinsic apoptotic signaling pathway]; GO:0005741 [Name: mitochondrial outer membrane]; GO:0006915 [Name: apoptotic process]; GO:0042802 [Name: identical protein binding]; GO:0043161 [Name: proteasome-mediated ubiquitin-dependent protein catabolic process]; GO:0005635 [Name: nuclear envelope]; GO:0005789 [Name: endoplasmic reticulum me…	-	-	-	R-HSA-909733	Interferon alpha/beta signaling; Cytokine Signaling in Immune system; Interferon Signaling; Immune System	2339	2.58739	1.33518	7.96253	8.01456e-05	0.0916092	1.92263	0	0	1	0	1	0	2339	0.302459	4.6533	2.54888	0.0302774	0.172964	-4.31483	0	0	0	0	0	0	1	0	1	0	5.2557	0.982315	-2.35657	4.91857	0.90095	-1.0862	-3.67424	2.04982
3651	5166	PDK4	pyruvate dehydrogenase kinase 4	7q21.3	4544	GO:0005739 [Name: mitochondrion]; GO:0006885 [Name: regulation of pH]; GO:2000811 [Name: negative regulation of anoikis]; GO:0005759 [Name: mitochondrial matrix]; GO:0005524 [Name: ATP binding]; GO:0006468 [Name: protein phosphorylation]; GO:0042594 [Name: response to starvation]; GO:0072593 [Name: reactive oxygen species metabolic process]; GO:0010510 [Name: regulation of acetyl-CoA biosynthetic…	-	-	-	R-HSA-5362517; R-HSA-204174	Regulation of pyruvate dehydrogenase (PDH) complex; Metabolism; Signal Transduction; Pyruvate metabolism; Signaling by Retinoic Acid; Signaling by Nuclear Receptors; Pyruvate metabolism and Citric Acid (TCA) cycle; The citric acid (TCA) cycle and respiratory electron transport	3463	2.63847	0.561053	7.77605	9.35764e-05	0.0916092	1.84886	0	0	1	0	1	0	3463	-0.114428	2.22542	-0.343067	0.739104	0.865565	-6.76072	0	0	0	0	0	0	1	0	1	0	3.71649	1.27582	6.97105	-0.932741	-3.18519	-1.24837	4.11641	-3.18947
2499	28983	TMPRSS11E	transmembrane serine protease 11E	4q13.2	4262	GO:0006508 [Name: proteolysis]; GO:0004252 [Name: serine-type endopeptidase activity]; GO:0005887 [Name: integral component of plasma membrane]; GO:0005576 [Name: extracellular region]; GO:0008236 [Name: serine-type peptidase activity]; GO:0005886 [Name: plasma membrane]; GO:0050890 [Name: cognition]	-	-	-	-	-	9339	3.28076	0.279271	7.70344	9.94767e-05	0.0916092	1.45716	0	0	1	0	1	0														1	0	1	0	7.70344	4.64633	-1.22681	0.771791	3.74153	2.22602	-7.04461	-2.69882
647	100996301	FOXD3-AS1	FOXD3 antisense RNA 1	1p31.3	1208	-	-	-	-	-	-	24503	3.55689	-0.649268	7.64139	0.000104851	0.0916092	1.05611	0	0	1	0	1	0	24503	0.484493	2.16859	2.68631	0.0240665	0.155345	-3.55539	0	0	0	0	0	0	1	0	1	0	5.16385	4.64764	1.46749	-0.688501	3.10591	1.72876	-2.83631	-6.04862
2976	114770	PGLYRP2	peptidoglycan recognition protein 2	19p13.12	3107	GO:0008745 [Name: N-acetylmuramoyl-L-alanine amidase activity]; GO:0045087 [Name: innate immune response]; GO:0050727 [Name: regulation of inflammatory response]; GO:0070062 [Name: extracellular exosome]; GO:0001519 [Name: peptide amidation]; GO:0032689 [Name: negative regulation of interferon-gamma production]; GO:0051714 [Name: positive regulation of cytolysis in other organism]; GO:0061844 [Na…	-	-	-	R-HSA-6803157	Antimicrobial peptides; Immune System; Innate Immune System	14802	3.39881	-0.674889	7.56208	0.000112203	0.0925864	1.18619	0	0	1	0	1	0														1	0	1	0	7.56208	0.736675	-0.735762	4.40854	4.97799	-5.76527	-5.76527	0.117388
8600	23416	KCNH3	potassium voltage-gated channel subfamily H member 3	12q13.12	4496	GO:0006813 [Name: potassium ion transport]; GO:0034765 [Name: regulation of ion transmembrane transport]; GO:0071805 [Name: potassium ion transmembrane transport]; GO:0005515 [Name: protein binding]; GO:0005249 [Name: voltage-gated potassium channel activity]; GO:0016021 [Name: integral component of membrane]; GO:0042391 [Name: regulation of membrane potential]; GO:0005887 [Name: integral compone…	-	-	-	R-HSA-1296072	Neuronal System; Voltage gated Potassium channels; Potassium Channels	8351	4.20434	0.463558	7.40463	0.00012858	0.0931831	1.09118	0	0	1	0	1	0	8351	0.161307	5.40814	1.04695	0.321325	0.566437	-6.57393	0	0	0	0	0	0	1	0	1	0	4.22579	2.04277	3.14773	-0.344534	3.45272	-0.747879	-1.05831	-4.03013
20650	387509	GPR153	G protein-coupled receptor 153	1p36.31	4198	GO:0004930 [Name: G-protein coupled receptor activity]; GO:0005886 [Name: plasma membrane]; GO:0016021 [Name: integral component of membrane]; GO:0007186 [Name: G-protein coupled receptor signaling pathway]	-	-	-	-	-	18997	1.98934	2.79507	7.26812	0.000144971	0.0931831	1.51627	0	0	1	0	1	0	18997	0.120508	5.347	1.06038	0.315483	0.561534	-6.55152	0	0	0	0	0	0	1	0	1	0	4.16425	1.65619	1.34144	0.393602	0.570183	-0.500186	-0.34913	-1.33326
4764	6624	FSCN1	fascin actin-bundling protein 1	7p22.1	3699	GO:0003779 [Name: actin binding]; GO:0005737 [Name: cytoplasm]; GO:0044393 [Name: microspike]; GO:0071437 [Name: invadopodium]; GO:0001725 [Name: stress fiber]; GO:0019221 [Name: cytokine-mediated signaling pathway]; GO:0030027 [Name: lamellipodium]; GO:0030035 [Name: microspike assembly]; GO:0070062 [Name: extracellular exosome]; GO:0007043 [Name: cell-cell junction assembly]; GO:0007163 [Name: …	-	hsa05206 [Pathway Title: MicroRNAs in cancer]	-	R-HSA-6785807	Signaling by Interleukins; Interleukin-4 and Interleukin-13 signaling; Cytokine Signaling in Immune system; Immune System	4553	2.41616	3.21115	7.23043	0.000149901	0.0931831	1.53998	0	0	1	0	1	0	4553	0.788633	6.45661	3.54464	0.00586303	0.0865245	-2.87607	0	0	0	0	1	0	2	0	1	0	5.38754	0.704975	2.30568	-1.53958	2.61275	-0.634193	-0.565992	-2.60109
1789	1066	CES1	carboxylesterase 1	16q12.2	5687	GO:0005783 [Name: endoplasmic reticulum]; GO:0051791 [Name: medium-chain fatty acid metabolic process]; GO:0030855 [Name: epithelial cell differentiation]; GO:0004806 [Name: triglyceride lipase activity]; GO:0052689 [Name: carboxylic ester hydrolase activity]; GO:0006805 [Name: xenobiotic metabolic process]; GO:0090122 [Name: cholesterol ester hydrolysis involved in cholesterol transport]; GO:000…	-	hsa00983 [Pathway Title: Drug metabolism - other enzymes]; hsa01100 [Pathway Title: Metabolic pathways]	e2f_pathway [Longname: E2F transcription factor network]	R-HSA-2022377; R-HSA-211945	Metabolism of proteins; Phase I - Functionalization of compounds; Metabolism of Angiotensinogen to Angiotensins; Metabolism; Biological oxidations; Peptide hormone metabolism	777	4.00563	-1.18559	7.19013	0.000155383	0.0931831	0.584508	0	0	1	0	1	0														1	0	1	0	7.19013	1.8629	1.02099	4.66242	1.962	-5.43956	-2.22725	-0.129692
19752	340393	TMEM249	transmembrane protein 249	8q24.3	5858	GO:0016021 [Name: integral component of membrane]	-	-	-	-	-	18508	3.37189	-0.186666	7.18977	0.000155433	0.0931831	0.958635	0	0	1	0	1	0	18508	0.112335	-0.511451	0.412325	0.689356	0.836464	-5.80257	0	0	0	0	0	0	1	0	1	0	3.80105	3.57973	2.80755	-2.44692	3.6488	0.616072	-1.84728	-6.53687
5129	7102	TSPAN7	tetraspanin 7	Xp11.4	3388	GO:0005887 [Name: integral component of plasma membrane]; GO:0016032 [Name: viral process]	-	hsa05202 [Pathway Title: Transcriptional misregulation in cancer]	-	R-HSA-202733; R-HSA-416993	Neuronal System; Transmission across Chemical Synapses; Cell surface interactions at the vascular wall; Trafficking of AMPA receptors; Hemostasis; Trafficking of GluR2-containing AMPA receptors; Neurotransmitter receptors and postsynaptic signal transmission; Glutamate binding, activation of AMPA receptors and synaptic plasticity	4917	2.97044	1.70308	7.12064	0.00016537	0.0931831	1.23475	0	0	1	0	1	0	4917	0.66278	5.12143	4.32643	0.00173434	0.0593801	-1.46888	0	0	0	0	1	0	2	0	1	0	5.72353	2.18085	2.00159	0.156228	2.18039	-0.872614	-0.00865353	-4.38631
5951	8638	OASL	2'-5'-oligoadenylate synthetase like	12q24.31	3517	GO:0003723 [Name: RNA binding]; GO:0060333 [Name: interferon-gamma-mediated signaling pathway]; GO:0003677 [Name: DNA binding]; GO:0005730 [Name: nucleolus]; GO:0009615 [Name: response to virus]; GO:0005515 [Name: protein binding]; GO:0005829 [Name: cytosol]; GO:0005634 [Name: nucleus]; GO:0005737 [Name: cytoplasm]; GO:0051607 [Name: defense response to virus]; GO:0060700 [Name: regulation of rib…	-	-	-	R-HSA-877300; R-HSA-909733; R-HSA-8983711	Cytokine Signaling in Immune system; Immune System; Interferon Signaling; Interferon alpha/beta signaling; Interferon gamma signaling; Antiviral mechanism by IFN-stimulated genes; OAS antiviral response	5743	3.05328	0.452466	7.10511	0.000167699	0.0931831	0.94495	0	0	1	0	1	0	5743	0.268743	-0.548065	0.886141	0.397667	0.63294	-5.61585	0	0	0	0	0	0	1	0	1	0	3.99563	1.78828	0.39397	1.30592	3.00022	-0.589248	-2.76535	-3.10914
12600	64411	ARAP3	ArfGAP with RhoGAP domain, ankyrin repeat and PH domain 3	5q31.3	6195	GO:0005096 [Name: GTPase activator activity]; GO:0005856 [Name: cytoskeleton]; GO:0043547 [Name: positive regulation of GTPase activity]; GO:0030027 [Name: lamellipodium]; GO:0001726 [Name: ruffle]; GO:0005515 [Name: protein binding]; GO:0005829 [Name: cytosol]; GO:0007010 [Name: cytoskeleton organization]; GO:0005886 [Name: plasma membrane]; GO:0046872 [Name: metal ion binding]; GO:0051056 [Name…	-	hsa04144 [Pathway Title: Endocytosis]; hsa04024 [Pathway Title: cAMP signaling pathway]; hsa04015 [Pathway Title: Rap1 signaling pathway]	pi3kcipathway [Longname: Class I PI3K signaling events]; rhoa_reg_pathway [Longname: Regulation of RhoA activity]	R-HSA-194840	Rho GTPase cycle; Signal Transduction; Signaling by Rho GTPases	12284	2.32738	2.07453	6.96429	0.000190583	0.101097	1.18612	0	0	1	0	1	0	12284	0.519032	3.17126	3.15152	0.0111169	0.111508	-3.06945	0	0	0	0	0	0	1	0	1	0	5.05791	1.63234	0.597259	0.839301	1.74765	-1.35317	-1.82587	-1.39132
21456	400746	NCMAP	non-compact myelin associated protein	1p36.11	4146	GO:0005887 [Name: integral component of plasma membrane]; GO:0032290 [Name: peripheral nervous system myelin formation]; GO:0019911 [Name: structural constituent of myelin sheath]; GO:0033270 [Name: paranode region of axon]; GO:0043220 [Name: Schmidt-Lanterman incisure]; GO:0031643 [Name: positive regulation of myelination]	-	-	-	-	-	19551	1.95058	1.32654	6.73616	0.000235477	0.114916	1.02273	0	0	1	0	1	0	19551	0.492826	1.64353	3.33924	0.00817488	0.0978437	-2.58743	0	0	0	0	0	0	1	0	1	0	5.0377	1.93552	1.38133	3.84492	-3.0187	-0.185092	-0.421365	1.9636
10141	51286	CEND1	cell cycle exit and neuronal differentiation 1	11p15.5	1628	GO:0031982 [Name: vesicle]; GO:0005515 [Name: protein binding]; GO:0016021 [Name: integral component of membrane]; GO:0030182 [Name: neuron differentiation]; GO:0005739 [Name: mitochondrion]; GO:0008150 [Name: biological_process]; GO:0003674 [Name: molecular_function]; GO:0021686 [Name: cerebellar granular layer maturation]; GO:0021702 [Name: cerebellar Purkinje cell differentiation]; GO:0007628 …	-	-	-	-	-	9870	5.03603	1.3326	6.71332	0.00024059	0.114916	0.835835	0	0	1	0	1	0	9870	0.692106	2.03391	1.59912	0.142857	0.371561	-5.42229	0	0	0	0	0	0	1	0	1	0	4.15622	1.87855	3.2825	-0.81606	4.87209	-2.63892	-0.595326	-3.44316
31	43	ACHE	acetylcholinesterase (Cartwright blood group)	7q22.1	4074	GO:0002076 [Name: osteoblast development]; GO:0005576 [Name: extracellular region]; GO:0005604 [Name: basement membrane]; GO:0005886 [Name: plasma membrane]; GO:0006581 [Name: acetylcholine catabolic process]; GO:0031225 [Name: anchored component of membrane]; GO:0043621 [Name: protein self-association]; GO:0001919 [Name: regulation of receptor recycling]; GO:0009611 [Name: response to wounding];…	-	hsa00564 [Pathway Title: Glycerophospholipid metabolism]; hsa04725 [Pathway Title: Cholinergic synapse]	atf2_pathway [Longname: ATF-2 transcription factor network]	R-HSA-112311; R-HSA-422085; R-HSA-1483191	Transmission across Chemical Synapses; Neuronal System; Synthesis of PC; Peptide hormone metabolism; Synthesis, secretion, and deacylation of Ghrelin; Neurotransmitter clearance; Metabolism of proteins; Glycerophospholipid biosynthesis; Metabolism; Metabolism of lipids; Phospholipid metabolism	35	3.08712	1.37357	6.68295	0.000247581	0.114916	0.878851	0	0	1	0	1	0	35	0.792909	-0.896706	2.40935	0.0382203	0.193154	-3.69365	0	0	0	0	1	0	2	0	1	0	4.54615	2.34656	3.25405	-0.811924	1.66195	-1.25406	0.852409	-3.09713
13863	83715	ESPN	espin	1p36.31	6916	GO:0005903 [Name: brush border]; GO:0017124 [Name: SH3 domain binding]; GO:0030046 [Name: parallel actin filament bundle assembly]; GO:0032426 [Name: stereocilium tip]; GO:0051015 [Name: actin filament binding]; GO:0005737 [Name: cytoplasm]; GO:0005902 [Name: microvillus]; GO:0031941 [Name: filamentous actin]; GO:0051017 [Name: actin filament bundle assembly]; GO:0051494 [Name: negative regulatio…	-	-	-	-	-	13506	2.45297	1.87209	6.59665	0.00026872	0.120948	0.874329	0	0	1	0	1	0	13506	0.0813331	5.67182	0.628591	0.544603	0.744582	-6.97719	0	0	0	0	0	0	1	0	1	0	3.61262	1.12966	0.0142961	1.06525	2.36929	-0.539399	-1.86902	-1.25504
8783	23710	GABARAPL1	GABA type A receptor associated protein like 1	12p13.2	4053	GO:0000422 [Name: mitophagy]; GO:0030659 [Name: cytoplasmic vesicle membrane]; GO:0050811 [Name: GABA receptor binding]; GO:0005829 [Name: cytosol]; GO:0031625 [Name: ubiquitin protein ligase binding]; GO:0044297 [Name: cell body]; GO:0097352 [Name: autophagosome maturation]; GO:0005874 [Name: microtubule]; GO:0030957 [Name: Tat protein binding]; GO:0005783 [Name: endoplasmic reticulum]; GO:00069…	-	hsa04068 [Pathway Title: FoxO signaling pathway]; hsa04140 [Pathway Title: Regulation of autophagy]; hsa04727 [Pathway Title: GABAergic synapse]	-	R-HSA-1632852	Autophagy; Cellular responses to external stimuli; Macroautophagy	8543	1.58129	5.72881	6.46355	0.000305398	0.121577	0.800163	0	0	1	0	1	0	8543	0.297742	4.48624	2.75195	0.0215688	0.147759	-3.9931	0	0	0	0	0	0	1	0	1	0	4.60775	0.890609	-0.992334	2.21459	1.02052	-1.02106	-2.24915	1.23461
3779	5336	PLCG2	phospholipase C gamma 2	16q23.3	13375	GO:0001784 [Name: phosphotyrosine binding]; GO:0002316 [Name: follicular B cell differentiation]; GO:0032959 [Name: inositol trisphosphate biosynthetic process]; GO:0005886 [Name: plasma membrane]; GO:0038096 [Name: Fc-gamma receptor signaling pathway involved in phagocytosis]; GO:0002092 [Name: positive regulation of receptor internalization]; GO:0010634 [Name: positive regulation of epithelial …	-	hsa04650 [Pathway Title: Natural killer cell mediated cytotoxicity]; hsa05200 [Pathway Title: Pathways in cancer]; hsa04670 [Pathway Title: Leukocyte transendothelial migration]; hsa05214 [Pathway Title: Glioma]; hsa04666 [Pathway Title: Fc gamma R-mediated phagocytosis]; hsa05205 [Pathway Title: Proteoglycans in cancer]; hsa01100 [Pathway Title: Metabolic pathways]; hsa04020 [Pathway Title: Calc…	epopathway [Longname: EPO signaling pathway]; bcr_5pathway [Longname: BCR signaling pathway]; pi3kcipathway [Longname: Class I PI3K signaling events]; ar_nongenomic_pathway [Longname: Nongenotropic Androgen signaling]	R-HSA-166016; R-HSA-5621480; R-HSA-2871809; R-HSA-114604; R-HSA-983695; R-HSA-9027277; R-HSA-1855204; R-HSA-2029485; R-HSA-2424491; R-HSA-2871796; R-HSA-5607764	DAP12 interactions; DAP12 signaling; Signaling by Erythropoietin; Synthesis of IP3 and IP4 in the cytosol; CLEC7A (Dectin-1) signaling; FCERI mediated Ca+2 mobilization; Hemostasis; Immune System; C-type lectin receptors (CLRs); Erythropoietin activates Phospholipase C gamma (PLCG); GPVI-mediated activation cascade; Signal Transduction; Toll-like Receptor Cascades; Adaptive Immune System; Inosito…	3594	2.80814	-0.0780177	6.43444	0.000314146	0.121577	0.474931	0	0	1	0	1	0	3594	0.704396	2.85823	3.92816	0.00319353	0.0726397	-1.71381	0	0	0	0	1	0	2	0	1	0	5.1813	1.55762	0.196131	0.295865	3.76101	-0.189358	-3.67435	-2.54087
5933	8612	PLPP2	phospholipid phosphatase 2	19p13.3	6958	GO:0005515 [Name: protein binding]; GO:0008195 [Name: phosphatidate phosphatase activity]; GO:0030148 [Name: sphingolipid biosynthetic process]; GO:0006470 [Name: protein dephosphorylation]; GO:0004721 [Name: phosphoprotein phosphatase activity]; GO:0042577 [Name: lipid phosphatase activity]; GO:0006644 [Name: phospholipid metabolic process]; GO:0046839 [Name: phospholipid dephosphorylation]; GO:…	-	hsa00561 [Pathway Title: Glycerolipid metabolism]; hsa00564 [Pathway Title: Glycerophospholipid metabolism]; hsa05231 [Pathway Title: Choline metabolism in cancer]; hsa00565 [Pathway Title: Ether lipid metabolism]; hsa04666 [Pathway Title: Fc gamma R-mediated phagocytosis]; hsa00600 [Pathway Title: Sphingolipid metabolism]; hsa01100 [Pathway Title: Metabolic pathways]; hsa04975 [Pathway Title: Fa…	-	R-HSA-1660661	Metabolism; Sphingolipid de novo biosynthesis; Metabolism of lipids; Sphingolipid metabolism	5722	1.69953	5.19419	6.40242	0.000324095	0.121577	0.761285	0	0	1	0	1	0	5722	0.298249	7.534	2.23851	0.0507863	0.218871	-5.14051	0	0	0	0	0	0	1	0	1	0	4.32047	0.360764	0.142479	1.18642	1.8274	-1.79668	-1.86499	0.312372
14658	89927	BMERB1	bMERB domain containing 1	16p13.11	6361	GO:0007026 [Name: negative regulation of microtubule depolymerization]; GO:0015630 [Name: microtubule cytoskeleton]; GO:0021822 [Name: negative regulation of cell motility involved in cerebral cortex radial glia guided migration]; GO:0005515 [Name: protein binding]	-	-	-	-	-	14271	2.22204	0.586601	6.37699	0.000332248	0.121577	0.614689	0	0	1	0	1	0	14271	0.146094	1.3945	0.715335	0.491805	0.707423	-6.41203	0	0	0	0	0	0	1	0	1	0	3.54616	0.345316	0.428658	-0.42337	3.86526	-1.89476	-1.72623	-1.98139
3107	4291	MLF1	myeloid leukemia factor 1	3q25.32	3735	GO:0002318 [Name: myeloid progenitor cell differentiation]; GO:0005634 [Name: nucleus]; GO:0006355 [Name: regulation of transcription, DNA-templated]; GO:0019904 [Name: protein domain specific binding]; GO:0003677 [Name: DNA binding]; GO:0006351 [Name: transcription, DNA-templated]; GO:0005515 [Name: protein binding]; GO:0007050 [Name: cell cycle arrest]; GO:0036064 [Name: ciliary basal body]; GO…	-	hsa05202 [Pathway Title: Transcriptional misregulation in cancer]	-	-	-	2934	1.36177	4.36935	6.31795	0.000352071	0.121577	0.704668	0	0	1	0	1	0	2934	0.199666	5.14466	1.79109	0.105498	0.317301	-5.62597	0	0	0	0	0	0	1	0	1	0	4.05452	0.8378	0.960093	-1.32387	2.07734	-0.582295	-0.039468	-2.27813
1173	1543	CYP1A1	cytochrome P450 family 1 subfamily A member 1	15q24.1	3361	GO:0006694 [Name: steroid biosynthetic process]; GO:0006778 [Name: porphyrin-containing compound metabolic process]; GO:0009615 [Name: response to virus]; GO:0009692 [Name: ethylene metabolic process]; GO:0009804 [Name: coumarin metabolic process]; GO:0016711 [Name: flavonoid 3'-monooxygenase activity]; GO:0019825 [Name: oxygen binding]; GO:0020037 [Name: heme binding]; GO:0032496 [Name: response…	-	hsa00380 [Pathway Title: Tryptophan metabolism]; hsa00830 [Pathway Title: Retinol metabolism]; hsa00980 [Pathway Title: Metabolism of xenobiotics by cytochrome P450]; hsa00140 [Pathway Title: Steroid hormone biosynthesis]; hsa05204 [Pathway Title: Chemical carcinogenesis]; hsa01100 [Pathway Title: Metabolic pathways]; hsa04913 [Pathway Title: Ovarian steroidogenesis]	-	R-HSA-2142816; R-HSA-1989781; R-HSA-2142670; R-HSA-211981; R-HSA-9018681	Regulation of lipid metabolism by Peroxisome proliferator-activated receptor alpha (PPARalpha); Phase I - Functionalization of compounds; Xenobiotics; Metabolism; Cytochrome P450 - arranged by substrate type; Synthesis of (16-20)-hydroxyeicosatetraenoic acids (HETE); Synthesis of epoxy (EET) and dihydroxyeicosatrienoic acids (DHET); Arachidonic acid metabolism; Biosynthesis of protectins; Metabol…	1101	2.16277	3.92791	6.29784	0.000359125	0.121577	0.694632	0	0	1	0	1	0	1101	0.562011	2.90806	2.18232	0.0557415	0.228744	-4.56961	0	0	0	0	0	0	1	0	1	0	4.24008	4.05899	1.82868	-3.45189	1.58649	2.30306	0.212068	-4.52645
1266	1742	DLG4	discs large MAGUK scaffold protein 4	17p13.1	10317	GO:0030165 [Name: PDZ domain binding]; GO:0033130 [Name: acetylcholine receptor binding]; GO:0035418 [Name: protein localization to synapse]; GO:0035641 [Name: locomotory exploration behavior]; GO:0035865 [Name: cellular response to potassium ion]; GO:0043197 [Name: dendritic spine]; GO:0048169 [Name: regulation of long-term neuronal synaptic plasticity]; GO:2000821 [Name: regulation of grooming …	h_nos1Pathway [Pathway Title: Nitric Oxide Signaling Pathway]; h_PDZsPathway [Pathway Title: Synaptic Proteins at the Synaptic Junction]	hsa04724 [Pathway Title: Glutamatergic synapse]; hsa04390 [Pathway Title: Hippo signaling pathway]; hsa05030 [Pathway Title: Cocaine addiction]; hsa05016 [Pathway Title: Huntington's disease]	erbb4_pathway [Longname: ErbB4 signaling events]	R-HSA-447038; R-HSA-5625900; R-HSA-9617324; R-HSA-9620244; R-HSA-438066; R-HSA-1236394; R-HSA-6794361; R-HSA-442982; R-HSA-451308; R-HSA-5682910; R-HSA-9609736; R-HSA-5673001; R-HSA-8849932; R-HSA-399719	Ionotropic activity of kainate receptors; Trafficking of AMPA receptors; Activation of NMDA receptors and postsynaptic events; Activation of kainate receptors upon glutamate binding; Cytokine Signaling in Immune system; Post NMDA receptor activation events; Ras activation upon Ca2+ influx through NMDA receptor; Signal Transduction; Signaling by Interleukins; Signaling by Rho GTPases; Assembly and…	1227	1.54002	2.89655	6.29518	0.00036007	0.121577	0.706426	0	0	1	0	1	0	1227	0.249363	3.27012	0.961737	0.360292	0.602402	-6.29012	0	0	0	0	0	0	1	0	1	0	3.62846	1.55923	-0.0556086	0.701112	0.809587	0.0991001	-1.51656	-0.662928
4556	6330	SCN4B	sodium voltage-gated channel beta subunit 4	11q23.3	5649	GO:0005244 [Name: voltage-gated ion channel activity]; GO:0035725 [Name: sodium ion transmembrane transport]; GO:0001518 [Name: voltage-gated sodium channel complex]; GO:0005248 [Name: voltage-gated sodium channel activity]; GO:0044325 [Name: ion channel binding]; GO:0086012 [Name: membrane depolarization during cardiac muscle cell action potential]; GO:0006814 [Name: sodium ion transport]; GO:00…	-	hsa04261 [Pathway Title: Adrenergic signaling in cardiomyocytes]	-	R-HSA-445095; R-HSA-5576892	L1CAM interactions; Phase 0 - rapid depolarisation; Developmental Biology; Interaction between L1 and Ankyrins; Axon guidance; Muscle contraction; Cardiac conduction	4311	4.05068	1.64809	6.24305	0.00037915	0.121577	0.532556	0	0	1	0	1	0	4311	0.906845	3.21588	2.95693	0.0153344	0.127014	-3.42509	0	0	0	0	1	0	2	0	1	0	4.59999	0.213539	1.29559	3.09682	3.76314	-3.92936	-2.59853	0.607585
12349	58472	SQOR	sulfide quinone oxidoreductase	15q21.1	3120	GO:0005739 [Name: mitochondrion]; GO:0048038 [Name: quinone binding]; GO:0070813 [Name: hydrogen sulfide metabolic process]; GO:0070224 [Name: sulfide:quinone oxidoreductase activity]; GO:0005743 [Name: mitochondrial inner membrane]; GO:0070221 [Name: sulfide oxidation, using sulfide:quinone oxidoreductase]; GO:0071949 [Name: FAD binding]	-	hsa00920 [Pathway Title: Sulfur metabolism]	-	R-HSA-1614517	-	11970	1.07097	5.65594	6.20241	0.000394811	0.121577	0.537	0	0	1	0	1	0	11970	0.286666	3.44432	2.33669	0.0431402	0.203717	-4.50139	0	0	0	0	0	0	1	0	1	0	4.26955	1.70931	-2.15378	1.23259	1.29419	1.05976	-3.18294	0.161759
1914	2735	GLI1	GLI family zinc finger 1	12q13.3	4560	GO:0005737 [Name: cytoplasm]; GO:0007418 [Name: ventral midline development]; GO:0009913 [Name: epidermal cell differentiation]; GO:0045880 [Name: positive regulation of smoothened signaling pathway]; GO:0003677 [Name: DNA binding]; GO:0005515 [Name: protein binding]; GO:0060045 [Name: positive regulation of cardiac muscle cell proliferation]; GO:2000345 [Name: regulation of hepatocyte proliferat…	h_shhPathway [Pathway Title: Sonic Hedgehog (Shh) Pathway]	hsa04024 [Pathway Title: cAMP signaling pathway]; hsa05200 [Pathway Title: Pathways in cancer]; hsa05217 [Pathway Title: Basal cell carcinoma]; hsa04340 [Pathway Title: Hedgehog signaling pathway]	hedgehog_glipathway [Longname: Hedgehog signaling events mediated by Gli proteins]	R-HSA-5610787; R-HSA-5632684; R-HSA-5610780; R-HSA-5635851	Signaling by Hedgehog; Degradation of GLI1 by the proteasome; Hedgehog 'on' state; Hedgehog 'off' state; GLI proteins bind promoters of Hh responsive genes to promote transcription; Signal Transduction	1836	2.78042	0.848042	6.15149	0.000415461	0.121577	0.401751	0	0	1	0	1	0														1	0	1	0	6.15149	2.06422	3.07344	-1.3878	1.81687	-2.155	0.395623	-2.95923
1787	1045	CDX2	caudal type homeobox 2	13q12.2	3517	GO:0000981 [Name: RNA polymerase II transcription factor activity, sequence-specific DNA binding]; GO:0001829 [Name: trophectodermal cell differentiation]; GO:0005654 [Name: nucleoplasm]; GO:0001227 [Name: transcriptional repressor activity, RNA polymerase II transcription regulatory region sequence-specific binding]; GO:0006366 [Name: transcription from RNA polymerase II promoter]; GO:0014807 [N…	-	-	-	R-HSA-381771	Peptide hormone metabolism; Developmental Biology; Incretin synthesis, secretion, and inactivation; Synthesis, secretion, and inactivation of Glucagon-like Peptide-1 (GLP-1); Transcriptional regulation of pluripotent stem cells; POU5F1 (OCT4), SOX2, NANOG repress genes related to differentiation; Metabolism of proteins	761	2.05239	0.115109	6.13648	0.000421779	0.121577	0.540305	0	0	1	0	1	0														1	0	1	0	6.13648	7.71116	-6.65597	0.60404	1.13062	5.59372	-6.65597	-1.03146
6940	9911	TMCC2	transmembrane and coiled-coil domain family 2	1q32.1	5194	GO:0042982 [Name: amyloid precursor protein metabolic process]; GO:0005515 [Name: protein binding]; GO:0016021 [Name: integral component of membrane]; GO:0005783 [Name: endoplasmic reticulum]; GO:0005789 [Name: endoplasmic reticulum membrane]	-	-	-	-	-	6734	1.92513	2.07436	6.12638	0.000426087	0.121577	0.523065	0	0	1	0	1	0	6734	0.389195	4.77139	2.65295	0.0254451	0.159427	-4.15919	0	0	0	0	0	0	1	0	1	0	4.38967	1.35888	1.70912	-1.31166	1.96177	-0.916299	0.20717	-2.66862
6175	8911	CACNA1I	calcium voltage-gated channel subunit alpha1 I	22q13.1	10790	GO:0005248 [Name: voltage-gated sodium channel activity]; GO:0005886 [Name: plasma membrane]; GO:0005891 [Name: voltage-gated calcium channel complex]; GO:0007165 [Name: signal transduction]; GO:0086010 [Name: membrane depolarization during action potential]; GO:0035725 [Name: sodium ion transmembrane transport]; GO:0070588 [Name: calcium ion transmembrane transport]; GO:0001518 [Name: voltage-ga…	-	hsa04713 [Pathway Title: Circadian entrainment]; hsa04010 [Pathway Title: MAPK signaling pathway]; hsa04020 [Pathway Title: Calcium signaling pathway]; hsa04925 [Pathway Title: Aldosterone synthesis and secretion]	-	R-HSA-419037	NCAM signaling for neurite out-growth; NCAM1 interactions; Axon guidance; Developmental Biology	5962	2.87701	1.10611	6.10241	0.000436514	0.121577	0.335441	0	0	1	0	1	0	5962	0.809109	1.20136	4.31005	0.00177767	0.0593888	-1.00236	0	0	0	0	1	0	2	0	1	0	5.20623	2.88786	1.0509	1.18115	0.759371	-0.45533	-1.0872	-0.863332
4012	652995	UCA1	urothelial cancer associated 1	19p13.12	4154	-	-	-	-	-	-	20977	2.71211	-0.230488	6.09714	0.000438847	0.121577	0.411439	0	0	1	0	1	0														1	0	1	0	6.09714	6.51911	-3.53179	0.965597	0.105024	3.61111	-3.47576	-1.78117
224	322	APBB1	amyloid beta precursor protein binding family B member 1	11p15.4	5244	GO:0006355 [Name: regulation of transcription, DNA-templated]; GO:0007409 [Name: axonogenesis]; GO:0043967 [Name: histone H4 acetylation]; GO:0005515 [Name: protein binding]; GO:0008134 [Name: transcription factor binding]; GO:0010039 [Name: response to iron ion]; GO:0042393 [Name: histone binding]; GO:0045211 [Name: postsynaptic membrane]; GO:0045893 [Name: positive regulation of transcription, …	-	hsa05010 [Pathway Title: Alzheimer's disease]	era_genomic_pathway [Longname: Validated nuclear estrogen receptor alpha network]	R-HSA-5693565	Recruitment and ATM-mediated phosphorylation of repair and signaling proteins at DNA double strand breaks; DNA Double Strand Break Response; DNA Double-Strand Break Repair; DNA Repair	228	1.5757	4.32262	6.05657	0.000457255	0.121577	0.446197	0	0	1	0	1	0	228	-0.122795	6.17101	-1.31321	0.220297	0.465584	-6.38253	0	0	0	0	0	0	1	0	1	0	2.37168	1.90645	0.102742	-0.386863	1.29835	0.463447	-0.906963	-1.45748
2782	3800	KIF5C	kinesin family member 5C	2q23.1-q23.2	15154	GO:0005623 [Name: cell]; GO:0006996 [Name: organelle organization]; GO:0098971 [Name: anterograde dendritic transport of neurotransmitter receptor complex]; GO:0003777 [Name: microtubule motor activity]; GO:0099641 [Name: anterograde axonal protein transport]; GO:0005524 [Name: ATP binding]; GO:0008574 [Name: ATP-dependent microtubule motor activity, plus-end-directed]; GO:0032839 [Name: dendrite…	-	hsa04144 [Pathway Title: Endocytosis]; hsa04728 [Pathway Title: Dopaminergic synapse]	-	R-HSA-264876	Insulin processing; Hemostasis; Kinesins; MHC class II antigen presentation; Membrane Trafficking; Vesicle-mediated transport; Metabolism of proteins; Golgi-to-ER retrograde transport; Peptide hormone metabolism; Intra-Golgi and retrograde Golgi-to-ER traffic; COPI-dependent Golgi-to-ER retrograde traffic; Factors involved in megakaryocyte development and platelet production; Immune System; Adapt…	2591	1.19652	5.9567	6.01972	0.000474733	0.121577	0.324902	0	0	1	0	1	0	2591	0.304081	7.09375	2.94412	0.0156641	0.128302	-3.94248	0	0	0	0	0	0	1	0	1	0	4.48192	1.62506	-0.149219	0.00625192	0.855412	0.931377	-1.36309	-0.941904
1775	2534	FYN	FYN proto-oncogene, Src family tyrosine kinase	6q21	7411	GO:0000304 [Name: response to singlet oxygen]; GO:0014068 [Name: positive regulation of phosphatidylinositol 3-kinase signaling]; GO:0031802 [Name: type 5 metabotropic glutamate receptor binding]; GO:0038096 [Name: Fc-gamma receptor signaling pathway involved in phagocytosis]; GO:0042531 [Name: positive regulation of tyrosine phosphorylation of STAT protein]; GO:0042609 [Name: CD4 receptor bindin…	h_ecmPathway [Pathway Title: Erk and PI-3 Kinase Are Necessary for Collagen Binding in Corneal Epithelia]; h_tsp1Pathway [Pathway Title: TSP-1 Induced Apoptosis in Microvascular Endothelial Cell ]; h_ephA4Pathway [Pathway Title: Eph Kinases and ephrins support platelet aggregation]; h_integrinPathway [Pathway Title: Integrin Signaling Pathway]; h_reelinPathway [Pathway Title: Reelin Signaling Pat…	hsa04664 [Pathway Title: Fc epsilon RI signaling pathway]; hsa05162 [Pathway Title: Measles]; hsa04380 [Pathway Title: Osteoclast differentiation]; hsa05020 [Pathway Title: Prion diseases]; hsa05130 [Pathway Title: Pathogenic Escherichia coli infection]; hsa04360 [Pathway Title: Axon guidance]; hsa04520 [Pathway Title: Adherens junction]; hsa04510 [Pathway Title: Focal adhesion]; hsa04660 [Pathwa…	alphasynuclein_pathway [Longname: Alpha-synuclein signaling]; vegfr1_2_pathway [Longname: Signaling events mediated by VEGFR1 and VEGFR2]; cd8tcrpathway [Longname: TCR signaling in na&#xef;ve CD8+ T cells]; ephrinbrevpathway [Longname: Ephrin B reverse signaling]; ajdiss_2pathway [Longname: Posttranslational regulation of adherens junction stability and dissassembly]; pdgfrbpathway [Longname: PDG…	R-HSA-3928662; R-HSA-399955; R-HSA-5621575; R-HSA-6811558; R-HSA-8866376; R-HSA-1227986; R-HSA-1433557; R-HSA-164944; R-HSA-202733; R-HSA-2219530; R-HSA-389356; R-HSA-389357; R-HSA-399954; R-HSA-418885; R-HSA-5673001; R-HSA-1433559; R-HSA-1257604; R-HSA-2730905; R-HSA-375165; R-HSA-5621480; R-HSA-2029481; R-HSA-210990; R-HSA-389513; R-HSA-3928665; R-HSA-75892; R-HSA-912631; R-HSA-983695; R-HSA-90…	CD28 co-stimulation; CD28 dependent Vav1 pathway; Constitutive Signaling by Aberrant PI3K in Cancer; Interleukin-3, Interleukin-5 and GM-CSF signaling; Regulation of signaling by CBL; Signaling by NTRK2 (TRKB); Activated NTRK2 signals through FYN; CD28 dependent PI3K/Akt signaling; Cell-Cell communication; Diseases of signal transduction; EPH-ephrin mediated repulsion of cells; EPHB-mediated forw…	1699	2.06871	2.8525	6.013	0.000477996	0.121577	0.442743	0	0	1	0	1	0	1699	0.274749	7.17296	3.56643	0.00566143	0.0856108	-2.91552	0	0	0	0	0	0	1	0	1	0	4.78971	3.25449	1.14929	-1.3215	0.999642	1.57834	-0.6341	-2.5436
13506	80221	ACSF2	acyl-CoA synthetase family member 2	17q21.33	5797	GO:0005524 [Name: ATP binding]; GO:0005515 [Name: protein binding]; GO:0005759 [Name: mitochondrial matrix]; GO:0006637 [Name: acyl-CoA metabolic process]; GO:0003996 [Name: acyl-CoA ligase activity]; GO:0047760 [Name: butyrate-CoA ligase activity]; GO:0006631 [Name: fatty acid metabolic process]; GO:0031956 [Name: medium-chain fatty acid-CoA ligase activity]	-	-	-	R-HSA-77289	Metabolism of lipids; Fatty acid metabolism; Metabolism; Mitochondrial Fatty Acid Beta-Oxidation	13129	1.31749	3.94543	5.99207	0.000488328	0.121577	0.397991	0	0	1	0	1	0	13129	0.303287	5.06752	1.6708	0.127693	0.350877	-5.75199	0	0	0	0	0	0	1	0	1	0	3.83144	0.20894	0.673212	1.37645	0.425611	-1.19809	-0.440201	0.305681
10347	51560	RAB6B	RAB6B, member RAS oncogene family	3q22.1	6055	GO:0042147 [Name: retrograde transport, endosome to Golgi]; GO:0006886 [Name: intracellular protein transport]; GO:0000139 [Name: Golgi membrane]; GO:0005793 [Name: endoplasmic reticulum-Golgi intermediate compartment]; GO:0006891 [Name: intra-Golgi vesicle-mediated transport]; GO:0098793 [Name: presynapse]; GO:0003924 [Name: GTPase activity]; GO:0005515 [Name: protein binding]; GO:0005794 [Name:…	-	-	-	R-HSA-8873719; R-HSA-6811440; R-HSA-8876198; R-HSA-6811436; R-HSA-8854214	COPI-independent Golgi-to-ER retrograde traffic; Intra-Golgi and retrograde Golgi-to-ER traffic; TBC/RABGAPs; Metabolism of proteins; Golgi-to-ER retrograde transport; RAB geranylgeranylation; Vesicle-mediated transport; Post-translational protein modification; Membrane Trafficking; RAB GEFs exchange GTP for GDP on RABs; Rab regulation of trafficking; Retrograde transport at the Trans-Golgi-Netwo…	10039	1.1329	5.81191	5.99156	0.000488585	0.121577	0.300942	0	0	1	0	1	0	10039	0.586969	5.01192	3.31459	0.00851	0.0997062	-3.10074	0	0	0	0	1	0	2	0	1	0	4.65308	1.95042	-0.606014	0.146976	0.683623	0.520171	-1.51541	-0.749634
10524	53947	A4GALT	alpha 1,4-galactosyltransferase (P blood group)	22q13.2	3358	GO:0008378 [Name: galactosyltransferase activity]; GO:0050512 [Name: lactosylceramide 4-alpha-galactosyltransferase activity]; GO:0030173 [Name: integral component of Golgi membrane]; GO:0016020 [Name: membrane]; GO:0001576 [Name: globoside biosynthetic process]; GO:0006688 [Name: glycosphingolipid biosynthetic process]; GO:0015643 [Name: toxic substance binding]; GO:0007009 [Name: plasma membran…	-	hsa00603 [Pathway Title: Glycosphingolipid biosynthesis - globo series]; hsa01100 [Pathway Title: Metabolic pathways]	-	-	-	10214	3.33599	1.1206	5.96246	0.000503377	0.121577	0.225464	0	0	1	0	1	0	10214	0.483428	3.21939	2.3754	0.0404458	0.198076	-4.27925	0	0	0	0	0	0	1	0	1	0	4.16893	1.40118	0.450306	1.75826	2.99165	-0.654079	-3.46318	-0.550361
8750	23624	CBLC	Cbl proto-oncogene C	19q13.32	1613	GO:0001784 [Name: phosphotyrosine binding]; GO:0005509 [Name: calcium ion binding]; GO:0016567 [Name: protein ubiquitination]; GO:0043407 [Name: negative regulation of MAP kinase activity]; GO:0061630 [Name: ubiquitin protein ligase activity]; GO:0005154 [Name: epidermal growth factor receptor binding]; GO:0005886 [Name: plasma membrane]; GO:0008270 [Name: zinc ion binding]; GO:0045121 [Name: mem…	-	hsa04012 [Pathway Title: ErbB signaling pathway]; hsa05200 [Pathway Title: Pathways in cancer]; hsa04630 [Pathway Title: Jak-STAT signaling pathway]; hsa05220 [Pathway Title: Chronic myeloid leukemia]; hsa04144 [Pathway Title: Endocytosis]; hsa04660 [Pathway Title: T cell receptor signaling pathway]; hsa05205 [Pathway Title: Proteoglycans in cancer]; hsa05100 [Pathway Title: Bacterial invasion of…	-	-	-	8503	1.19077	4.13188	5.93037	0.000520271	0.121577	0.324138	0	0	1	0	1	0	8503	0.559163	1.16658	2.41558	0.0378247	0.192123	-3.95514	0	0	0	0	0	0	1	0	1	0	4.17298	2.17398	-0.380975	0.319515	0.173282	1.09902	-1.25543	-0.765363
11515	55806	HR	HR lysine demethylase and nuclear receptor corepressor	8p21.3	7842	GO:0006355 [Name: regulation of transcription, DNA-templated]; GO:0005634 [Name: nucleus]; GO:0005654 [Name: nucleoplasm]; GO:0003714 [Name: transcription corepressor activity]; GO:0016491 [Name: oxidoreductase activity]; GO:0045892 [Name: negative regulation of transcription, DNA-templated]; GO:0046872 [Name: metal ion binding]; GO:0055114 [Name: oxidation-reduction process]; GO:0003677 [Name: D…	-	-	-	-	-	11182	1.52006	2.1046	5.9125	0.000529954	0.121577	0.340075	0	0	1	0	1	0	11182	0.517219	0.408417	2.14756	0.0590373	0.235442	-4.54203	0	0	0	0	0	0	1	0	1	0	4.03003	3.92417	-1.26052	0.431351	0.0446946	2.64974	-2.92134	-1.41889
2823	3897	L1CAM	L1 cell adhesion molecule	Xq28	7423	GO:0007399 [Name: nervous system development]; GO:0007411 [Name: axon guidance]; GO:0008046 [Name: axon guidance receptor activity]; GO:0016021 [Name: integral component of membrane]; GO:0045773 [Name: positive regulation of axon extension]; GO:0005925 [Name: focal adhesion]; GO:0006935 [Name: chemotaxis]; GO:0007160 [Name: cell-matrix adhesion]; GO:0043025 [Name: neuronal cell body]; GO:0044295 …	h_ephA4Pathway [Pathway Title: Eph Kinases and ephrins support platelet aggregation]	hsa04514 [Pathway Title: Cell adhesion molecules (CAMs)]; hsa04360 [Pathway Title: Axon guidance]	integrin3_pathway [Longname: Beta3 integrin cell surface interactions]	R-HSA-437239; R-HSA-445095; R-HSA-445144; R-HSA-210991; R-HSA-373760	Recycling pathway of L1; Developmental Biology; Hemostasis; Axon guidance; Basigin interactions; Interaction between L1 and Ankyrins; Signal transduction by L1; Cell surface interactions at the vascular wall; L1CAM interactions	2662	4.06194	2.87873	5.90474	0.000534221	0.121577	0.321248	0	0	1	0	1	0	2662	0.455727	7.31445	3.84666	0.00362803	0.074183	-2.45293	0	0	0	0	0	0	1	0	1	0	4.8757	3.36057	1.76807	-0.0202295	3.20027	0.229073	-0.926645	-3.63968
10166	51310	SLC22A17	solute carrier family 22 member 17	14q11.2	4278	GO:0055085 [Name: transmembrane transport]; GO:0015891 [Name: siderophore transport]; GO:0031301 [Name: integral component of organelle membrane]; GO:0006879 [Name: cellular iron ion homeostasis]; GO:0005623 [Name: cell]; GO:0005774 [Name: vacuolar membrane]; GO:0004888 [Name: transmembrane signaling receptor activity]; GO:0005886 [Name: plasma membrane]; GO:0005887 [Name: integral component of p…	-	-	-	R-HSA-917937	Transport of small molecules; Iron uptake and transport	9893	1.36647	3.87931	5.86355	0.000557521	0.121577	0.269696	0	0	1	0	1	0	9893	0.588061	4.31997	1.86826	0.093193	0.298322	-5.35396	0	0	0	0	0	0	1	0	1	0	3.86591	0.80259	-0.133864	1.18638	1.0162	-0.903609	-1.85123	0.0143964
6747	9715	FAM131B	family with sequence similarity 131 member B	7q34	6430	GO:0005654 [Name: nucleoplasm]; GO:0005829 [Name: cytosol]; GO:0005515 [Name: protein binding]	-	-	-	R-HSA-6802952; R-HSA-8964038; R-HSA-8964046	Oncogenic MAPK signaling; Signaling by BRAF and RAF fusions; Disease; Diseases of signal transduction	6558	4.53548	1.00848	5.85866	0.000560357	0.121577	0.0547908	0	0	1	0	1	0	6558	1.02986	1.2512	1.97031	0.0789736	0.272325	-4.80847	0	0	0	0	0	0	1	0	1	0	3.91449	3.32138	2.0026	0.919457	3.07297	-0.863925	-3.88456	-0.827022
13964	83999	KREMEN1	kringle containing transmembrane protein 1	22q12.1	7977	GO:0005515 [Name: protein binding]; GO:0007154 [Name: cell communication]; GO:0016055 [Name: Wnt signaling pathway]; GO:0048681 [Name: negative regulation of axon regeneration]; GO:0090090 [Name: negative regulation of canonical Wnt signaling pathway]; GO:0005886 [Name: plasma membrane]; GO:0030279 [Name: negative regulation of ossification]; GO:0060828 [Name: regulation of canonical Wnt signalin…	-	-	wnt_signaling_pathway [Longname: Wnt signaling network]	R-HSA-5339717; R-HSA-3772470; R-HSA-201681	Signaling by WNT in cancer; Misspliced LRP5 mutants have enhanced beta-catenin-dependent signaling; Negative regulation of TCF-dependent signaling by WNT ligand antagonists; Signal Transduction; Disease; Signaling by WNT; TCF dependent signaling in response to WNT; Diseases of signal transduction	13604	1.00352	5.71543	5.82115	0.00058269	0.121577	0.125614	0	0	1	0	1	0	13604	0.325313	6.24575	2.16973	0.0569142	0.231611	-5.13897	0	0	0	0	0	0	1	0	1	0	3.99544	2.39248	-0.904524	-0.10556	0.534048	1.47835	-1.7588	-0.835015
1779	2537	IFI6	interferon alpha inducible protein 6	1p35.3	842	GO:0005743 [Name: mitochondrial inner membrane]; GO:0051607 [Name: defense response to virus]; GO:0001836 [Name: release of cytochrome c from mitochondria]; GO:0042058 [Name: regulation of epidermal growth factor receptor signaling pathway]; GO:0072593 [Name: reactive oxygen species metabolic process]; GO:0005515 [Name: protein binding]; GO:0045087 [Name: innate immune response]; GO:0031966 [Name…	-	-	-	R-HSA-909733	Cytokine Signaling in Immune system; Interferon alpha/beta signaling; Interferon Signaling; Immune System	1701	2.16852	2.80604	5.81456	0.000586712	0.121577	0.247633	0	0	1	0	1	0	1701	0.316715	4.87429	3.17367	0.0107193	0.109735	-3.31208	0	0	0	0	0	0	1	0	1	0	4.49412	2.93132	-2.06466	1.78017	1.4846	-0.112064	-3.62638	-0.458714
8812	24139	EML2	EMAP like 2	19q13.32	7405	GO:0007601 [Name: visual perception]; GO:0015631 [Name: tubulin binding]; GO:0000226 [Name: microtubule cytoskeleton organization]; GO:0031115 [Name: negative regulation of microtubule polymerization]; GO:0005102 [Name: receptor binding]; GO:0005874 [Name: microtubule]; GO:0008022 [Name: protein C-terminus binding]; GO:0072686 [Name: mitotic spindle]; GO:0005875 [Name: microtubule associated comp…	-	-	-	-	-	8573	1.07513	5.9799	5.80031	0.000595524	0.121577	0.0845598	0	0	1	0	1	0	8573	0.236679	4.57847	2.88191	0.01737	0.13288	-3.75554	0	0	0	0	0	0	1	0	1	0	4.34111	1.51372	0.649906	0.441505	-0.49675	0.221224	-0.197167	-0.320521
18664	282996	RBM20	RNA binding motif protein 20	10q25.2	8222	GO:0006397 [Name: mRNA processing]; GO:0008380 [Name: RNA splicing]; GO:0008270 [Name: zinc ion binding]; GO:0003723 [Name: RNA binding]; GO:0005634 [Name: nucleus]; GO:0007507 [Name: heart development]; GO:0033120 [Name: positive regulation of RNA splicing]	-	-	-	-	-	17666	2.67362	0.807172	5.79675	0.000597745	0.121577	0.1994	0	0	1	0	1	0	17666	0.556	0.596716	1.67171	0.127511	0.350501	-4.93984	0	0	0	0	0	0	1	0	1	0	3.73423	1.43097	-0.00413862	6.23519	0.40236	-0.564875	-7.58132	3.93538
1959	3557	IL1RN	interleukin 1 receptor antagonist	2q14.1	2769	GO:0019221 [Name: cytokine-mediated signaling pathway]; GO:0032755 [Name: positive regulation of interleukin-6 production]; GO:0043123 [Name: positive regulation of I-kappaB kinase/NF-kappaB signaling]; GO:0070062 [Name: extracellular exosome]; GO:2000660 [Name: negative regulation of interleukin-1-mediated signaling pathway]; GO:0005886 [Name: plasma membrane]; GO:0046330 [Name: positive regulat…	-	-	il1pathway [Longname: IL1-mediated signaling events]	R-HSA-6783783; R-HSA-9020702	Cytokine Signaling in Immune system; Interleukin-1 signaling; Interleukin-10 signaling; Immune System; Interleukin-1 family signaling; Signaling by Interleukins	2393	3.21496	1.52787	5.78708	0.000603836	0.121577	0.219945	0	0	1	0	1	0														1	0	1	0	5.78708	2.88847	-3.28967	0.330911	6.06346	1.41025	-8.31918	-0.790381
18064	221687	RNF182	ring finger protein 182	6p23	4098	GO:0016567 [Name: protein ubiquitination]; GO:0046872 [Name: metal ion binding]; GO:0005737 [Name: cytoplasm]; GO:0016021 [Name: integral component of membrane]; GO:0004842 [Name: ubiquitin-protein transferase activity]; GO:0005515 [Name: protein binding]	-	-	-	R-HSA-983168	Immune System; Antigen processing: Ubiquitination & Proteasome degradation; Class I MHC mediated antigen processing & presentation; Adaptive Immune System	17251	3.65854	-0.554113	5.77175	0.000613624	0.121577	-0.124068	0	0	1	0	1	0	17251	0.229222	4.44385	3.00671	0.0141199	0.122921	-3.61842	0	0	0	0	0	0	1	0	1	0	4.38923	0.568192	0.775825	0.793688	4.59446	-1.08359	-3.17652	-2.04305
14949	92291	CAPN13	calpain 13	2p23.1	4952	GO:0004198 [Name: calcium-dependent cysteine-type endopeptidase activity]; GO:0005737 [Name: cytoplasm]; GO:0005509 [Name: calcium ion binding]; GO:0006508 [Name: proteolysis]	-	-	-	R-HSA-1474228	Degradation of the extracellular matrix; Extracellular matrix organization	14526	1.22637	1.95546	5.76455	0.000618282	0.121577	0.18037	0	0	1	0	1	0	14526	0.513257	0.243462	3.27693	0.00904991	0.10254	-2.65878	0	0	0	0	0	0	1	0	1	0	4.52074	0.476969	-5.5556	4.33395	4.18789	-0.774725	-8.71188	3.25151
5321	7425	VGF	VGF nerve growth factor inducible	7q22.1	2680	GO:0051591 [Name: response to cAMP]; GO:0002021 [Name: response to dietary excess]; GO:0005794 [Name: Golgi apparatus]; GO:0031410 [Name: cytoplasmic vesicle]; GO:0043231 [Name: intracellular membrane-bounded organelle]; GO:0008083 [Name: growth factor activity]; GO:0005615 [Name: extracellular space]; GO:0005184 [Name: neuropeptide hormone activity]; GO:0005788 [Name: endoplasmic reticulum lumen…	-	-	-	R-HSA-381426; R-HSA-8957275	Post-translational protein modification; Metabolism of proteins; Post-translational protein phosphorylation; Regulation of Insulin-like Growth Factor (IGF) transport and uptake by Insulin-like Growth Factor Binding Proteins (IGFBPs)	5134	1.4098	3.10235	5.75294	0.000625881	0.121577	0.170838	0	0	1	0	1	0	5134	0.611539	5.62946	7.62548	2.55578e-05	0.015145	2.8953	1	0	0	0	1	0	2	0	1	0	6.68921	-2.40548	6.76355	-2.49244	0.666204	-2.64742	5.17823	-4.5216
9415	27065	NSG1	neuronal vesicle trafficking associated 1	4p16.3	4200	GO:0005737 [Name: cytoplasm]; GO:0005789 [Name: endoplasmic reticulum membrane]; GO:0016328 [Name: lateral plasma membrane]; GO:0098845 [Name: postsynaptic endosome]; GO:0005770 [Name: late endosome]; GO:0032588 [Name: trans-Golgi network membrane]; GO:0005102 [Name: receptor binding]; GO:0005515 [Name: protein binding]; GO:0031901 [Name: early endosome membrane]; GO:0032051 [Name: clathrin light…	-	-	p73pathway [Longname: p73 transcription factor network]	-	-	9132	2.7299	2.50232	5.7466	0.000630072	0.121577	0.175463	0	0	1	0	1	0	9132	0.649991	2.30602	1.59934	0.142806	0.371561	-5.52631	0	0	0	0	0	0	1	0	1	0	3.67297	2.68453	1.37382	-1.30464	2.23633	-0.918786	-0.170329	-2.57502
18690	283152	CCDC153	coiled-coil domain containing 153	11q23.3	2556	GO:0005515 [Name: protein binding]	-	-	-	-	-	17694	2.75068	0.605747	5.73756	0.000636107	0.121577	-0.0345509	0	0	1	0	1	0	17694	0.309913	1.52208	1.66532	0.1288	0.352641	-5.02975	0	0	0	0	0	0	1	0	1	0	3.70144	1.37315	0.258451	1.38862	2.30282	-0.486212	-1.97779	-1.1797
4763	6623	SNCG	synuclein gamma	10q23.2	1264	GO:0070062 [Name: extracellular exosome]; GO:0016604 [Name: nuclear body]; GO:0007268 [Name: chemical synaptic transmission]; GO:0005813 [Name: centrosome]; GO:0005737 [Name: cytoplasm]; GO:0008344 [Name: adult locomotory behavior]; GO:0043025 [Name: neuronal cell body]; GO:0046928 [Name: regulation of neurotransmitter secretion]; GO:0050808 [Name: synapse organization]; GO:0005515 [Name: protein…	-	-	-	-	-	4552	2.92755	0.00679276	5.73067	0.000640749	0.121577	-0.0049162	0	0	1	0	1	0	4552	0.393946	1.86824	1.83139	0.0988959	0.307692	-4.8482	0	0	0	0	0	0	1	0	1	0	3.78103	4.95522	2.16174	1.9082	-2.47568	1.50592	0.689193	-1.91884
7890	11067	DEPP1	DEPP1 autophagy regulator	10q11.21	2979	GO:0006914 [Name: autophagy]; GO:0043231 [Name: intracellular membrane-bounded organelle]; GO:0005737 [Name: cytoplasm]; GO:0005739 [Name: mitochondrion]; GO:0005777 [Name: peroxisome]; GO:0010506 [Name: regulation of autophagy]	-	-	-	-	-	7659	2.93635	0.117134	5.71683	0.000650181	0.121577	-0.0135905	0	0	1	0	1	0	7659	-0.21082	3.00022	-1.35676	0.206576	0.451833	-5.70088	0	0	0	0	0	0	1	0	1	0	2.18004	2.80708	-0.915079	-0.611424	4.02972	0.769721	-2.40018	-3.67471
6045	8745	ADAM23	ADAM metallopeptidase domain 23	2q33.3	6425	GO:0008237 [Name: metallopeptidase activity]; GO:0005515 [Name: protein binding]; GO:0007417 [Name: central nervous system development]; GO:0005576 [Name: extracellular region]; GO:0099056 [Name: integral component of presynaptic membrane]; GO:0004222 [Name: metalloendopeptidase activity]; GO:0006508 [Name: proteolysis]; GO:0098978 [Name: glutamatergic synapse]; GO:0005886 [Name: plasma membrane]…	-	-	-	R-HSA-5682910	Developmental Biology; LGI-ADAM interactions	5829	1.87405	1.62511	5.69667	0.000664208	0.121577	0.106107	0	0	1	0	1	0	5829	0.41842	1.86414	3.01482	0.0139316	0.122374	-3.33844	0	0	0	0	0	0	1	0	1	0	4.35574	-0.784885	1.78402	0.0646877	2.50372	-2.64171	0.21429	-1.21803
3385	253827	MSRB3	methionine sulfoxide reductase B3	12q14.3	7405	GO:0005739 [Name: mitochondrion]; GO:0005829 [Name: cytosol]; GO:0008270 [Name: zinc ion binding]; GO:0033745 [Name: L-methionine-(R)-S-oxide reductase activity]; GO:0030091 [Name: protein repair]; GO:0006979 [Name: response to oxidative stress]; GO:0033743 [Name: peptide-methionine (R)-S-oxide reductase activity]; GO:0005783 [Name: endoplasmic reticulum]; GO:0005515 [Name: protein binding]; GO:0…	-	-	-	R-HSA-5676934	Metabolism of proteins; Protein repair	17407	2.16129	1.95771	5.69188	0.000667584	0.121577	0.0918277	0	0	1	0	1	0														1	0	1	0	5.69188	1.89742	1.4048	0.0558806	0.818176	-0.421566	-1.00811	-0.879375
7243	10272	FSTL3	follistatin like 3	19p13.3	3033	GO:0005615 [Name: extracellular space]; GO:0044306 [Name: neuron projection terminus]; GO:0071248 [Name: cellular response to metal ion]; GO:0001968 [Name: fibronectin binding]; GO:0005794 [Name: Golgi apparatus]; GO:0030324 [Name: lung development]; GO:0002244 [Name: hematopoietic progenitor cell differentiation]; GO:0005515 [Name: protein binding]; GO:0030154 [Name: cell differentiation]; GO:00…	-	-	-	R-HSA-2473224; R-HSA-381426; R-HSA-8957275	Antagonism of Activin by Follistatin; Signal Transduction; Post-translational protein phosphorylation; Metabolism of proteins; Signaling by Activin; Signaling by TGF-beta family members; Post-translational protein modification; Regulation of Insulin-like Growth Factor (IGF) transport and uptake by Insulin-like Growth Factor Binding Proteins (IGFBPs)	7036	1.56455	4.10524	5.68267	0.000674143	0.121577	0.0670525	0	0	1	0	1	0	7036	0.707516	1.86801	3.18642	0.010497	0.108943	-2.72723	0	0	0	0	1	0	2	0	1	0	4.43454	0.760985	1.27398	-0.503549	1.37527	-0.545646	-0.0156476	-1.32795
8226	23017	FAIM2	Fas apoptotic inhibitory molecule 2	12q13.12	6057	GO:0005783 [Name: endoplasmic reticulum]; GO:0005794 [Name: Golgi apparatus]; GO:0006915 [Name: apoptotic process]; GO:0021680 [Name: cerebellar Purkinje cell layer development]; GO:0021681 [Name: cerebellar granular layer development]; GO:0045121 [Name: membrane raft]; GO:0043523 [Name: regulation of neuron apoptotic process]; GO:0021549 [Name: cerebellum development]; GO:0043066 [Name: negative…	-	-	faspathway [Longname: FAS (CD95) signaling pathway]	-	-	8028	2.27634	0.933487	5.68022	0.000675899	0.121577	0.0132668	0	0	1	0	1	0	8028	0.544367	1.46307	2.60335	0.0276435	0.166243	-3.75943	0	0	0	0	0	0	1	0	1	0	4.14178	0.478974	3.02005	0.87337	0.637866	-1.93776	1.12933	-1.21934
428	624	BDKRB2	bradykinin receptor B2	14q32.2	6845	GO:0004435 [Name: phosphatidylinositol phospholipase C activity]; GO:0004947 [Name: bradykinin receptor activity]; GO:0005768 [Name: endosome]; GO:0033137 [Name: negative regulation of peptidyl-serine phosphorylation]; GO:0042310 [Name: vasoconstriction]; GO:0005515 [Name: protein binding]; GO:0006939 [Name: smooth muscle contraction]; GO:0006954 [Name: inflammatory response]; GO:0007186 [Name: G…	h_no1Pathway [Pathway Title: Actions of Nitric Oxide in the Heart]	hsa04080 [Pathway Title: Neuroactive ligand-receptor interaction]; hsa04022 [Pathway Title: cGMP-PKG signaling pathway]; hsa04810 [Pathway Title: Regulation of actin cytoskeleton]; hsa04961 [Pathway Title: Endocrine and other factor-regulated calcium reabsorption]; hsa05200 [Pathway Title: Pathways in cancer]; hsa04020 [Pathway Title: Calcium signaling pathway]; hsa04071 [Pathway Title: Sphingoli…	deltanp63pathway [Longname: Validated transcriptional targets of deltaNp63 isoforms]; p53downstreampathway [Longname: Direct p53 effectors]	R-HSA-418594; R-HSA-375276; R-HSA-416476	Class A/1 (Rhodopsin-like receptors); G alpha (q) signalling events; GPCR downstream signalling; GPCR ligand binding; Signal Transduction; G alpha (i) signalling events; Signaling by GPCR; Peptide ligand-binding receptors	432	2.64395	-0.0694735	5.67452	0.000679999	0.121577	-0.0625552	0	0	1	0	1	0	432	0.313152	2.8697	2.1481	0.0589845	0.235442	-4.6226	0	0	0	0	0	0	1	0	1	0	3.91131	3.694	-3.51939	2.61467	2.96122	1.18381	-6.67568	0.606656
11953	57198	ATP8B2	ATPase phospholipid transporting 8B2	1q21.3	7622	GO:0000287 [Name: magnesium ion binding]; GO:0005886 [Name: plasma membrane]; GO:0007030 [Name: Golgi organization]; GO:0034220 [Name: ion transmembrane transport]; GO:0005524 [Name: ATP binding]; GO:0005794 [Name: Golgi apparatus]; GO:0016021 [Name: integral component of membrane]; GO:0005789 [Name: endoplasmic reticulum membrane]; GO:0045332 [Name: phospholipid translocation]	-	-	-	R-HSA-936837	Transport of small molecules; Ion transport by P-type ATPases; Ion channel transport	11650	1.16565	5.13781	5.66876	0.000684175	0.121577	-0.00143091	0	0	1	0	1	0	11650	0.245379	5.68981	1.92556	0.0849382	0.283072	-5.47528	0	0	0	0	0	0	1	0	1	0	3.79716	-1.96187	2.57279	0.43922	1.55555	-3.60992	1.70722	-1.12928
4538	6303	SAT1	spermidine/spermine N1-acetyltransferase 1	Xp22.11	2498	GO:0005515 [Name: protein binding]; GO:0042127 [Name: regulation of cell proliferation]; GO:0005622 [Name: intracellular]; GO:0019809 [Name: spermidine binding]; GO:0032918 [Name: spermidine acetylation]; GO:0009447 [Name: putrescine catabolic process]; GO:0004145 [Name: diamine N-acetyltransferase activity]; GO:0006596 [Name: polyamine biosynthetic process]; GO:0005829 [Name: cytosol]; GO:004280…	-	hsa00330 [Pathway Title: Arginine and proline metabolism]; hsa01100 [Pathway Title: Metabolic pathways]	integrin_a9b1_pathway [Longname: Alpha9 beta1 integrin signaling events]	R-HSA-351200	Metabolism; Interconversion of polyamines; Metabolism of amino acids and derivatives; Metabolism of polyamines	4291	1.29537	6.66241	5.66411	0.000687571	0.121577	-0.0777617	0	0	1	0	1	0	4291	0.138703	6.00582	1.81954	0.100797	0.310721	-5.64931	0	0	0	0	0	0	1	0	1	0	3.74182	1.54178	-1.22912	3.17747	-1.06448	-0.0244951	-2.01124	1.49084
9714	29126	CD274	CD274 molecule	9p24.1	4108	GO:0005515 [Name: protein binding]; GO:0055038 [Name: recycling endosome membrane]; GO:0070062 [Name: extracellular exosome]; GO:2001181 [Name: positive regulation of interleukin-10 secretion]; GO:0002845 [Name: positive regulation of tolerance induction to tumor cell]; GO:0031295 [Name: T cell costimulation]; GO:0031901 [Name: early endosome membrane]; GO:0042130 [Name: negative regulation of T …	-	hsa04514 [Pathway Title: Cell adhesion molecules (CAMs)]	-	R-HSA-389948	Adaptive Immune System; PD-1 signaling; Immune System; Costimulation by the CD28 family	9411	2.59624	-0.830098	5.55027	0.00077673	0.126675	-0.388046	0	0	1	0	1	0	9411	0.336173	1.43521	1.62977	0.136186	0.362409	-5.01571	0	0	0	0	0	0	1	0	1	0	3.59002	1.38297	0.588041	0.711792	2.81336	-0.805747	-1.97869	-2.69595
11970	57216	VANGL2	VANGL planar cell polarity protein 2	1q23.2	5354	GO:0007266 [Name: Rho protein signal transduction]; GO:0036342 [Name: post-anal tail morphogenesis]; GO:0001736 [Name: establishment of planar polarity]; GO:0003150 [Name: muscular septum morphogenesis]; GO:0030111 [Name: regulation of Wnt signaling pathway]; GO:0032956 [Name: regulation of actin cytoskeleton organization]; GO:0043507 [Name: positive regulation of JUN kinase activity]; GO:0048103…	-	hsa04310 [Pathway Title: Wnt signaling pathway]	-	R-HSA-4086400; R-HSA-4608870	PCP/CE pathway; Asymmetric localization of PCP proteins; Signal Transduction; Signaling by WNT; Beta-catenin independent WNT signaling	11659	2.76593	0.507825	5.53611	0.000788695	0.126675	-0.141206	0	0	1	0	1	0	11659	0.28418	5.5585	2.03823	0.0706744	0.258539	-5.26826	0	0	0	0	0	0	1	0	1	0	3.78717	2.85705	-0.717861	1.22752	3.44611	0.474806	-7.30258	-0.11274
6777	9746	CLSTN3	calsyntenin 3	12p13.31	6730	GO:0032991 [Name: macromolecular complex]; GO:0098978 [Name: glutamatergic synapse]; GO:0098982 [Name: GABA-ergic synapse]; GO:0001558 [Name: regulation of cell growth]; GO:1905606 [Name: regulation of presynapse assembly]; GO:0009986 [Name: cell surface]; GO:0099061 [Name: integral component of postsynaptic density membrane]; GO:0007416 [Name: synapse assembly]; GO:0050806 [Name: positive regula…	-	-	-	-	-	6588	1.42199	5.86614	5.53396	0.000790533	0.126675	-0.201888	0	0	1	0	1	0	6588	0.237627	6.75264	1.72492	0.117227	0.335391	-5.88366	0	0	0	0	0	0	1	0	1	0	3.62944	1.55008	0.310503	-0.00461494	0.937984	0.103643	-1.71708	-0.489492
12211	57616	TSHZ3	teashirt zinc finger homeobox 3	19q12	8280	GO:0003682 [Name: chromatin binding]; GO:0002087 [Name: regulation of respiratory gaseous exchange by neurological system process]; GO:0005515 [Name: protein binding]; GO:0005654 [Name: nucleoplasm]; GO:0007275 [Name: multicellular organism development]; GO:0030426 [Name: growth cone]; GO:0046872 [Name: metal ion binding]; GO:0005634 [Name: nucleus]; GO:0051968 [Name: positive regulation of synap…	-	-	-	-	-	11846	2.46128	-0.887421	5.53026	0.0007937	0.126675	-0.259116	0	0	1	0	1	0	11846	0.616672	0.0603745	4.12816	0.00234394	0.0655409	-1.35985	0	0	0	0	1	0	2	0	1	0	4.82921	-2.11023	0.741049	2.90151	4.37526	-5.71951	-2.50719	0.890305
15924	126129	CPT1C	carnitine palmitoyltransferase 1C	19q13.33	5864	GO:0005741 [Name: mitochondrial outer membrane]; GO:0030176 [Name: integral component of endoplasmic reticulum membrane]; GO:0005739 [Name: mitochondrion]; GO:0009437 [Name: carnitine metabolic process]; GO:0030425 [Name: dendrite]; GO:0099072 [Name: regulation of postsynaptic specialization membrane neurotransmitter receptor levels]; GO:0005783 [Name: endoplasmic reticulum]; GO:0030424 [Name: ax…	-	hsa04922 [Pathway Title: Glucagon signaling pathway]; hsa00071 [Pathway Title: Fatty acid degradation]; hsa04152 [Pathway Title: AMPK signaling pathway]; hsa01212 [Pathway Title: Fatty acid metabolism]; hsa03320 [Pathway Title: PPAR signaling pathway]; hsa04920 [Pathway Title: Adipocytokine signaling pathway]	hnf3bpathway [Longname: FOXA2 and FOXA3 transcription factor networks]	-	-	15301	2.03342	2.58184	5.52698	0.000796519	0.126675	-0.0439432	0	0	1	0	1	0	15301	0.161519	4.85283	1.09173	0.302169	0.550135	-6.44358	0	0	0	0	0	0	1	0	1	0	3.30936	2.29324	2.18193	-2.53536	1.7471	0.868497	0.378773	-3.34444
11898	57121	LPAR5	lysophosphatidic acid receptor 5	12p13.31	2771	GO:0004930 [Name: G-protein coupled receptor activity]; GO:0032793 [Name: positive regulation of CREB transcription factor activity]; GO:0016021 [Name: integral component of membrane]; GO:0007186 [Name: G-protein coupled receptor signaling pathway]; GO:0005575 [Name: cellular_component]; GO:0005886 [Name: plasma membrane]; GO:0008150 [Name: biological_process]; GO:0003674 [Name: molecular_functio…	-	hsa04015 [Pathway Title: Rap1 signaling pathway]; hsa05200 [Pathway Title: Pathways in cancer]; hsa04151 [Pathway Title: PI3K-Akt signaling pathway]	-	R-HSA-416476; R-HSA-418594; R-HSA-419408	G alpha (q) signalling events; Signaling by GPCR; GPCR ligand binding; GPCR downstream signalling; G alpha (i) signalling events; Lysosphingolipid and LPA receptors; Signal Transduction; Class A/1 (Rhodopsin-like receptors)	11594	2.62842	-0.802376	5.51961	0.000802889	0.126675	-0.410435	0	0	1	0	1	0	11594	0.496511	-0.152963	2.67001	0.0247303	0.157353	-3.35345	0	0	0	0	0	0	1	0	1	0	4.09481	3.54753	0.549435	1.1104	0.366173	1.00333	-2.0173	-1.2427
2131	2934	GSN	gelsolin	9q33.2	11018	GO:0005509 [Name: calcium ion binding]; GO:0005576 [Name: extracellular region]; GO:0030478 [Name: actin cap]; GO:0043209 [Name: myelin sheath]; GO:0051014 [Name: actin filament severing]; GO:0090527 [Name: actin filament reorganization]; GO:1904813 [Name: ficolin-1-rich granule lumen]; GO:0003779 [Name: actin binding]; GO:0005515 [Name: protein binding]; GO:0005737 [Name: cytoplasm]; GO:0005886 …	h_HivnefPathway [Pathway Title: HIV-I Nef: negative effector of Fas and TNF]; h_rhoPathway [Pathway Title: Rho cell motility signaling pathway]; h_ecmPathway [Pathway Title: Erk and PI-3 Kinase Are Necessary for Collagen Binding in Corneal Epithelia]	hsa05203 [Pathway Title: Viral carcinogenesis]; hsa04666 [Pathway Title: Fc gamma R-mediated phagocytosis]; hsa04810 [Pathway Title: Regulation of actin cytoskeleton]	ncadherinpathway [Longname: N-cadherin signaling events]; ar_pathway [Longname: Coregulation of Androgen receptor activity]; caspase_pathway [Longname: Caspase Cascade in Apoptosis]; erbb1_receptor_proximal_pathway [Longname: EGF receptor (ErbB1) signaling pathway]; avb3_opn_pathway [Longname: Osteopontin-mediated events]	R-HSA-264870; R-HSA-977225; R-HSA-6798695	Apoptotic cleavage of cellular proteins; Programmed Cell Death; Apoptosis; Apoptotic execution phase; Immune System; Innate Immune System; Metabolism of proteins; Neutrophil degranulation; Caspase-mediated cleavage of cytoskeletal proteins; Amyloid fiber formation	1997	2.2064	5.79999	5.51201	0.000809527	0.126675	-0.201577	0	0	1	0	1	0	1997	0.101762	9.01517	1.5987	0.142951	0.371657	-6.19178	0	0	0	0	0	0	1	0	1	0	3.55535	3.03986	-1.12207	0.567661	1.71951	1.47916	-2.48909	-1.02921
10162	51308	REEP2	receptor accessory protein 2	5q31.2	3244	GO:0005881 [Name: cytoplasmic microtubule]; GO:0032386 [Name: regulation of intracellular transport]; GO:0032596 [Name: protein transport into membrane raft]; GO:0005789 [Name: endoplasmic reticulum membrane]; GO:0031883 [Name: taste receptor binding]; GO:0050916 [Name: sensory perception of sweet taste]; GO:0005783 [Name: endoplasmic reticulum]; GO:0050913 [Name: sensory perception of bitter tas…	-	-	-	R-HSA-381753	Olfactory Signaling Pathway; Signaling by GPCR; Signal Transduction; G alpha (s) signalling events; GPCR downstream signalling	9891	2.5852	3.00563	5.50665	0.000814244	0.126675	-0.063156	0	0	1	0	1	0	9891	0.320565	4.54686	2.24751	0.0500338	0.217331	-4.77491	0	0	0	0	0	0	1	0	1	0	3.87708	1.02626	1.42527	0.443746	2.25999	-1.09606	0.0686752	-2.2646
7704	10840	ALDH1L1	aldehyde dehydrogenase 1 family member L1	3q21.3	13712	GO:0009058 [Name: biosynthetic process]; GO:0016155 [Name: formyltetrahydrofolate dehydrogenase activity]; GO:0055114 [Name: oxidation-reduction process]; GO:0006730 [Name: one-carbon metabolic process]; GO:0009258 [Name: 10-formyltetrahydrofolate catabolic process]; GO:0046655 [Name: folic acid metabolic process]; GO:0003824 [Name: catalytic activity]; GO:0016742 [Name: hydroxymethyl-, formyl- a…	-	hsa00670 [Pathway Title: One carbon pool by folate]	-	R-HSA-196757	Metabolism of vitamins and cofactors; Metabolism of folate and pterines; Metabolism; Metabolism of water-soluble vitamins and cofactors	7471	1.90054	0.354239	5.49909	0.000820945	0.126675	-0.136371	0	0	1	0	1	0	7471	0.822987	0.55493	3.69439	0.00461488	0.0797102	-1.78087	0	0	0	0	1	0	2	0	1	0	4.59674	-2.20486	-0.00240186	2.69719	3.3296	-3.52659	-2.22749	0.485009
2649	57626	KLHL1	kelch like family member 1	13q21.33	4149	GO:0005856 [Name: cytoskeleton]; GO:0016358 [Name: dendrite development]; GO:0007628 [Name: adult walking behavior]; GO:0021680 [Name: cerebellar Purkinje cell layer development]; GO:0043025 [Name: neuronal cell body]; GO:0030425 [Name: dendrite]; GO:0003779 [Name: actin binding]; GO:0030036 [Name: actin cytoskeleton organization]; GO:0005737 [Name: cytoplasm]	-	-	-	-	-	11854	2.35355	-0.312182	5.48799	0.000830908	0.126675	-0.0997516	0	0	1	0	1	0														1	0	1	0	5.48799	-6.07461	2.49879	-0.0496484	6.55188	-6.07461	0.686791	-1.1677
2258	3134	HLA-F	major histocompatibility complex, class I, F	6p22.1	27808	GO:0001916 [Name: positive regulation of T cell mediated cytotoxicity]; GO:0002474 [Name: antigen processing and presentation of peptide antigen via MHC class I]; GO:0002477 [Name: antigen processing and presentation of exogenous peptide antigen via MHC class Ib]; GO:0002729 [Name: positive regulation of natural killer cell cytokine production]; GO:0005615 [Name: extracellular space]; GO:0005102 …	-	hsa05330 [Pathway Title: Allograft rejection]; hsa05168 [Pathway Title: Herpes simplex infection]; hsa04514 [Pathway Title: Cell adhesion molecules (CAMs)]; hsa05169 [Pathway Title: Epstein-Barr virus infection]; hsa04144 [Pathway Title: Endocytosis]; hsa05332 [Pathway Title: Graft-versus-host disease]; hsa05416 [Pathway Title: Viral myocarditis]; hsa04940 [Pathway Title: Type I diabetes mellitus…	-	R-HSA-909733; R-HSA-983170; R-HSA-1236974; R-HSA-198933; R-HSA-1236977; R-HSA-877300	Class I MHC mediated antigen processing & presentation; Adaptive Immune System; Interferon Signaling; Interferon alpha/beta signaling; Endosomal/Vacuolar pathway; ER-Phagosome pathway; Interferon gamma signaling; Antigen processing-Cross presentation; Immune System; Antigen Presentation: Folding, assembly and peptide loading of class I MHC; Cytokine Signaling in Immune system; Immunoregulatory in…	2155	2.53955	1.75706	5.4381	0.000877332	0.126675	-0.142383	0	0	1	0	1	0	2155	0.398949	2.81667	3.78728	0.00398351	0.0762409	-2.14154	0	0	0	0	0	0	1	0	1	0	4.61269	2.9005	-0.967291	0.808596	2.91874	-0.271095	-5.55347	-0.0968868
6313	9123	SLC16A3	solute carrier family 16 member 3	17q25.3	6175	GO:0005887 [Name: integral component of plasma membrane]; GO:0050900 [Name: leukocyte migration]; GO:0015718 [Name: monocarboxylic acid transport]; GO:0035879 [Name: plasma membrane lactate transport]; GO:0098688 [Name: parallel fiber to Purkinje cell synapse]; GO:0015129 [Name: lactate transmembrane transporter activity]; GO:0006090 [Name: pyruvate metabolic process]; GO:0008028 [Name: monocarbo…	-	hsa05230 [Pathway Title: Central carbon metabolism in cancer]	-	R-HSA-210991; R-HSA-70268; R-HSA-433692	Transport of bile salts and organic acids, metal ions and amine compounds; The citric acid (TCA) cycle and respiratory electron transport; Cell surface interactions at the vascular wall; Pyruvate metabolism; Hemostasis; Metabolism; SLC-mediated transmembrane transport; Pyruvate metabolism and Citric Acid (TCA) cycle; Basigin interactions; Proton-coupled monocarboxylate transport; Transport of sma…	6100	1.39515	4.18324	5.42764	0.000887431	0.126675	-0.212224	0	0	1	0	1	0	6100	0.787389	4.7085	4.64176	0.00108665	0.0510428	-0.93152	0	0	0	0	1	0	2	0	1	0	5.0347	-1.1468	-0.00613279	0.398177	3.32153	-2.47467	-0.740739	-0.717366
6795	9764	KIAA0513	KIAA0513	16q24.1	8837	GO:0005737 [Name: cytoplasm]	-	-	-	-	-	6604	1.35806	4.29273	5.42338	0.000891576	0.126675	-0.229302	0	0	1	0	1	0	6604	0.315225	3.84213	2.78363	0.0204589	0.144457	-3.75768	0	0	0	0	0	0	1	0	1	0	4.10351	0.378772	0.513521	-0.0670257	1.71294	-0.69875	-0.32897	-1.17909
14669	90024	FLJ20021	uncharacterized LOC90024	4q24	790	-	-	-	-	-	-	14282	1.20548	3.15027	5.41687	0.000897957	0.126675	-0.197521	0	0	1	0	1	0	14282	-0.048434	2.12519	-0.36936	0.720052	0.854295	-6.38977	0	0	0	0	0	0	1	0	1	0	2.52376	-0.960847	2.01691	-3.19021	4.15525	-2.19319	0.888601	-3.45809
2995	4135	MAP6	microtubule associated protein 6	11q13.5	6433	GO:0030424 [Name: axon]; GO:0005516 [Name: calmodulin binding]; GO:0005801 [Name: cis-Golgi network]; GO:0048813 [Name: dendrite morphogenesis]; GO:0050772 [Name: positive regulation of axonogenesis]; GO:0030425 [Name: dendrite]; GO:0030705 [Name: cytoskeleton-dependent intracellular transport]; GO:0070507 [Name: regulation of microtubule cytoskeleton organization]; GO:0005515 [Name: protein bind…	-	-	-	-	-	2832	2.7719	0.00775484	5.40905	0.000905685	0.126675	-0.316906	0	0	1	0	1	0	2832	0.314774	4.77946	1.75465	0.111818	0.326469	-5.60965	0	0	0	0	0	0	1	0	1	0	3.58185	3.80834	2.3582	2.33669	-1.77991	1.09879	-1.74779	0.76404
4742	6604	SMARCD3	SWI/SNF related, matrix associated, actin dependent regulator of chromatin, subfamily d, member 3	7q36.1	5198	GO:0003219 [Name: cardiac right ventricle formation]; GO:0042692 [Name: muscle cell differentiation]; GO:0051152 [Name: positive regulation of smooth muscle cell differentiation]; GO:0003139 [Name: secondary heart field specification]; GO:0005102 [Name: receptor binding]; GO:0008134 [Name: transcription factor binding]; GO:0035257 [Name: nuclear hormone receptor binding]; GO:0019216 [Name: regula…	-	-	tap63pathway [Longname: Validated transcriptional targets of TAp63 isoforms]; lkb1_pathway [Longname: LKB1 signaling events]	R-HSA-1989781; R-HSA-3214858; R-HSA-400206; R-HSA-400253; R-HSA-1368082; R-HSA-2426168; R-HSA-381340; R-HSA-2151201; R-HSA-1368108; R-HSA-8939243	Chromatin modifying enzymes; Chromatin organization; RMTs methylate histone arginines; Metabolism of lipids; Organelle biogenesis and maintenance; RORA activates gene expression; BMAL1:CLOCK,NPAS2 activates circadian gene expression; Regulation of cholesterol biosynthesis by SREBP (SREBF); Activation of gene expression by SREBF (SREBP); Circadian Clock; Metabolism of steroids; RNA Polymerase II T…	4533	1.75306	5.07071	5.40719	0.000907538	0.126675	-0.294853	0	0	1	0	1	0	4533	0.970412	3.59481	3.79074	0.00396186	0.0761516	-2.09761	0	0	0	0	1	0	2	0	1	0	4.59896	1.58298	0.519982	-0.439045	1.68094	-0.16537	-0.239352	-1.84253
2378	9843	HEPH	hephaestin	Xq12	7113	GO:0016021 [Name: integral component of membrane]; GO:0016491 [Name: oxidoreductase activity]; GO:0004322 [Name: ferroxidase activity]; GO:0055072 [Name: iron ion homeostasis]; GO:0005623 [Name: cell]; GO:0005886 [Name: plasma membrane]; GO:0016323 [Name: basolateral plasma membrane]; GO:0005507 [Name: copper ion binding]; GO:0006826 [Name: iron ion transport]; GO:0008198 [Name: ferrous iron bind…	-	hsa00860 [Pathway Title: Porphyrin and chlorophyll metabolism]; hsa04978 [Pathway Title: Mineral absorption]	-	R-HSA-5655799; R-HSA-425410; R-HSA-917937	Disorders of transmembrane transporters; SLC-mediated transmembrane transport; Transport of bile salts and organic acids, metal ions and amine compounds; Transport of small molecules; Disease; SLC transporter disorders; Iron uptake and transport; Metal ion SLC transporters; Defective SLC40A1 causes hemochromatosis 4 (HFE4) (duodenum)	6673	3.19247	0.593856	5.40188	0.000912843	0.126675	-0.283436	0	0	1	0	1	0														1	0	1	0	5.40188	1.39629	-2.01633	3.2329	2.80554	-0.750324	-2.52543	-0.745626
3619	5138	PDE2A	phosphodiesterase 2A	11q13.4	7182	GO:0003170 [Name: heart valve development]; GO:0004115 [Name: 3',5'-cyclic-AMP phosphodiesterase activity]; GO:0005634 [Name: nucleus]; GO:0005743 [Name: mitochondrial inner membrane]; GO:0005794 [Name: Golgi apparatus]; GO:0030552 [Name: cAMP binding]; GO:0007193 [Name: adenylate cyclase-inhibiting G-protein coupled receptor signaling pathway]; GO:0010821 [Name: regulation of mitochondrion organ…	h_no1Pathway [Pathway Title: Actions of Nitric Oxide in the Heart]	hsa04925 [Pathway Title: Aldosterone synthesis and secretion]; hsa00230 [Pathway Title: Purine metabolism]; hsa04022 [Pathway Title: cGMP-PKG signaling pathway]; hsa05032 [Pathway Title: Morphine addiction]	-	R-HSA-418457; R-HSA-418555	Signal Transduction; GPCR downstream signalling; Hemostasis; G alpha (s) signalling events; Nitric oxide stimulates guanylate cyclase; Platelet homeostasis; Signaling by GPCR; cGMP effects	3435	1.96149	0.765462	5.39361	0.000921175	0.126675	-0.207632	0	0	1	0	1	0	3435	0.354228	0.730229	1.73577	0.115226	0.332015	-4.9298	0	0	0	0	0	0	1	0	1	0	3.56469	-2.35547	1.87575	2.79253	3.24157	-7.46867	-0.6013	1.50768
2538	50944	SHANK1	SH3 and multiple ankyrin repeat domains 1	19q13.33	7567	GO:0030425 [Name: dendrite]; GO:0032232 [Name: negative regulation of actin filament bundle assembly]; GO:0035176 [Name: social behavior]; GO:0043197 [Name: dendritic spine]; GO:0050885 [Name: neuromuscular process controlling balance]; GO:0098978 [Name: glutamatergic synapse]; GO:0035418 [Name: protein localization to synapse]; GO:0030159 [Name: receptor signaling complex scaffold activity]; GO:…	-	hsa04724 [Pathway Title: Glutamatergic synapse]	-	R-HSA-6794361	Neuronal System; Protein-protein interactions at synapses; Neurexins and neuroligins	9640	3.76802	-0.665627	5.3837	0.000931265	0.126675	-0.52497	0	0	1	0	1	0														1	0	1	0	5.3837	3.07626	2.86979	1.0425	1.68819	0.146864	-1.45044	-1.23312
9002	25943	C20orf194	chromosome 20 open reading frame 194	20p13	8541	GO:0008150 [Name: biological_process]; GO:0005515 [Name: protein binding]; GO:0005575 [Name: cellular_component]	-	-	-	-	-	8719	1.50091	2.55679	5.38322	0.000931764	0.126675	-0.189194	0	0	1	0	1	0	8719	0.147723	3.22691	1.45861	0.177295	0.416424	-5.71093	0	0	0	0	0	0	1	0	1	0	3.42091	1.86716	0.321034	0.660641	0.204168	0.793034	-0.924335	-1.13276
3435	4861	NPAS1	neuronal PAS domain protein 1	19q13.32	2565	GO:0003677 [Name: DNA binding]; GO:0046982 [Name: protein heterodimerization activity]; GO:0000790 [Name: nuclear chromatin]; GO:0000981 [Name: RNA polymerase II transcription factor activity, sequence-specific DNA binding]; GO:0003700 [Name: transcription factor activity, sequence-specific DNA binding]; GO:0005634 [Name: nucleus]; GO:0042711 [Name: maternal behavior]; GO:0006357 [Name: regulatio…	-	-	-	-	-	3248	2.70084	0.789595	5.38062	0.000934429	0.126675	-0.291733	0	0	1	0	1	0	3248	0.475326	1.52444	1.77585	0.1081	0.321028	-4.79329	0	0	0	0	0	0	1	0	1	0	3.57824	2.0579	2.35121	-0.270629	1.80865	-2.49938	0.457132	-2.89773
3289	162466	PHOSPHO1	phosphoethanolamine/phosphocholine phosphatase	17q21.32	2375	GO:0030500 [Name: regulation of bone mineralization]; GO:0005829 [Name: cytosol]; GO:0016311 [Name: dephosphorylation]; GO:0035630 [Name: bone mineralization involved in bone maturation]; GO:0052732 [Name: phosphoethanolamine phosphatase activity]; GO:0006656 [Name: phosphatidylcholine biosynthetic process]; GO:0001958 [Name: endochondral ossification]; GO:0006646 [Name: phosphatidylethanolamine …	-	hsa00564 [Pathway Title: Glycerophospholipid metabolism]; hsa01100 [Pathway Title: Metabolic pathways]	-	R-HSA-1483191; R-HSA-1483213	Glycerophospholipid biosynthesis; Synthesis of PE; Metabolism of lipids; Metabolism; Phospholipid metabolism; Synthesis of PC	16604	3.14552	-0.548544	5.36361	0.000952106	0.126675	-0.444135	0	0	1	0	1	0														1	0	1	0	5.36361	1.09631	0.118533	2.26	3.90557	-1.46774	-6.20616	0.539815
8259	23057	NMNAT2	nicotinamide nucleotide adenylyltransferase 2	1q25.3	6943	GO:0004515 [Name: nicotinate-nucleotide adenylyltransferase activity]; GO:0030659 [Name: cytoplasmic vesicle membrane]; GO:0000309 [Name: nicotinamide-nucleotide adenylyltransferase activity]; GO:0009165 [Name: nucleotide biosynthetic process]; GO:0000139 [Name: Golgi membrane]; GO:0045202 [Name: synapse]; GO:0009435 [Name: NAD biosynthetic process]; GO:0019674 [Name: NAD metabolic process]; GO:0…	-	hsa00760 [Pathway Title: Nicotinate and nicotinamide metabolism]; hsa01100 [Pathway Title: Metabolic pathways]	-	R-HSA-196807	Metabolism of vitamins and cofactors; Metabolism; Metabolism of water-soluble vitamins and cofactors; Nicotinate metabolism	8060	1.26498	4.18947	5.36087	0.000954986	0.126675	-0.309165	0	0	1	0	1	0	8060	0.854349	5.77359	3.91023	0.00328418	0.0730742	-2.23309	0	0	0	0	1	0	2	0	1	0	4.63555	-3.75073	3.98881	0.610079	1.55921	-4.54739	3.08664	-0.569897
5767	8406	SRPX	sushi repeat containing protein X-linked	Xp11.4	1987	GO:0005776 [Name: autophagosome]; GO:0001845 [Name: phagolysosome assembly]; GO:0006914 [Name: autophagy]; GO:0005201 [Name: extracellular matrix structural constituent]; GO:0016020 [Name: membrane]; GO:0007155 [Name: cell adhesion]; GO:0060244 [Name: negative regulation of cell proliferation involved in contact inhibition]; GO:0005783 [Name: endoplasmic reticulum]; GO:0009986 [Name: cell surface…	-	-	-	-	-	5567	1.86295	0.771536	5.35855	0.000957439	0.126675	-0.274866	0	0	1	0	1	0	5567	0.935598	-0.0427648	2.04523	0.0698671	0.256421	-4.27129	0	0	0	0	0	0	1	0	1	0	3.70189	0.687954	3.24402	-0.541997	0.322013	-1.29536	1.24832	-2.49213
6190	8934	RAB29	RAB29, member RAS oncogene family	1q32.1	3904	GO:0005769 [Name: early endosome]; GO:0005801 [Name: cis-Golgi network]; GO:0005856 [Name: cytoskeleton]; GO:0019894 [Name: kinesin binding]; GO:0042147 [Name: retrograde transport, endosome to Golgi]; GO:0042470 [Name: melanosome]; GO:0055037 [Name: recycling endosome]; GO:0072657 [Name: protein localization to membrane]; GO:1905279 [Name: regulation of retrograde transport, endosome to Golgi]; …	-	-	-	R-HSA-8873719	Metabolism of proteins; RAB geranylgeranylation; Post-translational protein modification	5977	1.16339	5.46052	5.352	0.000964388	0.126675	-0.386352	0	0	1	0	1	0	5977	0.591135	5.1912	3.99475	0.00287929	0.0710918	-2.00673	0	0	0	0	1	0	2	0	1	0	4.67337	0.515273	1.34042	-0.595516	1.01596	-1.00623	0.498657	-1.27835
13953	83982	IFI27L2	interferon alpha inducible protein 27 like 2	14q32.12	3264	GO:0016021 [Name: integral component of membrane]; GO:0005739 [Name: mitochondrion]; GO:0006915 [Name: apoptotic process]; GO:0031966 [Name: mitochondrial membrane]	-	-	-	-	-	13594	4.47473	0.875925	5.33344	0.000984387	0.126675	-0.321844	0	0	1	0	1	0	13594	0.193171	4.12501	1.11955	0.290723	0.539529	-6.33188	0	0	0	0	0	0	1	0	1	0	3.2265	3.49813	0.647293	-0.764226	4.8859	0.680308	-4.65256	-2.24037
20695	387856	CCDC184	coiled-coil domain containing 184	12q13.11	2283	GO:0005515 [Name: protein binding]; GO:0005737 [Name: cytoplasm]	-	-	-	-	-	19032	4.6486	-0.127427	5.32805	0.000990279	0.126675	-0.493163	0	0	1	0	1	0	19032	0.900994	-1.08623	3.06332	0.0128574	0.118265	-2.77255	0	0	0	0	1	0	2	0	1	0	4.19569	3.2031	3.06452	-0.767085	4.15864	-2.05363	-0.269239	-3.377
2817	3880	KRT19	keratin 19	17q21.2	2336	GO:0005886 [Name: plasma membrane]; GO:0008307 [Name: structural constituent of muscle]; GO:0045214 [Name: sarcomere organization]; GO:1990357 [Name: terminal web]; GO:0016010 [Name: dystrophin-associated glycoprotein complex]; GO:0042383 [Name: sarcolemma]; GO:0043627 [Name: response to estrogen]; GO:0044877 [Name: macromolecular complex binding]; GO:0071944 [Name: cell periphery]; GO:0005200 [N…	-	-	p38alphabetadownstreampathway [Longname: Signaling mediated by p38-alpha and p38-beta]	R-HSA-6805567; R-HSA-6809371	Keratinization; Developmental Biology	2648	1.16802	6.43498	5.32536	0.000993229	0.126675	-0.440007	0	0	1	0	1	0	2648	0.628059	8.26986	5.11826	0.000550923	0.0395997	-0.529648	1	0	0	0	1	0	2	0	1	0	5.22181	3.88302	0.949123	0.587139	-3.30211	2.41716	0.281247	-0.748661
11716	56521	DNAJC12	DnaJ heat shock protein family (Hsp40) member C12	10q21.3	2139	GO:0005737 [Name: cytoplasm]; GO:0005515 [Name: protein binding]	-	-	-	-	-	11395	1.56875	2.94541	5.32453	0.000994144	0.126675	-0.263352	0	0	1	0	1	0	11395	0.110586	4.63176	0.865604	0.408278	0.641559	-6.62353	0	0	0	0	0	0	1	0	1	0	3.09507	-0.347338	0.905221	1.09634	1.76481	-2.85205	-0.615384	0.151953
13965	84000	TMPRSS13	transmembrane serine protease 13	11q23.3	5369	GO:0006897 [Name: endocytosis]; GO:0005044 [Name: scavenger receptor activity]; GO:0004252 [Name: serine-type endopeptidase activity]; GO:0006508 [Name: proteolysis]; GO:0016021 [Name: integral component of membrane]; GO:0072562 [Name: blood microparticle]	-	hsa05164 [Pathway Title: Influenza A]	-	-	-	13605	1.62454	1.65082	5.31353	0.00100634	0.126675	-0.284131	0	0	1	0	1	0	13605	0.912845	1.9854	4.66187	0.00105524	0.0504909	-0.544534	0	0	0	0	1	0	2	0	1	0	4.9877	2.74844	-8.21396	3.29697	4.50812	1.42538	-8.21396	2.18943
3062	126410	CYP4F22	cytochrome P450 family 4 subfamily F member 22	19p13.12	2612	GO:0004497 [Name: monooxygenase activity]; GO:0016705 [Name: oxidoreductase activity, acting on paired donors, with incorporation or reduction of molecular oxygen]; GO:0005789 [Name: endoplasmic reticulum membrane]; GO:0006690 [Name: icosanoid metabolic process]; GO:0020037 [Name: heme binding]; GO:0005506 [Name: iron ion binding]; GO:0055114 [Name: oxidation-reduction process]	-	-	-	R-HSA-211935; R-HSA-5579005; R-HSA-2142691; R-HSA-211958; R-HSA-211979	Phase I - Functionalization of compounds; Synthesis of Leukotrienes (LT) and Eoxins (EX); Arachidonic acid metabolism; Diseases of metabolism; Fatty acid metabolism; Fatty acids; Biological oxidations; Defective CYP4F22 causes Ichthyosis, congenital, autosomal recessive 5 (ARCI5); Disease; Eicosanoids; Metabolism; Miscellaneous substrates; Cytochrome P450 - arranged by substrate type; Metabolic d…	15329	3.68676	-0.665326	5.31329	0.00100661	0.126675	-0.491732	0	0	1	0	1	0														1	0	1	0	5.31329	0.66066	2.14905	4.87645	2.34809	-5.84129	0.0383844	1.60994
8078	11346	SYNPO	synaptopodin	5q33.1	10104	GO:0005515 [Name: protein binding]; GO:0005923 [Name: bicellular tight junction]; GO:0048169 [Name: regulation of long-term neuronal synaptic plasticity]; GO:0097444 [Name: spine apparatus]; GO:1905355 [Name: spine apparatus assembly]; GO:0005829 [Name: cytosol]; GO:0030018 [Name: Z disc]; GO:0043204 [Name: perikaryon]; GO:0001725 [Name: stress fiber]; GO:0043197 [Name: dendritic spine]; GO:00085…	-	-	-	-	-	7869	3.61574	1.2441	5.27704	0.00104803	0.129615	-0.380062	0	0	1	0	1	0	7869	0.823833	3.84037	5.30336	0.000426901	0.0381076	0.175226	1	0	0	0	1	0	2	0	1	0	5.2902	2.39661	0.352114	1.68983	2.83104	0.0516436	-2.04325	-1.67022
2773	3798	KIF5A	kinesin family member 5A	12q13.3	6216	GO:0006890 [Name: retrograde vesicle-mediated transport, Golgi to ER]; GO:0048489 [Name: synaptic vesicle transport]; GO:0098971 [Name: anterograde dendritic transport of neurotransmitter receptor complex]; GO:0016887 [Name: ATPase activity]; GO:0099641 [Name: anterograde axonal protein transport]; GO:0007411 [Name: axon guidance]; GO:0019894 [Name: kinesin binding]; GO:0043025 [Name: neuronal ce…	-	hsa04144 [Pathway Title: Endocytosis]; hsa04728 [Pathway Title: Dopaminergic synapse]	-	R-HSA-983189; R-HSA-2132295; R-HSA-264876; R-HSA-5625970; R-HSA-6811434	Adaptive Immune System; Hemostasis; Immune System; RHO GTPase Effectors; Vesicle-mediated transport; Factors involved in megakaryocyte development and platelet production; Golgi-to-ER retrograde transport; Metabolism of proteins; Peptide hormone metabolism; Signal Transduction; COPI-dependent Golgi-to-ER retrograde traffic; Kinesins; Membrane Trafficking; Intra-Golgi and retrograde Golgi-to-ER tr…	2589	1.55496	2.75418	5.27032	0.00105591	0.129615	-0.31704	0	0	1	0	1	0	2589	0.461189	4.08072	2.11058	0.0627508	0.242196	-4.89269	0	0	0	0	0	0	1	0	1	0	3.69045	0.718941	2.08555	1.82734	-1.02906	-0.572058	0.687442	0.450527
1776	978	CDA	cytidine deaminase	1p36.12	820	GO:0005576 [Name: extracellular region]; GO:0034774 [Name: secretory granule lumen]; GO:0042803 [Name: protein homodimerization activity]; GO:0001882 [Name: nucleoside binding]; GO:0005515 [Name: protein binding]; GO:0007166 [Name: cell surface receptor signaling pathway]; GO:0009972 [Name: cytidine deamination]; GO:0004126 [Name: cytidine deaminase activity]; GO:0005829 [Name: cytosol]; GO:00082…	-	hsa01100 [Pathway Title: Metabolic pathways]; hsa00240 [Pathway Title: Pyrimidine metabolism]; hsa00983 [Pathway Title: Drug metabolism - other enzymes]	-	R-HSA-73614; R-HSA-6798695	Immune System; Neutrophil degranulation; Metabolism; Pyrimidine salvage; Innate Immune System; Metabolism of nucleotides; Nucleotide salvage	707	2.33112	-0.398494	5.22826	0.00110676	0.133648	-0.527227	0	0	1	0	1	0														1	0	1	0	5.22826	3.47021	1.51807	2.55613	-2.07657	0.965748	-0.0397637	0.0328102
1804	1238	ACKR2	atypical chemokine receptor 2	3p22.1	8859	GO:0005829 [Name: cytosol]; GO:0019956 [Name: chemokine binding]; GO:0031965 [Name: nuclear membrane]; GO:0007204 [Name: positive regulation of cytosolic calcium ion concentration]; GO:0019957 [Name: C-C chemokine binding]; GO:0043231 [Name: intracellular membrane-bounded organelle]; GO:0055037 [Name: recycling endosome]; GO:0005887 [Name: integral component of plasma membrane]; GO:0007275 [Name:…	-	-	-	-	-	882	2.01486	1.45252	5.21116	0.00112821	0.134059	-0.398023	0	0	1	0	1	0														1	0	1	0	5.21116	1.30516	-0.344688	1.8831	1.13258	-0.81398	-1.53824	0.164587
15248	113157	RPLP0P2	ribosomal protein lateral stalk subunit P0 pseudogene 2	11q12.2	3909	-	-	-	-	-	-	14734	1.96063	1.62048	5.18507	0.00116183	0.136332	-0.399245	0	0	1	0	1	0	14734	0.421318	-0.378975	1.31648	0.219241	0.464417	-5.10233	0	0	0	0	0	0	1	0	1	0	3.25077	3.1118	-0.509541	-1.65533	2.18405	1.03826	-1.44198	-2.3776
8142	22885	ABLIM3	actin binding LIM protein family member 3	5q32	7225	GO:0030027 [Name: lamellipodium]; GO:0046872 [Name: metal ion binding]; GO:0098978 [Name: glutamatergic synapse]; GO:0005515 [Name: protein binding]; GO:0006351 [Name: transcription, DNA-templated]; GO:0045944 [Name: positive regulation of transcription from RNA polymerase II promoter]; GO:0051015 [Name: actin filament binding]; GO:0001725 [Name: stress fiber]; GO:0030036 [Name: actin cytoskeleto…	-	hsa04360 [Pathway Title: Axon guidance]	-	R-HSA-418885	Developmental Biology; DCC mediated attractive signaling; Axon guidance; Netrin-1 signaling	7938	1.32891	3.6445	5.17503	0.00117506	0.136332	-0.463066	0	0	1	0	1	0	7938	0.731487	3.84155	5.53312	0.000313163	0.0361881	0.450409	1	0	0	0	1	0	2	0	1	0	5.35407	1.0704	1.13555	1.3772	-0.787696	-0.616527	0.354512	-0.0272682
4657	6494	SIPA1	signal-induced proliferation-associated 1	11q13.1	4652	GO:0005634 [Name: nucleus]; GO:0008022 [Name: protein C-terminus binding]; GO:0048471 [Name: perinuclear region of cytoplasm]; GO:0007162 [Name: negative regulation of cell adhesion]; GO:0007165 [Name: signal transduction]; GO:0030308 [Name: negative regulation of cell growth]; GO:0051056 [Name: regulation of small GTPase mediated signal transduction]; GO:0007010 [Name: cytoskeleton organization]…	-	hsa04015 [Pathway Title: Rap1 signaling pathway]; hsa04670 [Pathway Title: Leukocyte transendothelial migration]	pdgfrbpathway [Longname: PDGFR-beta signaling pathway]	R-HSA-392517	Rap1 signalling; Immune System; Adaptive Immune System	4436	1.35096	4.7957	5.16263	0.00119163	0.136332	-0.562298	0	0	1	0	1	0	4436	0.0636232	5.09076	0.701625	0.499932	0.713984	-6.83197	0	0	0	0	0	0	1	0	1	0	2.93213	2.1712	-0.343234	-0.977607	1.58894	0.523858	-0.804143	-2.03444
2900	4013	VWA5A	von Willebrand factor A domain containing 5A	11q24.2	6361	GO:0005654 [Name: nucleoplasm]	-	-	-	-	-	2739	2.29479	1.17364	5.16037	0.00119468	0.136332	-0.424959	0	0	1	0	1	0	2739	0.0577539	1.81662	0.405844	0.69395	0.83957	-6.76237	0	0	0	0	0	0	1	0	1	0	2.78311	-2.05478	1.14363	2.66232	4.08553	-7.88817	0.252019	0.880031
7897	11076	TPPP	tubulin polymerization promoting protein	5p15.33	5979	GO:0005634 [Name: nucleus]; GO:0008017 [Name: microtubule binding]; GO:0005515 [Name: protein binding]; GO:0005739 [Name: mitochondrion]; GO:0015631 [Name: tubulin binding]; GO:0032273 [Name: positive regulation of protein polymerization]; GO:0001578 [Name: microtubule bundle formation]; GO:0031334 [Name: positive regulation of protein complex assembly]; GO:0097427 [Name: microtubule bundle]; GO:…	-	-	-	-	-	7667	1.2972	4.50274	5.13107	0.00123499	0.136332	-0.579495	0	0	1	0	1	0	7667	0.0464619	6.9436	0.281835	0.784184	0.891391	-7.27694	0	0	0	0	0	0	1	0	1	0	2.70645	0.764164	-0.0386474	0.287215	1.45522	-0.186364	-0.585725	-1.25212
12770	65009	NDRG4	NDRG family member 4	16q21	8936	GO:0005739 [Name: mitochondrion]; GO:0060973 [Name: cell migration involved in heart development]; GO:0005737 [Name: cytoplasm]; GO:0005789 [Name: endoplasmic reticulum membrane]; GO:0007165 [Name: signal transduction]; GO:0031253 [Name: cell projection membrane]; GO:0016323 [Name: basolateral plasma membrane]; GO:0035050 [Name: embryonic heart tube development]; GO:0007420 [Name: brain developme…	-	-	-	-	-	12443	1.87304	3.90709	5.12971	0.00123689	0.136332	-0.519639	0	0	1	0	1	0	12443	0.497602	5.23391	2.64238	0.0258986	0.16122	-4.25176	0	0	0	0	0	0	1	0	1	0	3.88605	1.75378	1.85874	0.34292	0.137911	-0.879119	0.920307	-1.50826
13688	81544	GDPD5	glycerophosphodiester phosphodiesterase domain containing 5	11q13.4-q13.5	9905	GO:0004435 [Name: phosphatidylinositol phospholipase C activity]; GO:0021522 [Name: spinal cord motor neuron differentiation]; GO:0045787 [Name: positive regulation of cell cycle]; GO:0006629 [Name: lipid metabolic process]; GO:0021895 [Name: cerebral cortex neuron differentiation]; GO:0030426 [Name: growth cone]; GO:0031175 [Name: neuron projection development]; GO:0045666 [Name: positive regula…	-	-	-	R-HSA-6814848	Metabolism; Glycerophospholipid catabolism; PI Metabolism; Phospholipid metabolism; Metabolism of lipids	13311	2.08384	2.13303	5.12835	0.00123881	0.136332	-0.45661	0	0	1	0	1	0	13311	0.580103	4.51701	3.749	0.00423198	0.0776742	-2.29216	0	0	0	0	0	0	1	0	1	0	4.43867	2.28729	-1.29024	0.259802	2.47096	-0.292026	-2.95106	-0.357049
2672	3678	ITGA5	integrin subunit alpha 5	12q13.13	7383	GO:0005154 [Name: epidermal growth factor receptor binding]; GO:0005161 [Name: platelet-derived growth factor receptor binding]; GO:0005925 [Name: focal adhesion]; GO:0030335 [Name: positive regulation of cell migration]; GO:0031589 [Name: cell-substrate adhesion]; GO:0034674 [Name: integrin alpha5-beta1 complex]; GO:0001726 [Name: ruffle]; GO:0005178 [Name: integrin binding]; GO:0005515 [Name: p…	-	hsa05131 [Pathway Title: Shigellosis]; hsa05410 [Pathway Title: Hypertrophic cardiomyopathy (HCM)]; hsa04810 [Pathway Title: Regulation of actin cytoskeleton]; hsa04145 [Pathway Title: Phagosome]; hsa04512 [Pathway Title: ECM-receptor interaction]; hsa05412 [Pathway Title: Arrhythmogenic right ventricular cardiomyopathy (ARVC)]; hsa04640 [Pathway Title: Hematopoietic cell lineage]; hsa05205 [Path…	upa_upar_pathway [Longname: Urokinase-type plasminogen activator (uPA) and uPAR-mediated signaling]; syndecan_4_pathway [Longname: Syndecan-4-mediated signaling events]; lymphangiogenesis_pathway [Longname: VEGFR3 signaling in lymphatic endothelium]; integrin_cs_pathway [Longname: Integrin family cell surface interactions]; integrin1_pathway [Longname: Beta1 integrin cell surface interactions]; p…	R-HSA-202733; R-HSA-445144; R-HSA-1566948; R-HSA-216083; R-HSA-8941332; R-HSA-1566977	Integrin cell surface interactions; Gene expression (Transcription); Elastic fibre formation; RNA Polymerase II Transcription; Cell surface interactions at the vascular wall; Fibronectin matrix formation; L1CAM interactions; Axon guidance; Extracellular matrix organization; Generic Transcription Pathway; RUNX2 regulates genes involved in cell migration; Developmental Biology; Signal transduction …	2488	1.42312	4.38806	5.12593	0.00124222	0.136332	-0.572529	0	0	1	0	1	0	2488	0.955679	1.57545	3.74096	0.00428617	0.0778644	-1.98675	0	0	0	0	1	0	2	0	1	0	4.43344	-0.768351	1.0058	-0.147853	2.57041	-1.86274	0.265617	-1.46614
2990	4131	MAP1B	microtubule associated protein 1B	5q13.2	12540	GO:0003779 [Name: actin binding]; GO:0005875 [Name: microtubule associated complex]; GO:0005886 [Name: plasma membrane]; GO:0043025 [Name: neuronal cell body]; GO:0043197 [Name: dendritic spine]; GO:0005198 [Name: structural molecule activity]; GO:0032387 [Name: negative regulation of intracellular transport]; GO:0036477 [Name: somatodendritic compartment]; GO:0042493 [Name: response to drug]; GO…	-	-	lis1pathway [Longname: Lissencephaly gene (LIS1) in neuronal migration and development]; reelinpathway [Longname: Reelin signaling pathway]; netrin_pathway [Longname: Netrin-mediated signaling events]	-	-	2829	1.17849	5.92843	5.12238	0.00124723	0.136332	-0.645987	0	0	1	0	1	0	2829	0.379216	8.76856	3.36992	0.00777668	0.096742	-3.33101	0	0	0	0	0	0	1	0	1	0	4.24615	-1.44421	2.53245	-1.40116	2.51567	-1.57814	1.45343	-2.96741
13600	80352	RNF39	ring finger protein 39	6p22.1	17603	GO:0005575 [Name: cellular_component]; GO:0008150 [Name: biological_process]; GO:0046872 [Name: metal ion binding]; GO:0005737 [Name: cytoplasm]	-	-	-	-	-	13198	1.91393	0.638794	5.12162	0.00124831	0.136332	-0.538619	0	0	1	0	1	0	13198	0.543226	1.42158	3.08026	0.0125028	0.116344	-2.77074	0	0	0	0	0	0	1	0	1	0	4.10094	2.96117	0.222174	0.140978	0.481638	1.14039	-1.28855	-1.79277
6651	9600	PITPNM1	phosphatidylinositol transfer protein membrane associated 1	11q13.2	6442	GO:0006629 [Name: lipid metabolic process]; GO:0030971 [Name: receptor tyrosine kinase binding]; GO:0032580 [Name: Golgi cisterna membrane]; GO:0036464 [Name: cytoplasmic ribonucleoprotein granule]; GO:0044297 [Name: cell body]; GO:0005811 [Name: lipid particle]; GO:0006661 [Name: phosphatidylinositol biosynthetic process]; GO:0015031 [Name: protein transport]; GO:0035091 [Name: phosphatidylinosi…	-	-	-	R-HSA-1483226	Phospholipid metabolism; Synthesis of PI; Glycerophospholipid biosynthesis; Metabolism; Metabolism of lipids	6461	1.08483	6.12406	5.08543	0.00130081	0.138007	-0.738202	0	0	1	0	1	0	6461	0.091082	6.00441	0.778996	0.455165	0.678325	-6.90631	0	0	0	0	0	0	1	0	1	0	2.93221	1.75979	0.164355	-0.0767552	0.269241	0.289446	-0.362497	-1.27243
19721	340120	ANKRD34B	ankyrin repeat domain 34B	5q14.1	3816	GO:0005737 [Name: cytoplasm]; GO:0005634 [Name: nucleus]	-	-	-	-	-	18485	2.24697	-0.56097	5.06148	0.00133689	0.140829	-0.649688	0	0	1	0	1	0	18485	0.99809	-0.91192	3.97002	0.00299201	0.0717752	-1.38288	0	0	0	0	1	0	2	0	1	0	4.51575	-0.972825	0.817616	3.94036	2.67596	-6.08602	-2.87371	2.14602
7189	10202	DHRS2	dehydrogenase/reductase 2	14q11.2	6147	GO:0004090 [Name: carbonyl reductase (NADPH) activity]; GO:0005739 [Name: mitochondrion]; GO:0043066 [Name: negative regulation of apoptotic process]; GO:0005634 [Name: nucleus]; GO:0008285 [Name: negative regulation of cell proliferation]; GO:0009636 [Name: response to toxic substance]; GO:0034599 [Name: cellular response to oxidative stress]; GO:0005635 [Name: nuclear envelope]; GO:0005654 [Nam…	-	-	-	-	-	6971	1.6776	3.35897	5.05356	0.00134906	0.14111	-0.58754	0	0	1	0	1	0	6971	0.682227	0.927858	2.32479	0.0440033	0.205504	-4.05016	0	0	0	0	1	0	2	0	1	0	3.68917	-1.4064	4.74808	0.573334	-0.505459	-2.27083	2.92482	-0.27402
6336	9143	SYNGR3	synaptogyrin 3	16p13.3	3395	GO:0030054 [Name: cell junction]; GO:0045055 [Name: regulated exocytosis]; GO:0021762 [Name: substantia nigra development]; GO:0030672 [Name: synaptic vesicle membrane]; GO:0047485 [Name: protein N-terminus binding]; GO:0008021 [Name: synaptic vesicle]; GO:0031594 [Name: neuromuscular junction]; GO:0001504 [Name: neurotransmitter uptake]; GO:0016021 [Name: integral component of membrane]; GO:0032…	-	-	-	-	-	6118	2.20484	3.11174	5.02272	0.00139766	0.142554	-0.593094	0	0	1	0	1	0	6118	0.576965	3.69374	3.54991	0.00581359	0.0862909	-2.46825	0	0	0	0	0	0	1	0	1	0	4.28631	1.35791	1.97193	-0.0921283	1.62859	-0.706178	0.852662	-2.98307
9450	27122	DKK3	dickkopf WNT signaling pathway inhibitor 3	11p15.3	11958	GO:0005615 [Name: extracellular space]; GO:0016055 [Name: Wnt signaling pathway]; GO:2000065 [Name: negative regulation of cortisol biosynthetic process]; GO:0030325 [Name: adrenal gland development]; GO:2000272 [Name: negative regulation of receptor activity]; GO:0009653 [Name: anatomical structure morphogenesis]; GO:0045892 [Name: negative regulation of transcription, DNA-templated]; GO:0090090…	-	-	-	-	-	9166	3.30479	-0.0713546	5.02159	0.00139948	0.142554	-0.645731	0	0	1	0	1	0	9166	0.322616	4.14283	0.761586	0.465004	0.685384	-6.60994	0	0	0	0	0	0	1	0	1	0	2.89159	3.69319	0.381758	4.98508	1.03635	-0.0152376	-6.52188	2.96262
16495	144110	TMEM86A	transmembrane protein 86A	11p15.1	4243	GO:0016021 [Name: integral component of membrane]; GO:0047409 [Name: alkenylglycerophosphoethanolamine hydrolase activity]; GO:0047408 [Name: alkenylglycerophosphocholine hydrolase activity]	-	-	-	-	-	15882	1.45215	3.85953	5.00734	0.00142261	0.142554	-0.67416	0	0	1	0	1	0	15882	0.557505	2.87717	2.34187	0.0427695	0.202761	-4.23685	0	0	0	0	0	0	1	0	1	0	3.67461	0.859665	-0.917474	1.41018	1.45345	-0.322766	-2.1745	0.566813
13373	79966	SCD5	stearoyl-CoA desaturase 5	4q21.22	4231	GO:0016021 [Name: integral component of membrane]; GO:0055114 [Name: oxidation-reduction process]; GO:0005506 [Name: iron ion binding]; GO:0004768 [Name: stearoyl-CoA 9-desaturase activity]; GO:0005789 [Name: endoplasmic reticulum membrane]; GO:0046949 [Name: fatty-acyl-CoA biosynthetic process]; GO:0006636 [Name: unsaturated fatty acid biosynthetic process]; GO:0016491 [Name: oxidoreductase acti…	-	hsa01040 [Pathway Title: Biosynthesis of unsaturated fatty acids]; hsa04152 [Pathway Title: AMPK signaling pathway]; hsa03320 [Pathway Title: PPAR signaling pathway]; hsa01212 [Pathway Title: Fatty acid metabolism]	-	R-HSA-75105	Metabolism; Metabolism of lipids; Fatty acid metabolism; Fatty acyl-CoA biosynthesis	13002	1.97827	3.59351	5.00687	0.00142338	0.142554	-0.651595	0	0	1	0	1	0	13002	0.555643	6.79108	5.25754	0.000454515	0.0382203	-0.24006	1	0	0	0	0	0	1	0	1	0	5.13221	1.83145	-0.832785	1.66615	1.96717	1.02054	-4.77225	0.00571149
3776	5333	PLCD1	phospholipase C delta 1	3p22.2	4314	GO:0006644 [Name: phospholipid metabolic process]; GO:0005623 [Name: cell]; GO:0032794 [Name: GTPase activating protein binding]; GO:0032959 [Name: inositol trisphosphate biosynthetic process]; GO:0070062 [Name: extracellular exosome]; GO:0005509 [Name: calcium ion binding]; GO:0042127 [Name: regulation of cell proliferation]; GO:0043647 [Name: inositol phosphate metabolic process]; GO:0001525 [N…	h_plcdPathway [Pathway Title: Phospholipase C d1 in phospholipid associated cell signaling]	hsa04919 [Pathway Title: Thyroid hormone signaling pathway]; hsa01100 [Pathway Title: Metabolic pathways]; hsa04070 [Pathway Title: Phosphatidylinositol signaling system]; hsa00562 [Pathway Title: Inositol phosphate metabolism]; hsa04020 [Pathway Title: Calcium signaling pathway]	-	R-HSA-1855204	Inositol phosphate metabolism; Synthesis of IP3 and IP4 in the cytosol; Metabolism	3591	1.29024	3.79556	4.9794	0.00146922	0.142554	-0.700486	0	0	1	0	1	0	3591	0.518797	3.49779	4.13342	0.00232509	0.0654623	-1.4837	0	0	0	0	0	0	1	0	1	0	4.55641	0.296922	-0.204107	0.781258	1.57727	-1.13265	-0.942616	-0.112467
5543	7786	MAP3K12	mitogen-activated protein kinase kinase kinase 12	12q13.13	7971	GO:0006468 [Name: protein phosphorylation]; GO:0007257 [Name: activation of JUN kinase activity]; GO:0018105 [Name: peptidyl-serine phosphorylation]; GO:2000672 [Name: negative regulation of motor neuron apoptotic process]; GO:0005886 [Name: plasma membrane]; GO:0019901 [Name: protein kinase binding]; GO:0005515 [Name: protein binding]; GO:0005737 [Name: cytoplasm]; GO:0016572 [Name: histone phos…	h_mapkPathway [Pathway Title: MAPKinase Signaling Pathway]	hsa04010 [Pathway Title: MAPK signaling pathway]	p38alphabetapathway [Longname: Regulation of p38-alpha and p38-beta]	-	-	5331	1.31343	4.00969	4.97417	0.00147813	0.142554	-0.724392	0	0	1	0	1	0	5331	0.3056	4.26675	1.4607	0.176735	0.4161	-5.88336	0	0	0	0	0	0	1	0	1	0	3.21743	0.861358	1.42246	-0.465272	0.987434	-0.650311	0.775963	-2.18537
4492	6237	RRAS	RAS related	19q13.33	1102	GO:0002521 [Name: leukocyte differentiation]; GO:0003924 [Name: GTPase activity]; GO:0030336 [Name: negative regulation of cell migration]; GO:0007265 [Name: Ras protein signal transduction]; GO:0060325 [Name: face morphogenesis]; GO:0070062 [Name: extracellular exosome]; GO:0019003 [Name: GDP binding]; GO:0070372 [Name: regulation of ERK1 and ERK2 cascade]; GO:0005515 [Name: protein binding]; GO…	-	hsa04015 [Pathway Title: Rap1 signaling pathway]; hsa05205 [Pathway Title: Proteoglycans in cancer]; hsa04530 [Pathway Title: Tight junction]; hsa04810 [Pathway Title: Regulation of actin cytoskeleton]; hsa04010 [Pathway Title: MAPK signaling pathway]; hsa04024 [Pathway Title: cAMP signaling pathway]; hsa05166 [Pathway Title: HTLV-I infection]; hsa04014 [Pathway Title: Ras signaling pathway]	fak_pathway [Longname: Signaling events mediated by focal adhesion kinase]; ephbfwdpathway [Longname: EPHB forward signaling]; ras_pathway [Longname: Regulation of Ras family activation]; plexind1_pathway [Longname: Plexin-D1 Signaling]	R-HSA-399955; R-HSA-416550	Sema4D in semaphorin signaling; Axon guidance; SEMA3A-Plexin repulsion signaling by inhibiting Integrin adhesion; Sema4D mediated inhibition of cell attachment and migration; Developmental Biology; Semaphorin interactions	4243	1.76531	4.01595	4.96701	0.00149043	0.142554	-0.723292	0	0	1	0	1	0	4243	0.663755	3.16488	4.11242	0.0024012	0.0661863	-1.48743	0	0	0	0	1	0	2	0	1	0	4.53971	1.80852	0.102187	-0.324397	1.73285	-0.938712	-1.38955	-0.854318
2119	6457	SH3GL3	SH3 domain containing GRB2 like 3, endophilin A3	15q25.2	3363	GO:0005515 [Name: protein binding]; GO:0099092 [Name: postsynaptic density, intracellular component]; GO:0001669 [Name: acrosomal vesicle]; GO:0007165 [Name: signal transduction]; GO:0007417 [Name: central nervous system development]; GO:0008022 [Name: protein C-terminus binding]; GO:0008289 [Name: lipid binding]; GO:0031901 [Name: early endosome membrane]; GO:0042802 [Name: identical protein bin…	-	hsa04144 [Pathway Title: Endocytosis]	-	R-HSA-6807004; R-HSA-8856828; R-HSA-8875360; R-HSA-182971; R-HSA-8856825	Infectious disease; Signaling by MET; Vesicle-mediated transport; EGFR downregulation; Listeria monocytogenes entry into host cells; Membrane Trafficking; Signaling by Receptor Tyrosine Kinases; InlB-mediated entry of Listeria monocytogenes into host cell; Signaling by EGFR; Clathrin-mediated endocytosis; Disease; Signal Transduction; Cargo recognition for clathrin-mediated endocytosis; Negative …	4411	2.65306	-0.697427	4.95789	0.00150625	0.142554	-0.889056	0	0	1	0	1	0														1	0	1	0	4.95789	1.67293	1.52021	0.544506	1.77727	0.00860757	-1.5887	-1.93249
22382	619208	FAM229B	family with sequence similarity 229 member B	6q21	2551	-	-	-	-	-	-	20564	1.50267	3.11966	4.95148	0.00151748	0.142554	-0.701168	0	0	1	0	1	0	20564	0.545255	3.7253	4.70489	0.000991261	0.0492552	-0.64444	1	0	0	0	0	0	1	0	1	0	4.82819	0.862578	1.38014	-1.44469	2.42406	-0.792704	0.702622	-3.56882
2994	115362	GBP5	guanylate binding protein 5	1p22.2	8143	GO:0005737 [Name: cytoplasm]; GO:0034067 [Name: protein localization to Golgi apparatus]; GO:0048471 [Name: perinuclear region of cytoplasm]; GO:0000139 [Name: Golgi membrane]; GO:0005525 [Name: GTP binding]; GO:0005794 [Name: Golgi apparatus]; GO:0009617 [Name: response to bacterium]; GO:0016020 [Name: membrane]; GO:0042803 [Name: protein homodimerization activity]; GO:0071346 [Name: cellular re…	-	-	-	R-HSA-877300	Interferon Signaling; Interferon gamma signaling; Cytokine Signaling in Immune system; Immune System	14888	1.60698	0.360508	4.94418	0.00153039	0.142554	-0.665046	0	0	1	0	1	0														1	0	1	0	4.94418	-1.51623	-1.34237	4.34694	1.47542	-2.6112	-2.66004	2.63908
14459	84941	HSH2D	hematopoietic SH2 domain containing	19p13.11	3398	GO:0005515 [Name: protein binding]; GO:0005739 [Name: mitochondrion]; GO:0005829 [Name: cytosol]; GO:0042110 [Name: T cell activation]; GO:0009967 [Name: positive regulation of signal transduction]; GO:0051902 [Name: negative regulation of mitochondrial depolarization]; GO:0005070 [Name: SH3/SH2 adaptor activity]; GO:0005634 [Name: nucleus]; GO:0005737 [Name: cytoplasm]; GO:0002903 [Name: negativ…	-	-	-	-	-	14080	1.26031	3.2647	4.93931	0.00153907	0.142554	-0.709349	0	0	1	0	1	0	14080	-0.223106	0.796242	-1.41875	0.1883	0.431216	-5.47437	0	0	0	0	0	0	1	0	1	0	1.76028	0.95823	-0.628558	1.37778	0.989658	-0.666792	-2.27614	0.491541
236	333	APLP1	amyloid beta precursor like protein 1	19q13.12	3656	GO:0006897 [Name: endocytosis]; GO:0031695 [Name: alpha-2B adrenergic receptor binding]; GO:0031696 [Name: alpha-2C adrenergic receptor binding]; GO:0046914 [Name: transition metal ion binding]; GO:0071874 [Name: cellular response to norepinephrine stimulus]; GO:0005515 [Name: protein binding]; GO:0005604 [Name: basement membrane]; GO:0005886 [Name: plasma membrane]; GO:0007155 [Name: cell adhesi…	h_prionPathway [Pathway Title: Prion Pathway]	-	-	-	-	239	1.3417	5.65241	4.93286	0.00155064	0.142554	-0.875162	0	0	1	0	1	0	239	0.253154	7.6939	3.13817	0.011364	0.112234	-3.64482	0	0	0	0	0	0	1	0	1	0	4.03551	1.0997	2.06053	-1.70048	1.29903	-1.02562	1.30864	-3.08821
2420	11283	CYP4F8	cytochrome P450 family 4 subfamily F member 8	19p13.12	7049	GO:0018685 [Name: alkane 1-monooxygenase activity]; GO:0016021 [Name: integral component of membrane]; GO:0055114 [Name: oxidation-reduction process]; GO:0005506 [Name: iron ion binding]; GO:0006693 [Name: prostaglandin metabolic process]; GO:0006690 [Name: icosanoid metabolic process]; GO:0020037 [Name: heme binding]; GO:0005789 [Name: endoplasmic reticulum membrane]; GO:0070330 [Name: aromatase…	-	hsa00590 [Pathway Title: Arachidonic acid metabolism]; hsa01100 [Pathway Title: Metabolic pathways]	-	R-HSA-211979; R-HSA-2142691; R-HSA-211935	Metabolism of lipids; Biological oxidations; Metabolism; Arachidonic acid metabolism; Fatty acids; Phase I - Functionalization of compounds; Cytochrome P450 - arranged by substrate type; Fatty acid metabolism; Synthesis of Leukotrienes (LT) and Eoxins (EX); Eicosanoids	7834	2.42886	1.58857	4.92326	0.00156805	0.142554	-0.683063	0	0	1	0	1	0														1	0	1	0	4.92326	2.63175	-0.944058	1.48673	1.66491	-1.4832	-2.56689	-0.499986
7638	10742	RAI2	retinoic acid induced 2	Xp22.13	2622	GO:0005575 [Name: cellular_component]; GO:0009792 [Name: embryo development ending in birth or egg hatching]; GO:0003674 [Name: molecular_function]; GO:0005515 [Name: protein binding]	-	-	-	-	-	7404	1.86667	3.0988	4.92322	0.00156811	0.142554	-0.711275	0	0	1	0	1	0	7404	0.352993	2.66173	1.7889	0.10587	0.317472	-5.05883	0	0	0	0	0	0	1	0	1	0	3.35606	2.26999	-0.852805	1.77504	0.745983	0.533773	-2.30048	0.612048
15847	124590	USH1G	USH1 protein network component sans	17q25.1	3559	GO:0001917 [Name: photoreceptor inner segment]; GO:0005886 [Name: plasma membrane]; GO:0015629 [Name: actin cytoskeleton]; GO:0032391 [Name: photoreceptor connecting cilium]; GO:0042802 [Name: identical protein binding]; GO:0050953 [Name: sensory perception of light stimulus]; GO:0007605 [Name: sensory perception of sound]; GO:0042472 [Name: inner ear morphogenesis]; GO:0005829 [Name: cytosol]; G…	-	-	-	-	-	15231	3.2262	-0.818775	4.91818	0.00157734	0.142554	-0.877634	0	0	1	0	1	0	15231	0.43548	0.12644	1.7774	0.107833	0.320669	-4.78632	0	0	0	0	0	0	1	0	1	0	3.34779	2.3391	1.40917	-0.546363	4.05432	0.790818	-1.2169	-5.90649
15617	118788	PIK3AP1	phosphoinositide-3-kinase adaptor protein 1	10q24.1	5688	GO:0005886 [Name: plasma membrane]; GO:0016020 [Name: membrane]; GO:0005102 [Name: receptor binding]; GO:0036312 [Name: phosphatidylinositol 3-kinase regulatory subunit binding]; GO:0005515 [Name: protein binding]; GO:0034154 [Name: toll-like receptor 7 signaling pathway]; GO:0034162 [Name: toll-like receptor 9 signaling pathway]; GO:0050727 [Name: regulation of inflammatory response]; GO:0034134…	-	hsa04151 [Pathway Title: PI3K-Akt signaling pathway]; hsa04662 [Pathway Title: B cell receptor signaling pathway]	-	R-HSA-983695; R-HSA-1257604; R-HSA-2219530; R-HSA-6811558	Signal Transduction; Disease; Negative regulation of the PI3K/AKT network; PI3K/AKT Signaling in Cancer; Intracellular signaling by second messengers; PI5P, PP2A and IER3 Regulate PI3K/AKT Signaling; Signaling by the B Cell Receptor (BCR); Diseases of signal transduction; Constitutive Signaling by Aberrant PI3K in Cancer; Adaptive Immune System; Antigen activates B Cell Receptor (BCR) leading to …	15047	1.19044	3.25	4.91361	0.00158576	0.142554	-0.743584	0	0	1	0	1	0	15047	0.212112	2.98807	1.20001	0.259534	0.507403	-5.9619	0	0	0	0	0	0	1	0	1	0	3.05681	0.40193	-0.683361	0.712009	2.0934	-0.307021	-2.67387	-0.395303
8085	22808	MRAS	muscle RAS oncogene homolog	3q22.3	6258	GO:0019003 [Name: GDP binding]; GO:0005886 [Name: plasma membrane]; GO:0007265 [Name: Ras protein signal transduction]; GO:1990830 [Name: cellular response to leukemia inhibitory factor]; GO:0003924 [Name: GTPase activity]; GO:0030036 [Name: actin cytoskeleton organization]; GO:0005515 [Name: protein binding]; GO:0007517 [Name: muscle organ development]; GO:0030742 [Name: GTP-dependent protein bi…	-	hsa04010 [Pathway Title: MAPK signaling pathway]; hsa04015 [Pathway Title: Rap1 signaling pathway]; hsa04810 [Pathway Title: Regulation of actin cytoskeleton]; hsa05166 [Pathway Title: HTLV-I infection]; hsa04530 [Pathway Title: Tight junction]; hsa04014 [Pathway Title: Ras signaling pathway]; hsa05205 [Pathway Title: Proteoglycans in cancer]	-	-	-	7881	1.1366	3.79061	4.91289	0.0015871	0.142554	-0.777346	0	0	1	0	1	0	7881	0.252619	4.32432	1.50148	0.166088	0.402156	-5.84154	0	0	0	0	0	0	1	0	1	0	3.20718	1.31532	0.0879446	0.463175	0.457752	0.554347	-1.67806	-0.393556
13377	79971	WLS	Wnt ligand secretion mediator	1p31.3	4459	GO:0005769 [Name: early endosome]; GO:0005802 [Name: trans-Golgi network]; GO:0031901 [Name: early endosome membrane]; GO:0000139 [Name: Golgi membrane]; GO:0005515 [Name: protein binding]; GO:0005783 [Name: endoplasmic reticulum]; GO:0005829 [Name: cytosol]; GO:0016021 [Name: integral component of membrane]; GO:0031017 [Name: exocrine pancreas development]; GO:0005789 [Name: endoplasmic reticulu…	-	-	-	R-HSA-3238698	Signal Transduction; WNT ligand biogenesis and trafficking; Signaling by WNT	13006	1.04137	4.96911	4.90658	0.00159881	0.142554	-0.887804	0	0	1	0	1	0	13006	0.343804	4.91542	2.27981	0.0474211	0.213145	-4.90423	0	0	0	0	0	0	1	0	1	0	3.59319	1.69037	0.0970593	-0.124754	0.367707	0.987925	-0.690293	-0.950177
18176	222950	NYAP1	neuronal tyrosine phosphorylated phosphoinositide-3-kinase adaptor 1	7q22.1	3589	GO:0014065 [Name: phosphatidylinositol 3-kinase signaling]; GO:0048812 [Name: neuron projection morphogenesis]	-	-	-	-	-	17312	3.86122	-1.29852	4.88888	0.00163219	0.142554	-0.991745	0	0	1	0	1	0	17312	-0.044683	-0.845111	-0.123198	0.904547	0.954414	-6.18209	0	0	0	0	0	0	1	0	1	0	2.38284	3.2915	2.13144	1.03259	2.50061	-1.65427	-0.756164	-1.09996
3434	283316	CD163L1	CD163 molecule like 1	12p13.31	5690	GO:0005576 [Name: extracellular region]; GO:0005044 [Name: scavenger receptor activity]; GO:0006897 [Name: endocytosis]; GO:0016021 [Name: integral component of membrane]; GO:0009897 [Name: external side of plasma membrane]	-	-	-	-	-	17724	1.36972	2.43235	4.88785	0.00163414	0.142554	-0.738065	0	0	1	0	1	0														1	0	1	0	4.88785	0.568654	-1.59089	0.753736	2.80241	-0.0217624	-3.25171	-0.282279
1820	1544	CYP1A2	cytochrome P450 family 1 subfamily A member 2	15q24.1	3132	GO:0016098 [Name: monoterpenoid metabolic process]; GO:0032259 [Name: methylation]; GO:0035902 [Name: response to immobilization stress]; GO:0042737 [Name: drug catabolic process]; GO:0042738 [Name: exogenous drug catabolic process]; GO:0043231 [Name: intracellular membrane-bounded organelle]; GO:0046483 [Name: heterocycle metabolic process]; GO:0005506 [Name: iron ion binding]; GO:0006778 [Name:…	h_AcetaminophenPathway [Pathway Title: Mechanism of Acetaminophen Activity and Toxicity]; h_nuclearRsPathway [Pathway Title: Nuclear Receptors in Lipid Metabolism and Toxicity]	hsa00232 [Pathway Title: Caffeine metabolism]; hsa00380 [Pathway Title: Tryptophan metabolism]; hsa00830 [Pathway Title: Retinol metabolism]; hsa00140 [Pathway Title: Steroid hormone biosynthesis]; hsa00980 [Pathway Title: Metabolism of xenobiotics by cytochrome P450]; hsa00982 [Pathway Title: Drug metabolism - cytochrome P450]; hsa05204 [Pathway Title: Chemical carcinogenesis]; hsa01100 [Pathway…	-	R-HSA-2142816; R-HSA-5423646; R-HSA-9018681; R-HSA-9027307; R-HSA-2142670; R-HSA-211957; R-HSA-156581	Aromatic amines can be N-hydroxylated or N-dealkylated by CYP1A2; Biological oxidations; Biosynthesis of maresin-like SPMs; Phase II - Conjugation of compounds; Metabolism of lipids; Biosynthesis of DHA-derived SPMs; Biosynthesis of protectins; Phase I - Functionalization of compounds; Biosynthesis of specialized proresolving mediators (SPMs); Synthesis of (16-20)-hydroxyeicosatetraenoic acids (H…	1102	3.68133	1.54515	4.88114	0.00164703	0.142554	-0.742335	0	0	1	0	1	0														1	0	1	0	4.88114	6.38236	2.6858	-8.07447	4.74501	2.58704	1.38458	-8.07447
963	1307	COL16A1	collagen type XVI alpha 1 chain	1p35.2	9253	GO:0005178 [Name: integrin binding]; GO:0005515 [Name: protein binding]; GO:0005576 [Name: extracellular region]; GO:0005911 [Name: cell-cell junction]; GO:0007160 [Name: cell-matrix adhesion]; GO:0007565 [Name: female pregnancy]; GO:0005788 [Name: endoplasmic reticulum lumen]; GO:0008201 [Name: heparin binding]; GO:0031012 [Name: extracellular matrix]; GO:0005615 [Name: extracellular space]; GO:…	-	-	syndecan_1_pathway [Longname: Syndecan-1-mediated signaling events]; avb3_integrin_pathway [Longname: Integrins in angiogenesis]	R-HSA-1442490; R-HSA-216083; R-HSA-8948216; R-HSA-1650814	Collagen degradation; Extracellular matrix organization; Integrin cell surface interactions; Collagen formation; Collagen biosynthesis and modifying enzymes; Degradation of the extracellular matrix; Collagen chain trimerization	928	1.97275	1.54256	4.87918	0.0016508	0.142554	-0.724518	0	0	1	0	1	0	928	0.176249	2.49521	0.682596	0.511349	0.721659	-6.29276	0	0	0	0	0	0	1	0	1	0	2.78089	1.77721	-1.77523	1.30661	2.5601	-0.248522	-3.89061	0.450487
10445	51700	CYB5R2	cytochrome b5 reductase 2	11p15.4	8595	GO:0005789 [Name: endoplasmic reticulum membrane]; GO:0071949 [Name: FAD binding]; GO:0016020 [Name: membrane]; GO:0005634 [Name: nucleus]; GO:0015701 [Name: bicarbonate transport]; GO:0004128 [Name: cytochrome-b5 reductase activity, acting on NAD(P)H]; GO:0005515 [Name: protein binding]; GO:0016126 [Name: sterol biosynthetic process]; GO:0055114 [Name: oxidation-reduction process]	-	hsa00520 [Pathway Title: Amino sugar and nucleotide sugar metabolism]	-	R-HSA-1237044	Erythrocytes take up carbon dioxide and release oxygen; O2/CO2 exchange in erythrocytes; Transport of small molecules	10113	1.52528	2.53301	4.85726	0.00169373	0.145151	-0.765675	0	0	1	0	1	0	10113	0.294171	0.297991	1.39742	0.194426	0.438271	-5.33378	0	0	0	0	0	0	1	0	1	0	3.12734	0.971362	0.404941	-0.564576	2.18278	-0.352037	-0.238756	-2.60744
9215	26112	CCDC69	coiled-coil domain containing 69	5q33.1	4941	GO:0008017 [Name: microtubule binding]; GO:0015630 [Name: microtubule cytoskeleton]; GO:0030496 [Name: midbody]; GO:0005634 [Name: nucleus]; GO:0005737 [Name: cytoplasm]; GO:0051255 [Name: spindle midzone assembly]; GO:0051233 [Name: spindle midzone]	-	-	-	-	-	8831	1.71422	2.43772	4.84289	0.00172254	0.1462	-0.776651	0	0	1	0	1	0	8831	0.381349	3.57929	2.76608	0.0210666	0.145941	-3.74135	0	0	0	0	0	0	1	0	1	0	3.80449	0.826207	-0.418963	1.7383	1.90671	-1.99506	-2.73235	-0.0688692
13941	83937	RASSF4	Ras association domain family member 4	10q11.21	9481	GO:0007165 [Name: signal transduction]; GO:0007049 [Name: cell cycle]; GO:0005515 [Name: protein binding]	-	-	-	-	-	13582	2.34372	0.643071	4.82002	0.00176953	0.148008	-0.806134	0	0	1	0	1	0	13582	0.276561	3.73129	2.50622	0.0325139	0.179035	-4.18867	0	0	0	0	0	0	1	0	1	0	3.66312	1.47884	-1.47885	0.675526	3.70137	0.357335	-2.24952	-3.30774
2484	3399	ID3	inhibitor of DNA binding 3, HLH protein	1p36.12	2992	GO:0006351 [Name: transcription, DNA-templated]; GO:0007517 [Name: muscle organ development]; GO:0030855 [Name: epithelial cell differentiation]; GO:0043433 [Name: negative regulation of sequence-specific DNA binding transcription factor activity]; GO:0046983 [Name: protein dimerization activity]; GO:0043392 [Name: negative regulation of DNA binding]; GO:0005634 [Name: nucleus]; GO:0007507 [Name:…	-	hsa04350 [Pathway Title: TGF-beta signaling pathway]; hsa04550 [Pathway Title: Signaling pathways regulating pluripotency of stem cells]	-	-	-	2326	1.40821	5.81671	4.81403	0.00178208	0.148008	-1.01843	0	0	1	0	1	0	2326	0.472821	6.06578	4.05344	0.00262936	0.068684	-1.99017	0	0	0	0	0	0	1	0	1	0	4.43373	0.47006	2.88426	-2.04221	1.54081	-1.68519	2.23393	-3.1344
2281	3162	HMOX1	heme oxygenase 1	22q12.3	2299	GO:0001525 [Name: angiogenesis]; GO:0006979 [Name: response to oxidative stress]; GO:0016239 [Name: positive regulation of macroautophagy]; GO:0043392 [Name: negative regulation of DNA binding]; GO:0043627 [Name: response to estrogen]; GO:0045765 [Name: regulation of angiogenesis]; GO:0048471 [Name: perinuclear region of cytoplasm]; GO:1902042 [Name: negative regulation of extrinsic apoptotic sig…	h_il10Pathway [Pathway Title: IL-10 Anti-inflammatory Signaling Pathway]; h_arenrf2Pathway [Pathway Title: Oxidative Stress Induced Gene Expression Via Nrf2]	hsa04978 [Pathway Title: Mineral absorption]; hsa04066 [Pathway Title: HIF-1 signaling pathway]; hsa05206 [Pathway Title: MicroRNAs in cancer]; hsa00860 [Pathway Title: Porphyrin and chlorophyll metabolism]	fra_pathway [Longname: Validated transcriptional targets of AP1 family members Fra1 and Fra2]; hif1_tfpathway [Longname: HIF-1-alpha transcription factor network]	R-HSA-917937; R-HSA-189483; R-HSA-6785807; R-HSA-9609523	Immune System; Iron uptake and transport; Metabolism of porphyrins; Metabolism; Heme degradation; Insertion of tail-anchored proteins into the endoplasmic reticulum membrane; Interleukin-4 and Interleukin-13 signaling; Protein localization; Cytokine Signaling in Immune system; Signaling by Interleukins; Transport of small molecules	2175	1.70192	2.83264	4.80149	0.00180864	0.148008	-0.852631	0	0	1	0	1	0	2175	0.643688	2.92821	3.83889	0.00367259	0.0743656	-1.89388	0	0	0	0	1	0	2	0	1	0	4.32019	-0.296338	0.0592226	-0.174073	3.33533	-2.29498	-0.692862	-0.916325
13159	79734	KCTD17	potassium channel tetramerization domain containing 17	22q12.3	2786	GO:0031463 [Name: Cul3-RING ubiquitin ligase complex]; GO:0005737 [Name: cytoplasm]; GO:0045724 [Name: positive regulation of cilium assembly]; GO:0097602 [Name: cullin family protein binding]; GO:0042802 [Name: identical protein binding]; GO:0005783 [Name: endoplasmic reticulum]; GO:0005515 [Name: protein binding]; GO:0051260 [Name: protein homooligomerization]; GO:0043161 [Name: proteasome-medi…	-	-	-	-	-	12823	1.25411	4.38825	4.8003	0.00181118	0.148008	-0.965969	0	0	1	0	1	0	12823	0.189777	5.00948	1.91806	0.0859772	0.285423	-5.37709	0	0	0	0	0	0	1	0	1	0	3.35918	1.23959	0.158446	-0.46399	1.38395	-0.256372	-0.436178	-1.22758
2250	3115	HLA-DPB1	major histocompatibility complex, class II, DP beta 1	6p21.32	23693	GO:0005886 [Name: plasma membrane]; GO:0042605 [Name: peptide antigen binding]; GO:0050870 [Name: positive regulation of T cell activation]; GO:0071556 [Name: integral component of lumenal side of endoplasmic reticulum membrane]; GO:0012507 [Name: ER to Golgi transport vesicle membrane]; GO:0060333 [Name: interferon-gamma-mediated signaling pathway]; GO:0050852 [Name: T cell receptor signaling pa…	-	hsa05166 [Pathway Title: HTLV-I infection]; hsa05321 [Pathway Title: Inflammatory bowel disease (IBD)]; hsa04514 [Pathway Title: Cell adhesion molecules (CAMs)]; hsa05145 [Pathway Title: Toxoplasmosis]; hsa05323 [Pathway Title: Rheumatoid arthritis]; hsa05416 [Pathway Title: Viral myocarditis]; hsa04612 [Pathway Title: Antigen processing and presentation]; hsa05140 [Pathway Title: Leishmaniasis];…	-	R-HSA-202424; R-HSA-202427; R-HSA-202430; R-HSA-877300; R-HSA-202433; R-HSA-2132295; R-HSA-389948	Immune System; Adaptive Immune System; Cytokine Signaling in Immune system; MHC class II antigen presentation; Translocation of ZAP-70 to Immunological synapse; Interferon gamma signaling; Costimulation by the CD28 family; Generation of second messenger molecules; Interferon Signaling; Phosphorylation of CD3 and TCR zeta chains; PD-1 signaling; Downstream TCR signaling; TCR signaling	2141	3.07371	0.191708	4.79601	0.00182038	0.148008	-0.841192	0	0	1	0	1	0	2141	0.405195	0.288519	2.28666	0.0468842	0.212329	-4.37314	0	0	0	0	0	0	1	0	1	0	3.54133	-3.24468	1.26517	3.96325	4.29046	-6.85396	0.204503	1.01024
12099	57523	NYNRIN	NYN domain and retroviral integrase containing	14q12	7733	GO:0016021 [Name: integral component of membrane]; GO:0003676 [Name: nucleic acid binding]; GO:0005575 [Name: cellular_component]; GO:0003674 [Name: molecular_function]; GO:0008150 [Name: biological_process]; GO:0015074 [Name: DNA integration]	-	-	-	-	-	11768	2.06694	1.5136	4.79507	0.0018224	0.148008	-0.819239	0	0	1	0	1	0	11768	0.399156	5.8867	3.17606	0.0106772	0.109524	-3.45425	0	0	0	0	0	0	1	0	1	0	3.98557	3.67565	0.143112	3.77345	-1.27358	2.17323	-1.98218	1.85938
7945	11151	CORO1A	coronin 1A	16p11.2	4801	GO:0001845 [Name: phagolysosome assembly]; GO:0003723 [Name: RNA binding]; GO:0030595 [Name: leukocyte chemotaxis]; GO:0031589 [Name: cell-substrate adhesion]; GO:0001772 [Name: immunological synapse]; GO:0001891 [Name: phagocytic cup]; GO:0003779 [Name: actin binding]; GO:0005515 [Name: protein binding]; GO:0007015 [Name: actin filament organization]; GO:0008360 [Name: regulation of cell shape];…	-	hsa05152 [Pathway Title: Tuberculosis]; hsa04145 [Pathway Title: Phagosome]	-	-	-	7726	1.82105	1.33316	4.79057	0.00183212	0.148008	-0.828253	0	0	1	0	1	0	7726	0.0677541	5.71652	0.805845	0.440262	0.667783	-6.84146	0	0	0	0	0	0	1	0	1	0	2.79821	3.10025	1.41653	-3.44728	3.71565	2.33219	-0.0862456	-8.09366
1765	2525	FUT3	fucosyltransferase 3 (Lewis blood group)	19p13.3	3109	GO:0006672 [Name: ceramide metabolic process]; GO:0009312 [Name: oligosaccharide biosynthetic process]; GO:0017060 [Name: 3-galactosyl-N-acetylglucosaminide 4-alpha-L-fucosyltransferase activity]; GO:0032580 [Name: Golgi cisterna membrane]; GO:0009988 [Name: cell-cell recognition]; GO:0016021 [Name: integral component of membrane]; GO:0070062 [Name: extracellular exosome]; GO:0000139 [Name: Golgi…	-	hsa00601 [Pathway Title: Glycosphingolipid biosynthesis - lacto and neolacto series]; hsa01100 [Pathway Title: Metabolic pathways]	-	R-HSA-975578; R-HSA-9037629	Reactions specific to the complex N-glycan synthesis pathway; Lewis blood group biosynthesis; Transport to the Golgi and subsequent modification; Metabolism; Metabolism of carbohydrates; N-glycan antennae elongation in the medial/trans-Golgi; Asparagine N-linked glycosylation; Blood group systems biosynthesis; Metabolism of proteins; Post-translational protein modification	1690	1.44857	0.661632	4.78992	0.00183353	0.148008	-0.824051	0	0	1	0	1	0	1690	0.238488	0.174459	1.23136	0.248136	0.494378	-5.53578	0	0	0	0	0	0	1	0	1	0	3.01064	5.2527	-4.25708	2.37226	0.642187	4.22461	-7.41337	0.259073
6884	9856	KIAA0319	KIAA0319	6p22.3	7208	GO:0005515 [Name: protein binding]; GO:0030665 [Name: clathrin-coated vesicle membrane]; GO:0061024 [Name: membrane organization]; GO:0031410 [Name: cytoplasmic vesicle]; GO:0031901 [Name: early endosome membrane]; GO:0043231 [Name: intracellular membrane-bounded organelle]; GO:0016021 [Name: integral component of membrane]; GO:0010996 [Name: response to auditory stimulus]; GO:0001764 [Name: neur…	-	-	-	R-HSA-8856828; R-HSA-8856825	Membrane Trafficking; Clathrin-mediated endocytosis; Vesicle-mediated transport; Cargo recognition for clathrin-mediated endocytosis	6684	2.06078	2.05248	4.77789	0.00185982	0.148515	-0.834555	0	0	1	0	1	0	6684	0.379567	3.71084	2.36082	0.0414409	0.199792	-4.40725	0	0	0	0	0	0	1	0	1	0	3.56935	1.92279	0.669976	0.751438	0.840687	-0.565547	-1.19914	-0.10696
8018	11240	PADI2	peptidyl arginine deiminase 2	1p36.13	6000	GO:0005509 [Name: calcium ion binding]; GO:0005829 [Name: cytosol]; GO:0010848 [Name: regulation of chromatin disassembly]; GO:0005576 [Name: extracellular region]; GO:0035578 [Name: azurophil granule lumen]; GO:0036413 [Name: histone H3-R26 citrullination]; GO:0070100 [Name: negative regulation of chemokine-mediated signaling pathway]; GO:1990830 [Name: cellular response to leukemia inhibitory f…	-	-	-	R-HSA-6798695; R-HSA-3247509	Chromatin modifying enzymes; Neutrophil degranulation; Immune System; Chromatin organization; Innate Immune System	7799	2.60065	1.88827	4.76262	0.00189381	0.15011	-0.851565	0	0	1	0	1	0	7799	0.277419	5.28981	1.48889	0.169314	0.406645	-5.99964	0	0	0	0	0	0	1	0	1	0	3.12575	1.70488	-0.0234568	0.790426	2.52604	-1.34414	-2.29479	0.00655685
18516	257000	TINCR	TINCR ubiquitin domain containing	19p13.3	4429	-	-	-	-	-	-	17559	1.08739	2.5076	4.74855	0.0019257	0.15011	-0.937324	0	0	1	0	1	0	17559	0.297667	3.95402	1.42112	0.187628	0.430562	-5.92442	0	0	0	0	0	0	1	0	1	0	3.08484	3.48006	0.703846	2.26779	-4.22512	2.37315	-0.0303649	1.24227
416	100507582	BHLHE40-AS1	BHLHE40 antisense RNA 1	3p26.1	3358	-	-	-	-	-	-	23542	1.45117	-0.00294491	4.74423	0.00193563	0.15011	-0.877885	0	0	1	0	1	0	23542	0.339533	-1.26018	1.35562	0.206926	0.451988	-4.95164	0	0	0	0	0	0	1	0	1	0	3.04992	3.27885	-6.53062	6.49316	-1.21637	1.85746	-6.53062	4.9028
3720	5270	SERPINE2	serpin family E member 2	2q36.1	8957	GO:0004867 [Name: serine-type endopeptidase inhibitor activity]; GO:0021683 [Name: cerebellar granular layer morphogenesis]; GO:0005829 [Name: cytosol]; GO:0008201 [Name: heparin binding]; GO:0010766 [Name: negative regulation of sodium ion transport]; GO:0010951 [Name: negative regulation of endopeptidase activity]; GO:0031091 [Name: platelet alpha granule]; GO:0042628 [Name: mating plug formati…	-	-	-	R-HSA-75205; R-HSA-140837; R-HSA-140875	Common Pathway of Fibrin Clot Formation; Formation of Fibrin Clot (Clotting Cascade); Dissolution of Fibrin Clot; Hemostasis; Intrinsic Pathway of Fibrin Clot Formation	3536	1.52232	2.49278	4.73188	0.00196427	0.15011	-0.91534	0	0	1	0	1	0	3536	0.0761179	2.98919	0.281466	0.784458	0.8914	-6.72413	0	0	0	0	0	0	1	0	1	0	2.50667	-1.80877	1.9115	0.80307	1.72872	-2.27177	0.576313	-0.274032
3085	4248	MGAT3	mannosyl (beta-1,4-)-glycoprotein beta-1,4-N-acetylglucosaminyltransferase	22q13.1	5789	GO:1905166 [Name: negative regulation of lysosomal protein catabolic process]; GO:0050435 [Name: beta-amyloid metabolic process]; GO:0006487 [Name: protein N-linked glycosylation]; GO:0016757 [Name: transferase activity, transferring glycosyl groups]; GO:0034599 [Name: cellular response to oxidative stress]; GO:0003830 [Name: beta-1,4-mannosylglycoprotein 4-beta-N-acetylglucosaminyltransferase ac…	-	hsa01100 [Pathway Title: Metabolic pathways]; hsa00510 [Pathway Title: N-Glycan biosynthesis]	ecadherin_stabilization_pathway [Longname: Stabilization and expansion of the E-cadherin adherens junction]	R-HSA-975574	Post-translational protein modification; Reactions specific to the hybrid N-glycan synthesis pathway; Transport to the Golgi and subsequent modification; Asparagine N-linked glycosylation; Metabolism of proteins; N-glycan antennae elongation in the medial/trans-Golgi	2912	3.04461	0.352264	4.72587	0.0019784	0.15011	-0.927694	0	0	1	0	1	0	2912	0.562003	2.59435	4.10216	0.00243934	0.0665183	-1.38644	0	0	0	0	0	0	1	0	1	0	4.41401	-1.47508	3.60766	2.45072	2.3401	-3.51699	1.60012	-1.42581
8169	22924	MAPRE3	microtubule associated protein RP/EB family member 3	2p23.3	3628	GO:0008104 [Name: protein localization]; GO:0019901 [Name: protein kinase binding]; GO:0045893 [Name: positive regulation of transcription, DNA-templated]; GO:0005881 [Name: cytoplasmic microtubule]; GO:0045737 [Name: positive regulation of cyclin-dependent protein serine/threonine kinase activity]; GO:0045860 [Name: positive regulation of protein kinase activity]; GO:0051225 [Name: spindle assem…	-	-	-	-	-	7970	1.0699	4.51993	4.72399	0.00198284	0.15011	-1.0751	0	0	1	0	1	0	7970	0.240633	4.16336	2.07668	0.0663513	0.249823	-5.06982	0	0	0	0	0	0	1	0	1	0	3.40033	0.460471	0.394133	0.254181	0.92015	-0.203738	-0.632831	-0.389589
16619	146439	BICDL2	BICD family like cargo adaptor 2	16p13.3	4708	GO:0017137 [Name: Rab GTPase binding]; GO:0055107 [Name: Golgi to secretory granule transport]; GO:0005737 [Name: cytoplasm]; GO:0005623 [Name: cell]; GO:0047496 [Name: vesicle transport along microtubule]; GO:0005515 [Name: protein binding]	-	-	-	-	-	15991	1.03177	4.52464	4.72395	0.00198293	0.15011	-1.0766	0	0	1	0	1	0	15991	0.379464	1.96791	2.29147	0.0465102	0.211381	-4.25088	0	0	0	0	0	0	1	0	1	0	3.50771	1.58337	-0.755537	0.729867	0.359956	0.310157	-1.24939	-0.0618118
18834	283748	PLA2G4D	phospholipase A2 group IVD	15q15.1	5146	GO:0006631 [Name: fatty acid metabolic process]; GO:0036151 [Name: phosphatidylcholine acyl-chain remodeling]; GO:0005544 [Name: calcium-dependent phospholipid binding]; GO:0005829 [Name: cytosol]; GO:0006654 [Name: phosphatidic acid biosynthetic process]; GO:0005509 [Name: calcium ion binding]; GO:0036152 [Name: phosphatidylethanolamine acyl-chain remodeling]; GO:0006644 [Name: phospholipid meta…	-	hsa00565 [Pathway Title: Ether lipid metabolism]; hsa00591 [Pathway Title: Linoleic acid metabolism]; hsa04010 [Pathway Title: MAPK signaling pathway]; hsa00564 [Pathway Title: Glycerophospholipid metabolism]; hsa01100 [Pathway Title: Metabolic pathways]; hsa04664 [Pathway Title: Fc epsilon RI signaling pathway]; hsa04666 [Pathway Title: Fc gamma R-mediated phagocytosis]; hsa04730 [Pathway Title:…	-	R-HSA-1482788; R-HSA-1482922; R-HSA-1482925; R-HSA-1483115; R-HSA-1482839; R-HSA-1482801; R-HSA-1483166	Phospholipid metabolism; Synthesis of PA; Acyl chain remodelling of PI; Acyl chain remodelling of PS; Glycerophospholipid biosynthesis; Acyl chain remodelling of PC; Metabolism; Acyl chain remodelling of PE; Hydrolysis of LPC; Acyl chain remodelling of PG; Metabolism of lipids	17812	2.38699	1.53921	4.70182	0.00203601	0.150449	-0.918296	0	0	1	0	1	0	17812	0.401368	0.45828	2.13076	0.0606975	0.238745	-4.20578	0	0	0	0	0	0	1	0	1	0	3.41629	1.89247	-2.25848	1.99027	2.57356	-0.646007	-2.92181	0.575039
12188	57595	PDZD4	PDZ domain containing 4	Xq28	4341	GO:0005938 [Name: cell cortex]; GO:0016567 [Name: protein ubiquitination]; GO:0061630 [Name: ubiquitin protein ligase activity]	-	-	-	-	-	11830	1.37064	3.35264	4.69241	0.00205905	0.150449	-0.998679	0	0	1	0	1	0	11830	0.544833	5.17631	7.77845	2.17094e-05	0.0146498	3.09999	1	0	0	0	0	0	1	0	1	0	6.23543	0.926129	0.62768	-0.0836763	1.13889	-0.710918	-0.710806	-0.514448
20649	387496	RASL11A	RAS like family 11 member A	13q12.2	1624	GO:0005525 [Name: GTP binding]; GO:0005730 [Name: nucleolus]; GO:0007165 [Name: signal transduction]; GO:0003924 [Name: GTPase activity]; GO:0045943 [Name: positive regulation of transcription from RNA polymerase I promoter]; GO:0016020 [Name: membrane]	-	-	-	-	-	18996	1.74154	2.18021	4.68537	0.00207648	0.150449	-0.964616	0	0	1	0	1	0	18996	0.208729	0.734733	1.02817	0.329628	0.57515	-5.53103	0	0	0	0	0	0	1	0	1	0	2.85677	3.3361	-0.242074	-2.51271	2.10019	1.45464	-0.534623	-3.34691
2914	85442	KNDC1	kinase non-catalytic C-lobe domain containing 1	10q26.3	8213	GO:0007264 [Name: small GTPase mediated signal transduction]; GO:0032045 [Name: guanyl-nucleotide exchange factor complex]; GO:0001934 [Name: positive regulation of protein phosphorylation]; GO:0008150 [Name: biological_process]; GO:0005088 [Name: Ras guanyl-nucleotide exchange factor activity]; GO:0030425 [Name: dendrite]; GO:0021707 [Name: cerebellar granule cell differentiation]; GO:0043025 [N…	-	-	-	-	-	14190	1.98884	0.236605	4.67578	0.00210048	0.150805	-0.9585	0	0	1	0	1	0														1	0	1	0	4.67578	3.65171	-3.8286	3.21865	1.88071	1.74624	-6.98488	1.84591
3455	283933	ZNF843	zinc finger protein 843	16p11.2	4568	GO:0005515 [Name: protein binding]; GO:0046872 [Name: metal ion binding]; GO:0003676 [Name: nucleic acid binding]	-	-	-	-	-	17843	2.25721	0.951548	4.6753	0.0021017	0.150805	-0.965677	0	0	1	0	1	0														1	0	1	0	4.6753	2.30653	0.781409	-0.58441	2.01895	0.946304	-1.02183	-2.67804
14285	84628	NTNG2	netrin G2	9q34.13	7726	GO:0098685 [Name: Schaffer collateral - CA1 synapse]; GO:0099560 [Name: synaptic membrane adhesion]; GO:0005576 [Name: extracellular region]; GO:0005886 [Name: plasma membrane]; GO:0030424 [Name: axon]; GO:0045171 [Name: intercellular bridge]; GO:0009888 [Name: tissue development]; GO:0003674 [Name: molecular_function]; GO:0005515 [Name: protein binding]; GO:0009887 [Name: animal organ morphogene…	-	hsa04514 [Pathway Title: Cell adhesion molecules (CAMs)]; hsa04360 [Pathway Title: Axon guidance]	-	R-HSA-163125	Metabolism of proteins; Post-translational modification: synthesis of GPI-anchored proteins; Post-translational protein modification	13889	2.72002	0.411901	4.65815	0.00214541	0.152468	-1.0351	0	0	1	0	1	0	13889	0.743813	3.77704	4.27021	0.00188793	0.0598506	-1.31252	0	0	0	0	1	0	2	0	1	0	4.46418	1.31305	1.58562	1.68957	1.42126	-1.71306	-0.458121	-0.141867
3251	4681	NBL1	NBL1, DAN family BMP antagonist	1p36.13	3465	GO:0007165 [Name: signal transduction]; GO:0036122 [Name: BMP binding]; GO:0007399 [Name: nervous system development]; GO:0038098 [Name: sequestering of BMP from receptor via BMP binding]; GO:0030514 [Name: negative regulation of BMP signaling pathway]; GO:0045666 [Name: positive regulation of neuron differentiation]; GO:0005515 [Name: protein binding]; GO:0016015 [Name: morphogen activity]; GO:0…	-	hsa04350 [Pathway Title: TGF-beta signaling pathway]	-	-	-	3113	1.18686	2.7352	4.65369	0.00215694	0.152557	-1.06806	0	0	1	0	1	0	3113	-0.0767355	4.05704	-0.904329	0.388433	0.626003	-6.49094	0	0	0	0	0	0	1	0	1	0	1.87468	3.40662	-1.8404	3.85426	-2.91027	1.9701	-3.54832	3.04271
169	240	ALOX5	arachidonate 5-lipoxygenase	10q11.21	7460	GO:0005615 [Name: extracellular space]; GO:0005641 [Name: nuclear envelope lumen]; GO:0031965 [Name: nuclear membrane]; GO:0034774 [Name: secretory granule lumen]; GO:0005654 [Name: nucleoplasm]; GO:0016363 [Name: nuclear matrix]; GO:0004051 [Name: arachidonate 5-lipoxygenase activity]; GO:0005506 [Name: iron ion binding]; GO:0006691 [Name: leukotriene metabolic process]; GO:0035655 [Name: interl…	h_eicosanoidPathway [Pathway Title: Eicosanoid Metabolism]	hsa00590 [Pathway Title: Arachidonic acid metabolism]; hsa01100 [Pathway Title: Metabolic pathways]; hsa04726 [Pathway Title: Serotonergic synapse]; hsa05145 [Pathway Title: Toxoplasmosis]; hsa04913 [Pathway Title: Ovarian steroidogenesis]	-	R-HSA-2142691; R-HSA-2142700; R-HSA-6798695; R-HSA-9026286; R-HSA-9018676; R-HSA-9026403; R-HSA-9027604; R-HSA-2142688; R-HSA-6785807; R-HSA-9012546; R-HSA-9018896; R-HSA-9020265; R-HSA-9018682; R-HSA-9023661; R-HSA-9026290	Biosynthesis of DPAn-3-derived protectins and resolvins; Innate Immune System; Biosynthesis of maresins; Interleukin-1 family signaling; Biosynthesis of DPAn-3 SPMs; Biosynthesis of DPAn-3-derived 13-series resolvins; Biosynthesis of DPAn-3-derived maresins; Biosynthesis of E-series 18(R)-resolvins; Synthesis of 5-eicosatetraenoic acids; Biosynthesis of specialized proresolving mediators (SPMs); …	169	2.82767	0.752986	4.63221	0.00221345	0.15321	-1.00307	0	0	1	0	1	0	169	-0.0229423	5.44583	-0.27675	0.787968	0.893518	-7.11297	0	0	0	0	0	0	1	0	1	0	2.17773	0.86341	-1.29493	4.13627	2.6106	-1.72794	-3.62318	2.119
9431	27090	ST6GALNAC4	ST6 N-acetylgalactosaminide alpha-2,6-sialyltransferase 4	9q34.11	2633	GO:0001574 [Name: ganglioside biosynthetic process]; GO:0008373 [Name: sialyltransferase activity]; GO:0016021 [Name: integral component of membrane]; GO:0000139 [Name: Golgi membrane]; GO:0001665 [Name: alpha-N-acetylgalactosaminide alpha-2,6-sialyltransferase activity]; GO:0047290 [Name: (alpha-N-acetylneuraminyl-2,3-beta-galactosyl-1,3)-N-acetyl-galactosaminide 6-alpha-sialyltransferase activi…	-	hsa01100 [Pathway Title: Metabolic pathways]; hsa00604 [Pathway Title: Glycosphingolipid biosynthesis - ganglio series]	-	R-HSA-977068; R-HSA-4085001	Synthesis of substrates in N-glycan biosythesis; Post-translational protein modification; Sialic acid metabolism; O-linked glycosylation; O-linked glycosylation of mucins; Biosynthesis of the N-glycan precursor (dolichol lipid-linked oligosaccharide, LLO) and transfer to a nascent protein; Asparagine N-linked glycosylation; Metabolism of proteins; Termination of O-glycan biosynthesis	9147	1.45514	3.3268	4.63063	0.00221765	0.15321	-1.09436	0	0	1	0	1	0	9147	-0.0258544	5.63768	-0.271784	0.791669	0.89508	-7.12808	0	0	0	0	0	0	1	0	1	0	2.17943	2.38398	0.498712	-1.52385	1.8522	0.351895	-1.07091	-3.51718
8327	23148	NACAD	NAC alpha domain containing	7p13	4973	GO:0015031 [Name: protein transport]; GO:0005854 [Name: nascent polypeptide-associated complex]; GO:0005634 [Name: nucleus]	-	-	-	-	-	8130	3.56478	0.560716	4.61783	0.00225219	0.15321	-1.0311	0	0	1	0	1	0	8130	0.057248	4.0363	0.274733	0.789471	0.894169	-6.86814	0	0	0	0	0	0	1	0	1	0	2.44628	5.24269	1.76642	-0.469201	2.40155	2.44398	-1.51101	-2.48377
2347	8908	GYG2	glycogenin 2	Xp22.33	3621	GO:0008466 [Name: glycogenin glucosyltransferase activity]; GO:0005829 [Name: cytosol]; GO:0005978 [Name: glycogen biosynthetic process]; GO:0046872 [Name: metal ion binding]	-	-	-	R-HSA-70221; R-HSA-3858516; R-HSA-3322077; R-HSA-3878781	Diseases of carbohydrate metabolism; Glycogen storage diseases; Disease; Metabolism of carbohydrates; Diseases of metabolism; Glycogen synthesis; Metabolism; Glycogen breakdown (glycogenolysis); Glycogen storage disease type 0 (liver GYS2); Glycogen storage disease type IV (GBE1); Glycogen metabolism	5959	1.41765	3.31804	4.60703	0.00228176	0.15321	-1.12125	0	0	1	0	1	0														1	0	1	0	4.60703	0.736234	-1.41489	1.79816	1.88869	-0.0805231	-3.61831	0.970691
2739	3757	KCNH2	potassium voltage-gated channel subfamily H member 2	7q36.1	5805	GO:0003064 [Name: regulation of heart rate by hormone]; GO:0005242 [Name: inward rectifier potassium channel activity]; GO:0048471 [Name: perinuclear region of cytoplasm]; GO:0005886 [Name: plasma membrane]; GO:0086008 [Name: voltage-gated potassium channel activity involved in cardiac muscle cell action potential repolarization]; GO:0005251 [Name: delayed rectifier potassium channel activity]; G…	h_reelinPathway [Pathway Title: Reelin Signaling Pathway]; h_Lis1Pathway [Pathway Title: Lissencephaly gene (LIS1) in neuronal migration and development]; h_p35alzheimersPathway [Pathway Title: Deregulation of CDK5 in Alzheimers Disease]; h_cdMacPathway [Pathway Title: Cadmium induces DNA synthesis and proliferation in macrophages]; h_cdk5Pathway [Pathway Title: Phosphorylation of MEK1 by cdk5/p3…	-	-	R-HSA-1296072; R-HSA-5576890	Muscle contraction; Potassium Channels; Voltage gated Potassium channels; Cardiac conduction; Phase 3 - rapid repolarisation; Neuronal System	2553	1.4168	4.44916	4.60661	0.00228293	0.15321	-1.19749	0	0	1	0	1	0	2553	0.0345775	6.38995	0.339375	0.741794	0.866584	-7.20047	0	0	0	0	0	0	1	0	1	0	2.47299	2.65112	1.15524	-0.264979	-0.323101	1.51167	0.396029	-1.90141
8702	23551	RASD2	RASD family member 2	22q12.3	3447	GO:0007626 [Name: locomotory behavior]; GO:0045202 [Name: synapse]; GO:0031624 [Name: ubiquitin conjugating enzyme binding]; GO:0043949 [Name: regulation of cAMP-mediated signaling]; GO:0033235 [Name: positive regulation of protein sumoylation]; GO:0043548 [Name: phosphatidylinositol 3-kinase binding]; GO:0001963 [Name: synaptic transmission, dopaminergic]; GO:0005886 [Name: plasma membrane]; GO:…	-	-	-	-	-	8449	1.53958	2.67746	4.59708	0.0023094	0.15321	-1.07189	0	0	1	0	1	0	8449	0.469843	3.6306	3.06433	0.0128361	0.11821	-3.26263	0	0	0	0	0	0	1	0	1	0	3.83071	0.781228	-0.774299	2.41612	0.722662	-0.171238	-1.98438	1.12715
4923	6833	ABCC8	ATP binding cassette subfamily C member 8	11p15.1	12588	GO:0005524 [Name: ATP binding]; GO:0008281 [Name: sulfonylurea receptor activity]; GO:0042626 [Name: ATPase activity, coupled to transmembrane movement of substances]; GO:0008282 [Name: ATP-sensitive potassium channel complex]; GO:0044325 [Name: ion channel binding]; GO:0071805 [Name: potassium ion transmembrane transport]; GO:0005267 [Name: potassium channel activity]; GO:0005886 [Name: plasma m…	-	hsa04911 [Pathway Title: Insulin secretion]; hsa02010 [Pathway Title: ABC transporters]; hsa04930 [Pathway Title: Type II diabetes mellitus]	hnf3bpathway [Longname: FOXA2 and FOXA3 transcription factor networks]	R-HSA-1296025; R-HSA-422356; R-HSA-5683177	ABC transporter disorders; Defective ABCC8 can cause hypoglycemias and hyperglycemias; ATP sensitive Potassium channels; Integration of energy metabolism; Metabolism; Potassium Channels; Disease; Regulation of insulin secretion; Disorders of transmembrane transporters; Neuronal System; Inwardly rectifying K+ channels	4717	1.54919	1.40699	4.59313	0.00232046	0.15321	-1.04219	0	0	1	0	1	0	4717	-0.0884305	3.61651	-0.536223	0.604274	0.786056	-6.65909	0	0	0	0	0	0	1	0	1	0	2.02846	-2.60767	0.453514	2.97996	1.67067	-2.41351	-1.13637	1.44821
2761	80168	MOGAT2	monoacylglycerol O-acyltransferase 2	11q13.5	3991	GO:0005783 [Name: endoplasmic reticulum]; GO:0016021 [Name: integral component of membrane]; GO:0050892 [Name: intestinal absorption]; GO:0003846 [Name: 2-acylglycerol O-acyltransferase activity]; GO:1990578 [Name: perinuclear endoplasmic reticulum membrane]; GO:0006071 [Name: glycerol metabolic process]; GO:0005789 [Name: endoplasmic reticulum membrane]; GO:0019432 [Name: triglyceride biosynthet…	-	hsa00561 [Pathway Title: Glycerolipid metabolism]; hsa04975 [Pathway Title: Fat digestion and absorption]	-	R-HSA-75109	Triglyceride biosynthesis; Triglyceride metabolism; Metabolism; Metabolism of lipids	13099	1.341	0.474928	4.5923	0.00232281	0.15321	-1.06227	0	0	1	0	1	0														1	0	1	0	4.5923	1.74689	-7.02775	6.59796	0.48012	0.983112	-7.02775	5.05619
2805	3856	KRT8	keratin 8	12q13.13	6881	GO:0005911 [Name: cell-cell junction]; GO:0016363 [Name: nuclear matrix]; GO:0051707 [Name: response to other organism]; GO:0045111 [Name: intermediate filament cytoskeleton]; GO:0070062 [Name: extracellular exosome]; GO:0097110 [Name: scaffold protein binding]; GO:0005737 [Name: cytoplasm]; GO:0031424 [Name: keratinization]; GO:0005654 [Name: nucleoplasm]; GO:0016032 [Name: viral process]; GO:00…	-	-	p38alphabetadownstreampathway [Longname: Signaling mediated by p38-alpha and p38-beta]	R-HSA-6809371; R-HSA-6805567	Keratinization; Developmental Biology	2638	1.19659	10.3092	4.59179	0.00232425	0.15321	-1.46895	0	0	1	0	1	0	2638	0.120971	11.1831	2.06989	0.0670958	0.251581	-5.60153	0	0	0	0	0	0	1	0	1	0	3.33084	1.95256	-0.561345	-0.0933341	1.01231	0.941534	-1.28544	-0.728464
6840	9811	CTIF	cap binding complex dependent translation initiation factor	18q21.1	16230	GO:0000184 [Name: nuclear-transcribed mRNA catabolic process, nonsense-mediated decay]; GO:0005515 [Name: protein binding]; GO:0048471 [Name: perinuclear region of cytoplasm]; GO:0005829 [Name: cytosol]; GO:0003723 [Name: RNA binding]; GO:0045727 [Name: positive regulation of translation]; GO:0006446 [Name: regulation of translational initiation]; GO:0008494 [Name: translation activator activity]	-	-	-	-	-	6644	1.08441	4.75888	4.58321	0.00234853	0.15321	-1.26607	0	0	1	0	1	0	6644	0.497578	5.03077	3.96922	0.00299574	0.0717752	-2.02416	0	0	0	0	0	0	1	0	1	0	4.27621	0.504696	-0.515369	1.09765	1.0837	-0.983024	-1.33547	0.536408
2659	64127	NOD2	nucleotide binding oligomerization domain containing 2	16q12.1	6873	GO:0000187 [Name: activation of MAPK activity]; GO:0005886 [Name: plasma membrane]; GO:0006952 [Name: defense response]; GO:0030544 [Name: Hsp70 protein binding]; GO:0032874 [Name: positive regulation of stress-activated MAPK cascade]; GO:0032991 [Name: macromolecular complex]; GO:0042834 [Name: peptidoglycan binding]; GO:0050727 [Name: regulation of inflammatory response]; GO:0070374 [Name: posi…	-	hsa04668 [Pathway Title: TNF signaling pathway]; hsa05321 [Pathway Title: Inflammatory bowel disease (IBD)]; hsa05131 [Pathway Title: Shigellosis]; hsa04621 [Pathway Title: NOD-like receptor signaling pathway]; hsa05152 [Pathway Title: Tuberculosis]	nfkappabcanonicalpathway [Longname: Canonical NF-kappaB pathway]	R-HSA-450302; R-HSA-9020702; R-HSA-168638; R-HSA-445989; R-HSA-450321; R-HSA-5689896	MyD88 dependent cascade initiated on endosome; Toll Like Receptor 2 (TLR2) Cascade; Interleukin-1 family signaling; Metabolism of proteins; Signaling by Interleukins; activated TAK1 mediates p38 MAPK activation; Innate Immune System; MyD88:MAL(TIRAP) cascade initiated on plasma membrane; Toll Like Receptor 3 (TLR3) Cascade; Toll Like Receptor 5 (TLR5) Cascade; Toll-like Receptor Cascades; MyD88 c…	12207	1.98978	-0.287075	4.58272	0.00234994	0.15321	-1.08786	0	0	1	0	1	0														1	0	1	0	4.58272	2.9904	-3.29553	2.19827	3.03718	0.564635	-6.45181	-0.569154
8824	25759	SHC2	SHC adaptor protein 2	19p13.3	4131	GO:0005829 [Name: cytosol]; GO:0048010 [Name: vascular endothelial growth factor receptor signaling pathway]; GO:0000165 [Name: MAPK cascade]; GO:0030971 [Name: receptor tyrosine kinase binding]; GO:0005575 [Name: cellular_component]; GO:0005515 [Name: protein binding]; GO:0007265 [Name: Ras protein signal transduction]; GO:0019901 [Name: protein kinase binding]; GO:0000187 [Name: activation of M…	-	hsa04014 [Pathway Title: Ras signaling pathway]; hsa04722 [Pathway Title: Neurotrophin signaling pathway]; hsa04915 [Pathway Title: Estrogen signaling pathway]; hsa05100 [Pathway Title: Bacterial invasion of epithelial cells]; hsa04370 [Pathway Title: VEGF signaling pathway]; hsa04510 [Pathway Title: Focal adhesion]; hsa04917 [Pathway Title: Prolactin signaling pathway]; hsa05220 [Pathway Title: …	trkrpathway [Longname: Neurotrophic factor-mediated Trk receptor signaling]; vegfr1_pathway [Longname: VEGFR1 specific signals]	R-HSA-167044; R-HSA-5673001; R-HSA-4420097	FLT3 Signaling; Signaling by Interleukins; Signaling by VEGF; Signalling to ERKs; Signalling to RAS; Signaling by NTRK1 (TRKA); Cytokine Signaling in Immune system; Immune System; MAPK family signaling cascades; Signaling by NTRKs; Other interleukin signaling; VEGFA-VEGFR2 Pathway; MAPK1/MAPK3 signaling; RAF/MAP kinase cascade; Signaling by Receptor Tyrosine Kinases; Signal Transduction	8585	2.30798	2.87959	4.58255	0.00235041	0.15321	-1.083	0	0	1	0	1	0	8585	0.675696	4.31154	5.35705	0.00039682	0.0381076	0.192437	1	0	0	0	1	0	2	0	1	0	4.9698	0.716143	1.35295	1.05141	1.82651	-1.66765	0.567409	-2.01777
4525	6277	S100A6	S100 calcium binding protein A6	1q21.3	971	GO:0005576 [Name: extracellular region]; GO:0048146 [Name: positive regulation of fibroblast proliferation]; GO:0005635 [Name: nuclear envelope]; GO:0008270 [Name: zinc ion binding]; GO:0015075 [Name: ion transmembrane transporter activity]; GO:0005509 [Name: calcium ion binding]; GO:0005886 [Name: plasma membrane]; GO:0005515 [Name: protein binding]; GO:0005829 [Name: cytosol]; GO:0031234 [Name:…	-	-	-	-	-	4268	1.66274	3.4073	4.57974	0.00235843	0.15321	-1.1947	0	0	1	0	1	0	4268	-0.076867	8.5924	-0.7676	0.46159	0.682283	-7.10068	0	0	0	0	0	0	1	0	1	0	1.90607	6.72936	2.91319	-0.368638	-3.31541	5.0533	1.99461	-2.73881
20760	388389	CCDC103	coiled-coil domain containing 103	17q21.31	3895	GO:0005515 [Name: protein binding]; GO:0003341 [Name: cilium movement]; GO:0005576 [Name: extracellular region]; GO:0036157 [Name: outer dynein arm]; GO:0071907 [Name: determination of digestive tract left/right asymmetry]; GO:0005737 [Name: cytoplasm]; GO:0036158 [Name: outer dynein arm assembly]; GO:0036159 [Name: inner dynein arm assembly]; GO:0042803 [Name: protein homodimerization activity];…	-	-	-	-	-	19076	1.43236	1.53625	4.57844	0.00236215	0.15321	-1.05687	0	0	1	0	1	0	19076	-0.014506	2.77983	-0.128876	0.900174	0.9518	-6.556	0	0	0	0	0	0	1	0	1	0	2.22478	0.150086	-0.0137629	0.0338487	2.54484	-1.43423	-1.28248	-0.847931
1606	2182	ACSL4	acyl-CoA synthetase long chain family member 4	Xq23	6312	GO:0003996 [Name: acyl-CoA ligase activity]; GO:0005811 [Name: lipid particle]; GO:0016021 [Name: integral component of membrane]; GO:0031957 [Name: very long-chain fatty acid-CoA ligase activity]; GO:0060996 [Name: dendritic spine development]; GO:0035338 [Name: long-chain fatty-acyl-CoA biosynthetic process]; GO:0043025 [Name: neuronal cell body]; GO:0004467 [Name: long-chain fatty acid-CoA lig…	-	hsa01212 [Pathway Title: Fatty acid metabolism]; hsa00061 [Pathway Title: Fatty acid biosynthesis]; hsa01100 [Pathway Title: Metabolic pathways]; hsa03320 [Pathway Title: PPAR signaling pathway]; hsa04920 [Pathway Title: Adipocytokine signaling pathway]; hsa00071 [Pathway Title: Fatty acid degradation]; hsa04146 [Pathway Title: Peroxisome]	-	R-HSA-434313; R-HSA-75876	Metabolism of lipids; Integration of energy metabolism; Synthesis of very long-chain fatty acyl-CoAs; Fatty acyl-CoA biosynthesis; Free fatty acids regulate insulin secretion; Regulation of insulin secretion; Fatty acid metabolism; Intracellular metabolism of fatty acids regulates insulin secretion; Metabolism	1538	2.1847	3.49427	4.55837	0.00242047	0.154962	-1.15321	0	0	1	0	1	0	1538	0.415576	5.02934	4.75038	0.000928088	0.0485748	-0.806112	1	0	0	0	0	0	1	0	1	0	4.65438	0.81002	1.4538	0.857683	1.45574	-0.786661	0.196688	-1.09421
526	752	FMNL1	formin like 1	17q21.31	7276	GO:0006929 [Name: substrate-dependent cell migration]; GO:0032059 [Name: bleb]; GO:0005938 [Name: cell cortex]; GO:0008360 [Name: regulation of cell shape]; GO:0016020 [Name: membrane]; GO:0045335 [Name: phagocytic vesicle]; GO:0048365 [Name: Rac GTPase binding]; GO:0030866 [Name: cortical actin cytoskeleton organization]; GO:0032794 [Name: GTPase activating protein binding]; GO:0051014 [Name: ac…	-	-	-	R-HSA-5663220	Signaling by Rho GTPases; RHO GTPases Activate Formins; RHO GTPase Effectors; Signal Transduction	529	1.2518	3.13035	4.54895	0.00244837	0.156075	-1.1593	0	0	1	0	1	0	529	0.397744	4.31039	2.7884	0.0202967	0.14424	-3.84147	0	0	0	0	0	0	1	0	1	0	3.66868	0.269561	1.60095	0.22686	0.570182	-1.22307	0.807822	-0.941998
14639	89848	FCHSD1	FCH and double SH3 domains 1	5q31.3	6072	GO:0030833 [Name: regulation of actin filament polymerization]; GO:0031594 [Name: neuromuscular junction]; GO:0030838 [Name: positive regulation of actin filament polymerization]; GO:0042995 [Name: cell projection]; GO:0008289 [Name: lipid binding]; GO:0043204 [Name: perikaryon]; GO:0055037 [Name: recycling endosome]; GO:0007274 [Name: neuromuscular synaptic transmission]; GO:0044803 [Name: multi…	-	-	-	-	-	14250	1.41267	3.09329	4.53915	0.00247777	0.157107	-1.16174	0	0	1	0	1	0	14250	0.229528	3.20725	1.39733	0.194453	0.438271	-5.78277	0	0	0	0	0	0	1	0	1	0	2.96824	2.10616	0.527811	0.422854	-0.355441	0.2267	-0.314563	-1.35831
936	1272	CNTN1	contactin 1	12q12	7492	GO:0050731 [Name: positive regulation of peptidyl-tyrosine phosphorylation]; GO:0021549 [Name: cerebellum development]; GO:0045121 [Name: membrane raft]; GO:0010628 [Name: positive regulation of gene expression]; GO:0031175 [Name: neuron projection development]; GO:0007219 [Name: Notch signaling pathway]; GO:0010976 [Name: positive regulation of neuron projection development]; GO:0005515 [Name: p…	-	hsa04514 [Pathway Title: Cell adhesion molecules (CAMs)]	notch_pathway [Longname: Notch signaling pathway]	R-HSA-373760; R-HSA-2122948; R-HSA-447043; R-HSA-2979096	Signaling by NOTCH2; Developmental Biology; L1CAM interactions; Signal Transduction; Signaling by NOTCH; NOTCH2 Activation and Transmission of Signal to the Nucleus; Signaling by NOTCH1; Activated NOTCH1 Transmits Signal to the Nucleus; Neurofascin interactions; Axon guidance	900	2.5424	1.08214	4.53653	0.0024857	0.157107	-1.1288	0	0	1	0	1	0	900	0.372797	2.71224	2.26491	0.0486091	0.215145	-4.83585	0	0	0	0	0	0	1	0	1	0	3.40072	4.81123	5.89573	-3.54503	1.50311	3.14721	3.45769	-7.63497
12026	57452	GALNT16	polypeptide N-acetylgalactosaminyltransferase 16	14q24.1	11097	GO:0005794 [Name: Golgi apparatus]; GO:0016021 [Name: integral component of membrane]; GO:0018242 [Name: protein O-linked glycosylation via serine]; GO:0018243 [Name: protein O-linked glycosylation via threonine]; GO:0000139 [Name: Golgi membrane]; GO:0004653 [Name: polypeptide N-acetylgalactosaminyltransferase activity]; GO:0030246 [Name: carbohydrate binding]; GO:0046872 [Name: metal ion bindin…	-	hsa00512 [Pathway Title: Mucin type O-Glycan biosynthesis]; hsa01100 [Pathway Title: Metabolic pathways]	-	R-HSA-913709	Post-translational protein modification; Metabolism of proteins; O-linked glycosylation; O-linked glycosylation of mucins	11709	2.1608	1.31236	4.53078	0.00250321	0.157543	-1.10864	0	0	1	0	1	0	11709	0.591416	4.47112	5.28925	0.000435207	0.0381076	0.0263324	1	0	0	0	1	0	2	0	1	0	4.91001	-0.545442	2.32623	-0.706059	2.3616	-0.861045	-0.352317	-1.61376
7131	10133	OPTN	optineurin	10p13	5138	GO:0005776 [Name: autophagosome]; GO:0005794 [Name: Golgi apparatus]; GO:0005829 [Name: cytosol]; GO:0048471 [Name: perinuclear region of cytoplasm]; GO:0050829 [Name: defense response to Gram-negative bacterium]; GO:0090161 [Name: Golgi ribbon formation]; GO:0001920 [Name: negative regulation of receptor recycling]; GO:0005654 [Name: nucleoplasm]; GO:0034067 [Name: protein localization to Golgi …	-	-	-	R-HSA-8854214; R-HSA-2565942	Membrane Trafficking; Cell Cycle, Mitotic; Mitotic G2-G2/M phases; TBC/RABGAPs; Cell Cycle; G2/M Transition; Rab regulation of trafficking; Regulation of PLK1 Activity at G2/M Transition; Vesicle-mediated transport	6913	1.38923	4.67067	4.50392	0.00258674	0.161432	-1.35621	0	0	1	0	1	0	6913	0.0076608	5.53951	0.10359	0.919673	0.961281	-7.1563	0	0	0	0	0	0	1	0	1	0	2.30376	1.9938	-1.26832	1.209	1.03713	0.816139	-3.25988	0.717887
6239	9024	BRSK2	BR serine/threonine kinase 2	11p15.5	6903	GO:0005524 [Name: ATP binding]; GO:0005783 [Name: endoplasmic reticulum]; GO:0006468 [Name: protein phosphorylation]; GO:0051117 [Name: ATPase binding]; GO:0060590 [Name: ATPase regulator activity]; GO:0006887 [Name: exocytosis]; GO:0019901 [Name: protein kinase binding]; GO:0030010 [Name: establishment of cell polarity]; GO:0048156 [Name: tau protein binding]; GO:2000807 [Name: regulation of syn…	-	-	lkb1_pathway [Longname: LKB1 signaling events]	-	-	6021	1.69842	1.88529	4.49681	0.00260936	0.161999	-1.15019	0	0	1	0	1	0	6021	0.136642	4.00579	1.26776	0.235416	0.481105	-6.13933	0	0	0	0	0	0	1	0	1	0	2.88229	0.354848	1.27394	0.3496	1.45334	-0.395562	0.0869057	-2.19477
1894	2051	EPHB6	EPH receptor B6	7q34	10647	GO:0018108 [Name: peptidyl-tyrosine phosphorylation]; GO:0004714 [Name: transmembrane receptor protein tyrosine kinase activity]; GO:0005886 [Name: plasma membrane]; GO:0043235 [Name: receptor complex]; GO:0048013 [Name: ephrin receptor signaling pathway]; GO:0005829 [Name: cytosol]; GO:0007169 [Name: transmembrane receptor protein tyrosine kinase signaling pathway]; GO:0005003 [Name: ephrin rece…	-	hsa04360 [Pathway Title: Axon guidance]	-	R-HSA-3928662; R-HSA-3928665; R-HSA-3928664; R-HSA-2682334	EPH-ephrin mediated repulsion of cells; Developmental Biology; Axon guidance; EPH-Ephrin signaling; Ephrin signaling	1447	2.17202	2.10571	4.49423	0.00261764	0.161999	-1.20802	0	0	1	0	1	0														1	0	1	0	4.49423	5.50654	-3.78281	0.493795	2.41629	4.15615	-4.99308	-1.75614
11766	56896	DPYSL5	dihydropyrimidinase like 5	2p23.3	7048	GO:0007165 [Name: signal transduction]; GO:0007411 [Name: axon guidance]; GO:0005829 [Name: cytosol]; GO:0006208 [Name: pyrimidine nucleobase catabolic process]; GO:0043025 [Name: neuronal cell body]; GO:0005515 [Name: protein binding]; GO:0030425 [Name: dendrite]; GO:0007399 [Name: nervous system development]; GO:0008017 [Name: microtubule binding]; GO:0004157 [Name: dihydropyrimidinase activity…	-	hsa04360 [Pathway Title: Axon guidance]	-	R-HSA-399956	Axon guidance; CRMPs in Sema3A signaling; Semaphorin interactions; Developmental Biology	11454	1.53553	5.0178	4.48123	0.00265973	0.162572	-1.40381	0	0	1	0	1	0	11454	0.51632	6.78331	3.36968	0.00777973	0.096742	-3.19204	0	0	0	0	0	0	1	0	1	0	3.92545	2.21637	0.810401	-0.482816	0.706294	1.15799	0.166641	-2.43596
13582	80328	ULBP2	UL16 binding protein 2	6q25.1	1335	GO:0030101 [Name: natural killer cell activation]; GO:0005515 [Name: protein binding]; GO:0005886 [Name: plasma membrane]; GO:0009986 [Name: cell surface]; GO:0016032 [Name: viral process]; GO:0046658 [Name: anchored component of plasma membrane]; GO:0005615 [Name: extracellular space]; GO:0009897 [Name: external side of plasma membrane]; GO:0042267 [Name: natural killer cell mediated cytotoxicit…	-	hsa04650 [Pathway Title: Natural killer cell mediated cytotoxicity]	-	R-HSA-163125	Post-translational modification: synthesis of GPI-anchored proteins; Metabolism of proteins; Post-translational protein modification	13180	1.61943	1.59462	4.46738	0.00270537	0.164206	-1.18018	0	0	1	0	1	0	13180	0.615551	1.83829	1.81786	0.101069	0.311061	-5.03951	0	0	0	0	0	0	1	0	1	0	3.14262	1.39461	-0.166741	0.445456	1.60871	-0.315612	-2.4105	-0.282406
2759	3784	KCNQ1	potassium voltage-gated channel subfamily Q member 1	11p15.5-p15.4	6169	GO:0005764 [Name: lysosome]; GO:0007605 [Name: sensory perception of sound]; GO:0008076 [Name: voltage-gated potassium channel complex]; GO:0016458 [Name: gene silencing]; GO:0060048 [Name: cardiac muscle contraction]; GO:0060372 [Name: regulation of atrial cardiac muscle cell membrane repolarization]; GO:0098915 [Name: membrane repolarization during ventricular cardiac muscle cell action potenti…	-	hsa04261 [Pathway Title: Adrenergic signaling in cardiomyocytes]; hsa04971 [Pathway Title: Gastric acid secretion]; hsa04974 [Pathway Title: Protein digestion and absorption]; hsa05110 [Pathway Title: Vibrio cholerae infection]; hsa04725 [Pathway Title: Cholinergic synapse]; hsa04972 [Pathway Title: Pancreatic secretion]	-	R-HSA-5576890; R-HSA-5576893; R-HSA-1296072	Cardiac conduction; Muscle contraction; Potassium Channels; Voltage gated Potassium channels; Phase 2 - plateau phase; Neuronal System; Phase 3 - rapid repolarisation	2578	1.44654	3.29335	4.46641	0.00270858	0.164206	-1.27237	0	0	1	0	1	0	2578	0.601025	1.82187	4.01329	0.00279775	0.0704236	-1.64516	0	0	0	0	1	0	2	0	1	0	4.23985	2.42677	-0.564951	0.925405	-0.125652	0.347985	-1.88066	-0.329276
503	715	C1R	complement C1r	12p13.31	6169	GO:0005576 [Name: extracellular region]; GO:0070062 [Name: extracellular exosome]; GO:0072562 [Name: blood microparticle]; GO:0005515 [Name: protein binding]; GO:0005615 [Name: extracellular space]; GO:0045087 [Name: innate immune response]; GO:0006955 [Name: immune response]; GO:0008236 [Name: serine-type peptidase activity]; GO:0006956 [Name: complement activation]; GO:0004252 [Name: serine-typ…	h_classicPathway [Pathway Title: Classical Complement Pathway]; h_compPathway [Pathway Title: Complement Pathway]	hsa04145 [Pathway Title: Phagosome]; hsa05322 [Pathway Title: Systemic lupus erythematosus]; hsa05150 [Pathway Title: Staphylococcus aureus infection]; hsa04610 [Pathway Title: Complement and coagulation cascades]; hsa05133 [Pathway Title: Pertussis]	-	R-HSA-173623; R-HSA-977606; R-HSA-166663	Classical antibody-mediated complement activation; Complement cascade; Immune System; Innate Immune System; Regulation of Complement cascade; Creation of C4 and C2 activators; Initial triggering of complement	503	1.3751	2.91699	4.45109	0.00276016	0.164633	-1.26976	0	0	1	0	1	0	503	0.691388	2.78496	3.81782	0.00379631	0.0748082	-1.87985	0	0	0	0	1	0	2	0	1	0	4.13446	0.792977	-0.862657	0.888404	2.02434	-1.43401	-2.0676	0.201979
1891	2696	GIPR	gastric inhibitory polypeptide receptor	19q13.32	5069	GO:0005515 [Name: protein binding]; GO:0007190 [Name: activation of adenylate cyclase activity]; GO:0009749 [Name: response to glucose]; GO:0032024 [Name: positive regulation of insulin secretion]; GO:0043950 [Name: positive regulation of cAMP-mediated signaling]; GO:0005623 [Name: cell]; GO:0007584 [Name: response to nutrient]; GO:0031018 [Name: endocrine pancreas development]; GO:0016021 [Name:…	-	hsa04024 [Pathway Title: cAMP signaling pathway]; hsa04080 [Pathway Title: Neuroactive ligand-receptor interaction]	-	R-HSA-418555; R-HSA-420092	Class B/2 (Secretin family receptors); Signaling by GPCR; Signal Transduction; G alpha (s) signalling events; GPCR ligand binding; Glucagon-type ligand receptors; GPCR downstream signalling	1816	2.40726	-0.352506	4.44538	0.00277965	0.164633	-1.27967	0	0	1	0	1	0	1816	0.665313	-0.131724	3.13578	0.0114089	0.112326	-2.58727	0	0	0	0	1	0	2	0	1	0	3.79058	2.64764	2.19969	0.325912	0.566546	0.420884	0.782664	-3.18051
3384	4804	NGFR	nerve growth factor receptor	17q21.33	4141	GO:0016021 [Name: integral component of membrane]; GO:0043197 [Name: dendritic spine]; GO:0050771 [Name: negative regulation of axonogenesis]; GO:0004888 [Name: transmembrane signaling receptor activity]; GO:0005623 [Name: cell]; GO:0005887 [Name: integral component of plasma membrane]; GO:0006886 [Name: intracellular protein transport]; GO:0009986 [Name: cell surface]; GO:0031625 [Name: ubiquiti…	h_cdk5Pathway [Pathway Title: Phosphorylation of MEK1 by cdk5/p35 down regulates the MAP kinase pathway]; h_erkPathway [Pathway Title: Erk1/Erk2 Mapk Signaling pathway]; h_ngfPathway [Pathway Title: Nerve growth factor pathway (NGF)]	hsa04014 [Pathway Title: Ras signaling pathway]; hsa04151 [Pathway Title: PI3K-Akt signaling pathway]; hsa05202 [Pathway Title: Transcriptional misregulation in cancer]; hsa04015 [Pathway Title: Rap1 signaling pathway]; hsa04060 [Pathway Title: Cytokine-cytokine receptor interaction]; hsa04722 [Pathway Title: Neurotrophin signaling pathway]	trkrpathway [Longname: Neurotrophic factor-mediated Trk receptor signaling]; p75ntrpathway [Longname: p75(NTR)-mediated signaling]	R-HSA-193692; R-HSA-205025; R-HSA-193648; R-HSA-209543; R-HSA-193634; R-HSA-193670; R-HSA-193681; R-HSA-205043; R-HSA-209563; R-HSA-205017; R-HSA-209560	Axonal growth inhibition (RHOA activation); NADE modulates death signalling; Regulated proteolysis of p75NTR; Cell death signalling via NRAGE, NRIF and NADE; NF-kB is activated and signals survival; NFG and proNGF binds to p75NTR; Death Receptor Signalling; NRIF signals cell death from the nucleus; p75NTR regulates axonogenesis; Axonal growth stimulation; Ceramide signalling; NRAGE signals death …	3206	5.26547	0.258856	4.43789	0.00280546	0.164633	-1.27607	0	0	1	0	1	0	3206	0.714523	2.96926	2.19119	0.0549294	0.227133	-4.76661	0	0	0	0	0	0	1	0	1	0	3.31454	1.90135	2.78414	-0.280449	5.62783	-0.336244	-1.54057	-3.78687
1895	2103	ESRRB	estrogen related receptor beta	14q24.3	5930	GO:0000790 [Name: nuclear chromatin]; GO:0000993 [Name: RNA polymerase II core binding]; GO:0001158 [Name: enhancer sequence-specific DNA binding]; GO:0008270 [Name: zinc ion binding]; GO:0071931 [Name: positive regulation of transcription involved in G1/S transition of mitotic cell cycle]; GO:2000035 [Name: regulation of stem cell division]; GO:0000980 [Name: RNA polymerase II distal enhancer se…	-	hsa04550 [Pathway Title: Signaling pathways regulating pluripotency of stem cells]	-	R-HSA-383280	RNA Polymerase II Transcription; Nuclear Receptor transcription pathway; Generic Transcription Pathway; Gene expression (Transcription)	1479	2.54285	-0.423195	4.43326	0.00282152	0.164633	-1.3306	0	0	1	0	1	0														1	0	1	0	4.43326	0.627988	2.14774	1.56879	0.939611	-0.857123	-1.47769	-0.108814
1851	2634	GBP2	guanylate binding protein 2	1p22.2	7223	GO:0000139 [Name: Golgi membrane]; GO:0005829 [Name: cytosol]; GO:0042803 [Name: protein homodimerization activity]; GO:0071346 [Name: cellular response to interferon-gamma]; GO:0003924 [Name: GTPase activity]; GO:0034504 [Name: protein localization to nucleus]; GO:0060333 [Name: interferon-gamma-mediated signaling pathway]; GO:0005654 [Name: nucleoplasm]; GO:0006955 [Name: immune response]; GO:0…	-	-	-	R-HSA-877300; R-HSA-909733	Cytokine Signaling in Immune system; Interferon gamma signaling; Interferon alpha/beta signaling; Immune System; Interferon Signaling	1766	2.21406	0.972347	4.43022	0.00283213	0.164633	-1.23734	0	0	1	0	1	0	1766	0.595114	0.770068	2.35828	0.0416161	0.200056	-3.98377	0	0	0	0	1	0	2	0	1	0	3.39425	-1.18159	-1.99503	0.253013	5.0414	-1.30498	-1.93303	-0.911269
2086	5650	KLK7	kallikrein related peptidase 7	19q13.41	2448	GO:0030141 [Name: secretory granule]; GO:0005576 [Name: extracellular region]; GO:0008544 [Name: epidermis development]; GO:0097209 [Name: epidermal lamellar body]; GO:0002803 [Name: positive regulation of antibacterial peptide production]; GO:0004252 [Name: serine-type endopeptidase activity]; GO:0006508 [Name: proteolysis]; GO:0022617 [Name: extracellular matrix disassembly]; GO:0008233 [Name: …	-	-	-	R-HSA-1474228	Extracellular matrix organization; Degradation of the extracellular matrix	3833	4.55568	-1.5719	4.42937	0.0028351	0.164633	-1.39279	0	0	1	0	1	0														1	0	1	0	4.42937	1.87805	1.64208	2.46086	5.09116	-1.15116	-4.94264	-0.0357294
5790	8437	RASAL1	RAS protein activator like 1	12q24.13	4813	GO:0005829 [Name: cytosol]; GO:0000165 [Name: MAPK cascade]; GO:0005096 [Name: GTPase activator activity]; GO:0005543 [Name: phospholipid binding]; GO:0007165 [Name: signal transduction]; GO:0043547 [Name: positive regulation of GTPase activity]; GO:0046580 [Name: negative regulation of Ras protein signal transduction]; GO:1903861 [Name: positive regulation of dendrite extension]; GO:0046872 [Nam…	-	hsa04014 [Pathway Title: Ras signaling pathway]	ras_pathway [Longname: Regulation of Ras family activation]	R-HSA-5658442; R-HSA-6802949	Diseases of signal transduction; Oncogenic MAPK signaling; Other interleukin signaling; RAF/MAP kinase cascade; Immune System; Signal Transduction; Regulation of RAS by GAPs; Disease; Signaling by Interleukins; Cytokine Signaling in Immune system; MAPK family signaling cascades; MAPK1/MAPK3 signaling; Signaling by RAS mutants; FLT3 Signaling	5587	1.81187	2.64984	4.41985	0.00286866	0.164633	-1.27148	0	0	1	0	1	0	5587	-0.152411	5.15937	-1.31995	0.218124	0.462833	-6.22395	0	0	0	0	0	0	1	0	1	0	1.54995	0.64679	0.330686	1.79236	1.2067	-1.69975	-1.4105	0.938359
4415	101928617	LOC101928617	uncharacterized LOC101928617	12q21.33	9471	-	-	-	-	-	-	25320	2.45244	-0.532474	4.41977	0.00286895	0.164633	-1.28056	0	0	1	0	1	0														1	0	1	0	4.41977	3.19981	1.72665	-2.99868	3.5677	-0.459813	0.59045	-6.17095
4699	6543	SLC8A2	solute carrier family 8 member A2	19q13.32	5271	GO:0005623 [Name: cell]; GO:0043204 [Name: perikaryon]; GO:0005432 [Name: calcium:sodium antiporter activity]; GO:0005887 [Name: integral component of plasma membrane]; GO:0006811 [Name: ion transport]; GO:0006874 [Name: cellular calcium ion homeostasis]; GO:0005886 [Name: plasma membrane]; GO:0070588 [Name: calcium ion transmembrane transport]; GO:0016323 [Name: basolateral plasma membrane]; GO:…	-	hsa04022 [Pathway Title: cGMP-PKG signaling pathway]; hsa04974 [Pathway Title: Protein digestion and absorption]; hsa04020 [Pathway Title: Calcium signaling pathway]	-	R-HSA-5578775; R-HSA-418359; R-HSA-425561	Hemostasis; Cardiac conduction; Muscle contraction; SLC-mediated transmembrane transport; Reduction of cytosolic Ca++ levels; Sodium/Calcium exchangers; Transport of small molecules; Ion homeostasis; Platelet calcium homeostasis; Platelet homeostasis; Transport of inorganic cations/anions and amino acids/oligopeptides	4482	2.39037	1.6754	4.41175	0.00289755	0.164633	-1.24403	0	0	1	0	1	0	4482	0.928506	3.04549	3.55524	0.00576403	0.0857192	-2.33811	0	0	0	0	1	0	2	0	1	0	3.9835	0.390401	2.46715	1.83762	1.00378	-2.01557	0.546538	0.206999
15524	116362	RBP7	retinol binding protein 7	1p36.22	862	GO:0005737 [Name: cytoplasm]; GO:0005515 [Name: protein binding]; GO:0016918 [Name: retinal binding]; GO:0019841 [Name: retinol binding]	-	-	-	-	-	14952	2.22597	1.00311	4.40509	0.00292158	0.164633	-1.25289	0	0	1	0	1	0	14952	0.54471	2.76146	1.37323	0.201577	0.446158	-5.79369	0	0	0	0	0	0	1	0	1	0	2.88916	-3.44771	3.35925	1.21788	2.66261	-3.25822	1.65267	-0.905627
782	1048	CEACAM5	carcinoembryonic antigen related cell adhesion molecule 5	19q13.2	3489	GO:0034235 [Name: GPI anchor binding]; GO:0042802 [Name: identical protein binding]; GO:0043066 [Name: negative regulation of apoptotic process]; GO:0071575 [Name: integral component of external side of plasma membrane]; GO:0005576 [Name: extracellular region]; GO:0006915 [Name: apoptotic process]; GO:0009986 [Name: cell surface]; GO:0005886 [Name: plasma membrane]; GO:0007157 [Name: heterophilic…	-	-	-	R-HSA-163125; R-HSA-202733	Metabolism of proteins; Hemostasis; Cell surface interactions at the vascular wall; Post-translational protein modification; Post-translational modification: synthesis of GPI-anchored proteins	764	3.45589	-0.489583	4.40354	0.00292716	0.164633	-1.31298	0	0	1	0	1	0	764	0.718054	7.58669	2.74748	0.0217303	0.147904	-4.29115	0	0	0	0	1	0	2	0	1	0	3.57551	4.27157	-0.755527	3.22871	2.76749	1.59223	-6.0981	1.09174
16697	147700	KLC3	kinesin light chain 3	19q13.32	3654	GO:0003777 [Name: microtubule motor activity]; GO:0005515 [Name: protein binding]; GO:0005871 [Name: kinesin complex]; GO:0008017 [Name: microtubule binding]; GO:0008088 [Name: axo-dendritic transport]; GO:0019894 [Name: kinesin binding]; GO:0035253 [Name: ciliary rootlet]; GO:0005737 [Name: cytoplasm]; GO:0005874 [Name: microtubule]; GO:0031514 [Name: motile cilium]; GO:0043005 [Name: neuron pro…	-	hsa05132 [Pathway Title: Salmonella infection]	-	R-HSA-5625970; R-HSA-6811434; R-HSA-2132295; R-HSA-983189	COPI-dependent Golgi-to-ER retrograde traffic; Golgi-to-ER retrograde transport; Membrane Trafficking; Vesicle-mediated transport; Adaptive Immune System; Hemostasis; RHO GTPase Effectors; MHC class II antigen presentation; Kinesins; Signal Transduction; Intra-Golgi and retrograde Golgi-to-ER traffic; Immune System; RHO GTPases activate KTN1; Factors involved in megakaryocyte development and plat…	16065	1.46916	2.15128	4.3991	0.00294334	0.164633	-1.27905	0	0	1	0	1	0	16065	0.523485	2.31971	2.5512	0.0301603	0.172647	-3.78353	0	0	0	0	0	0	1	0	1	0	3.47515	2.71171	0.331946	-0.345512	0.367875	1.50838	-0.430418	-2.01939
5110	7077	TIMP2	TIMP metallopeptidase inhibitor 2	17q25.3	5633	GO:0005615 [Name: extracellular space]; GO:0009986 [Name: cell surface]; GO:0035580 [Name: specific granule lumen]; GO:0046580 [Name: negative regulation of Ras protein signal transduction]; GO:0005515 [Name: protein binding]; GO:0009725 [Name: response to hormone]; GO:0010951 [Name: negative regulation of endopeptidase activity]; GO:1904724 [Name: tertiary granule lumen]; GO:1905049 [Name: negat…	h_reckPathway [Pathway Title: Inhibition of Matrix Metalloproteinases]	-	-	R-HSA-6798695; R-HSA-1592389	Activation of Matrix Metalloproteinases; Neutrophil degranulation; Degradation of the extracellular matrix; Extracellular matrix organization; Immune System; Innate Immune System	4894	1.11707	4.99869	4.39403	0.00296191	0.164633	-1.51806	0	0	1	0	1	0	4894	0.342125	7.31617	2.61991	0.0268891	0.164466	-4.50688	0	0	0	0	0	0	1	0	1	0	3.50697	0.933329	-0.78208	0.869996	1.52402	-0.149188	-3.0619	-0.145649
14731	90427	BMF	Bcl2 modifying factor	15q15.1	5447	GO:0005829 [Name: cytosol]; GO:0043065 [Name: positive regulation of apoptotic process]; GO:0043276 [Name: anoikis]; GO:0010507 [Name: negative regulation of autophagy]; GO:0016459 [Name: myosin complex]; GO:0034644 [Name: cellular response to UV]; GO:0031334 [Name: positive regulation of protein complex assembly]; GO:0001844 [Name: protein insertion into mitochondrial membrane involved in apopto…	-	hsa05206 [Pathway Title: MicroRNAs in cancer]	-	R-HSA-139910; R-HSA-111453	Programmed Cell Death; Intrinsic Pathway for Apoptosis; Activation of BH3-only proteins; Apoptosis; Activation of BMF and translocation to mitochondria; BH3-only proteins associate with and inactivate anti-apoptotic BCL-2 members	14335	1.63132	5.31134	4.3806	0.00301169	0.164633	-1.55328	0	0	1	0	1	0	14335	0.237472	7.42383	2.24433	0.0502986	0.21805	-5.12673	0	0	0	0	0	0	1	0	1	0	3.31246	2.85466	0.385063	-1.79098	1.49555	1.40064	-0.270886	-2.58129
15969	126567	C2CD4C	C2 calcium dependent domain containing 4C	19p13.3	3099	GO:0005829 [Name: cytosol]	-	-	-	-	-	15337	4.18048	-0.826788	4.37811	0.00302103	0.164633	-1.39824	0	0	1	0	1	0	15337	0.364089	4.79852	3.39037	0.00752255	0.0953656	-2.93469	0	0	0	0	0	0	1	0	1	0	3.88424	0.427704	2.74649	0.404097	4.6581	-2.28276	-0.983665	-1.72845
6203	8974	P4HA2	prolyl 4-hydroxylase subunit alpha 2	5q31.1	5667	GO:0005829 [Name: cytosol]; GO:0005506 [Name: iron ion binding]; GO:0016702 [Name: oxidoreductase activity, acting on single donors with incorporation of molecular oxygen, incorporation of two atoms of oxygen]; GO:0005788 [Name: endoplasmic reticulum lumen]; GO:0009055 [Name: electron carrier activity]; GO:0022900 [Name: electron transport chain]; GO:0005783 [Name: endoplasmic reticulum]; GO:0005…	-	hsa00330 [Pathway Title: Arginine and proline metabolism]; hsa01100 [Pathway Title: Metabolic pathways]	-	R-HSA-1650814	Collagen biosynthesis and modifying enzymes; Extracellular matrix organization; Collagen formation	5994	1.18139	3.77648	4.37743	0.00302359	0.164633	-1.43334	0	0	1	0	1	0	5994	0.242544	5.8676	3.34135	0.00814681	0.097823	-3.16301	0	0	0	0	0	0	1	0	1	0	3.85939	0.00116017	-0.373635	1.03027	1.46076	-0.472192	-0.875209	-0.723294
7319	10385	BTN2A2	butyrophilin subfamily 2 member A2	6p22.2	6398	GO:0009897 [Name: external side of plasma membrane]; GO:0045591 [Name: positive regulation of regulatory T cell differentiation]; GO:0070373 [Name: negative regulation of ERK1 and ERK2 cascade]; GO:2000134 [Name: negative regulation of G1/S transition of mitotic cell cycle]; GO:0014067 [Name: negative regulation of phosphatidylinositol 3-kinase signaling]; GO:0050710 [Name: negative regulation of…	-	-	-	R-HSA-8851680	Butyrophilin (BTN) family interactions; Immune System; Adaptive Immune System	7118	1.38633	3.96111	4.36475	0.00307167	0.164633	-1.46657	0	0	1	0	1	0	7118	0.372222	4.05078	2.49203	0.0332932	0.181389	-4.27787	0	0	0	0	0	0	1	0	1	0	3.42839	0.829638	0.996536	-0.719822	1.7098	-1.48413	0.347198	-1.60249
9861	50515	CHST11	carbohydrate sulfotransferase 11	12q23.3	6118	GO:0002063 [Name: chondrocyte development]; GO:0009791 [Name: post-embryonic development]; GO:0001537 [Name: N-acetylgalactosamine 4-O-sulfotransferase activity]; GO:0008146 [Name: sulfotransferase activity]; GO:0016021 [Name: integral component of membrane]; GO:0036342 [Name: post-anal tail morphogenesis]; GO:0001701 [Name: in utero embryonic development]; GO:0016020 [Name: membrane]; GO:0007585…	-	hsa00532 [Pathway Title: Glycosaminoglycan biosynthesis - chondroitin sulfate / dermatan sulfate]	-	R-HSA-2022870	Chondroitin sulfate biosynthesis; Metabolism of carbohydrates; Glycosaminoglycan metabolism; Metabolism; Chondroitin sulfate/dermatan sulfate metabolism	9582	2.35649	2.2901	4.36299	0.00307841	0.164633	-1.32336	0	0	1	0	1	0	9582	-0.299269	5.06524	-1.78915	0.105828	0.317472	-5.57814	0	0	0	0	0	0	1	0	1	0	1.28692	-0.274757	1.54396	-0.057995	2.7497	-1.658	-0.516208	-0.612484
2670	3675	ITGA3	integrin subunit alpha 3	17q21.33	7697	GO:0019904 [Name: protein domain specific binding]; GO:0034667 [Name: integrin alpha3-beta1 complex]; GO:0034698 [Name: response to gonadotropin]; GO:0035024 [Name: negative regulation of Rho protein signal transduction]; GO:0043236 [Name: laminin binding]; GO:0060076 [Name: excitatory synapse]; GO:0060135 [Name: maternal process involved in female pregnancy]; GO:0008305 [Name: integrin complex];…	-	hsa04810 [Pathway Title: Regulation of actin cytoskeleton]; hsa05222 [Pathway Title: Small cell lung cancer]; hsa04640 [Pathway Title: Hematopoietic cell lineage]; hsa04151 [Pathway Title: PI3K-Akt signaling pathway]; hsa04510 [Pathway Title: Focal adhesion]; hsa04512 [Pathway Title: ECM-receptor interaction]; hsa05414 [Pathway Title: Dilated cardiomyopathy]; hsa05200 [Pathway Title: Pathways in …	reelinpathway [Longname: Reelin signaling pathway]; il23pathway [Longname: IL23-mediated signaling events]; integrin1_pathway [Longname: Beta1 integrin cell surface interactions]; deltanp63pathway [Longname: Validated transcriptional targets of deltaNp63 isoforms]; plexind1_pathway [Longname: Plexin-D1 Signaling]; arf6_traffickingpathway [Longname: Arf6 trafficking events]; cxcr4_pathway [Longnam…	R-HSA-210991; R-HSA-216083; R-HSA-3000157; R-HSA-8874081	Hemostasis; Signaling by Receptor Tyrosine Kinases; MET activates PTK2 signaling; Signaling by MET; Extracellular matrix organization; MET promotes cell motility; Basigin interactions; Cell surface interactions at the vascular wall; Integrin cell surface interactions; Signal Transduction; Laminin interactions	2486	1.4061	4.89561	4.36091	0.00308637	0.164633	-1.5596	0	0	1	0	1	0	2486	0.466122	7.019	5.9605	0.000179445	0.0314335	0.744781	1	0	0	0	0	0	1	0	1	0	5.16071	1.16778	0.628229	0.137013	0.873443	-0.57967	0.233673	-1.02488
13436	80078	LCAL1	lung cancer associated lncRNA 1	6q14.1	4498	-	-	-	-	-	-	13060	2.53461	0.999761	4.34925	0.00313156	0.164633	-1.31403	0	0	1	0	1	0	13060	0.0142521	2.90277	0.0973055	0.924529	0.96375	-6.94001	0	0	0	0	0	0	1	0	1	0	2.22328	0.473267	-2.67411	2.74833	3.42123	0.478003	-3.88438	-0.414285
2002	4488	MSX2	msh homeobox 2	5q35.2	2224	GO:0000981 [Name: RNA polymerase II transcription factor activity, sequence-specific DNA binding]; GO:0003148 [Name: outflow tract septum morphogenesis]; GO:0030513 [Name: positive regulation of BMP signaling pathway]; GO:0035880 [Name: embryonic nail plate morphogenesis]; GO:0045599 [Name: negative regulation of fat cell differentiation]; GO:0045669 [Name: positive regulation of osteoblast diffe…	-	hsa05166 [Pathway Title: HTLV-I infection]	-	R-HSA-8939902	RNA Polymerase II Transcription; Gene expression (Transcription); Transcriptional regulation by RUNX2; Generic Transcription Pathway; Regulation of RUNX2 expression and activity	3004	1.60706	2.5579	4.3441	0.00315174	0.164633	-1.44658	0	0	1	0	1	0														1	0	1	0	4.3441	3.77981	-3.54312	1.43694	3.32763	2.84235	-9.36093	0.707869
18177	222962	SLC29A4	solute carrier family 29 member 4	7p22.1	5811	GO:0008504 [Name: monoamine transmembrane transporter activity]; GO:0015844 [Name: monoamine transport]; GO:1901642 [Name: nucleoside transmembrane transport]; GO:0005886 [Name: plasma membrane]; GO:0016324 [Name: apical plasma membrane]; GO:0016021 [Name: integral component of membrane]; GO:0005337 [Name: nucleoside transmembrane transporter activity]	-	-	-	R-HSA-83936	Transport of small molecules; SLC-mediated transmembrane transport; Transport of nucleosides and free purine and pyrimidine bases across the plasma membrane; Transport of vitamins, nucleosides, and related molecules	17313	1.78763	3.42914	4.34245	0.00315823	0.164633	-1.43602	0	0	1	0	1	0	17313	0.186859	6.26308	1.24004	0.245054	0.49076	-6.46255	0	0	0	0	0	0	1	0	1	0	2.79125	1.59517	0.23224	-0.722256	1.95965	0.166778	-0.745008	-1.33652
2639	57127	RHBG	Rh family B glycoprotein (gene/pseudogene)	1q22	3384	GO:0005887 [Name: integral component of plasma membrane]; GO:0016323 [Name: basolateral plasma membrane]; GO:0046658 [Name: anchored component of plasma membrane]; GO:0072488 [Name: ammonium transmembrane transport]; GO:0005886 [Name: plasma membrane]; GO:0014731 [Name: spectrin-associated cytoskeleton]; GO:0015696 [Name: ammonium transport]; GO:0030659 [Name: cytoplasmic vesicle membrane]; GO:00…	-	-	-	R-HSA-444411	SLC-mediated transmembrane transport; Transport of bile salts and organic acids, metal ions and amine compounds; Rhesus glycoproteins mediate ammonium transport.; Transport of small molecules	11599	2.09231	-0.285303	4.34192	0.00316035	0.164633	-1.39216	0	0	1	0	1	0														1	0	1	0	4.34192	0.687662	0.671892	0.619809	2.24853	-0.426834	-1.05237	-2.36794
9333	26499	PLEK2	pleckstrin 2	14q23.3-q24.1	1569	GO:0005856 [Name: cytoskeleton]; GO:0031532 [Name: actin cytoskeleton reorganization]; GO:0005737 [Name: cytoplasm]; GO:0005886 [Name: plasma membrane]; GO:0031258 [Name: lamellipodium membrane]; GO:0032266 [Name: phosphatidylinositol-3-phosphate binding]; GO:0035556 [Name: intracellular signal transduction]; GO:0043325 [Name: phosphatidylinositol-3,4-bisphosphate binding]; GO:0080025 [Name: phos…	-	-	-	-	-	8960	1.24062	3.04744	4.34123	0.00316308	0.164633	-1.40511	0	0	1	0	1	0	8960	0.128346	4.72315	1.55203	0.153673	0.385742	-5.84825	0	0	0	0	0	0	1	0	1	0	2.94663	0.170374	0.629238	1.26708	0.610191	-1.66877	-0.70386	-0.192758
572	796	CALCA	calcitonin related polypeptide alpha	11p15.2	2128	GO:0005179 [Name: hormone activity]; GO:0005576 [Name: extracellular region]; GO:0009408 [Name: response to heat]; GO:0031716 [Name: calcitonin receptor binding]; GO:0005737 [Name: cytoplasm]; GO:0007204 [Name: positive regulation of cytosolic calcium ion concentration]; GO:0007568 [Name: aging]; GO:0008016 [Name: regulation of heart contraction]; GO:0042802 [Name: identical protein binding]; GO:…	h_malatexPathway [Pathway Title: Shuttle for transfer of acetyl groups from mitochondria to the cytosol]	-	-	R-HSA-419812; R-HSA-418555; R-HSA-977225	G alpha (s) signalling events; Amyloid fiber formation; Calcitonin-like ligand receptors; Signaling by GPCR; Class B/2 (Secretin family receptors); Metabolism of proteins; GPCR downstream signalling; GPCR ligand binding; Signal Transduction	565	2.46277	-0.373884	4.34091	0.00316431	0.164633	-1.36021	0	0	1	0	1	0	565	-0.15955	2.85207	-1.04506	0.322153	0.567442	-6.52675	0	0	0	0	0	0	1	0	1	0	1.64793	0.643049	3.27246	-0.478501	3.0532	-6.31398	1.32584	-1.40707
9561	27344	PCSK1N	proprotein convertase subtilisin/kexin type 1 inhibitor	Xp11.23	1338	GO:0016486 [Name: peptide hormone processing]; GO:0009409 [Name: response to cold]; GO:0002021 [Name: response to dietary excess]; GO:0007218 [Name: neuropeptide signaling pathway]; GO:0030141 [Name: secretory granule]; GO:0004867 [Name: serine-type endopeptidase inhibitor activity]; GO:0005102 [Name: receptor binding]; GO:0005615 [Name: extracellular space]; GO:0004866 [Name: endopeptidase inhib…	-	-	-	-	-	9285	1.87337	3.07135	4.33951	0.00316985	0.164633	-1.39462	0	0	1	0	1	0	9285	0.176884	3.91636	0.859398	0.411523	0.64476	-6.53836	0	0	0	0	0	0	1	0	1	0	2.59945	1.94428	0.769814	0.708174	0.723804	0.699421	-0.0854858	-1.94956
1245	1687	GSDME	gasdermin E	7p15.3	8598	GO:0005546 [Name: phosphatidylinositol-4,5-bisphosphate binding]; GO:0007605 [Name: sensory perception of sound]; GO:0016020 [Name: membrane]; GO:0070265 [Name: necrotic cell death]; GO:2001244 [Name: positive regulation of intrinsic apoptotic signaling pathway]; GO:0043410 [Name: positive regulation of MAPK cascade]; GO:0005829 [Name: cytosol]; GO:0008219 [Name: cell death]; GO:0008285 [Name: ne…	-	-	-	-	-	1204	2.03859	2.02993	4.32611	0.00322339	0.164633	-1.34878	0	0	1	0	1	0	1204	0.747319	0.280521	3.02505	0.0136976	0.121561	-2.88351	0	0	0	0	1	0	2	0	1	0	3.67558	0.508044	1.04739	0.697346	1.66582	-0.447137	-0.544957	-0.856247
2908	4035	LRP1	LDL receptor related protein 1	12q13.3	20859	GO:0002265 [Name: astrocyte activation involved in immune response]; GO:0005925 [Name: focal adhesion]; GO:0010942 [Name: positive regulation of cell death]; GO:0038023 [Name: signaling receptor activity]; GO:0043235 [Name: receptor complex]; GO:0045807 [Name: positive regulation of endocytosis]; GO:0048691 [Name: positive regulation of axon extension involved in regeneration]; GO:1903078 [Name: …	-	hsa05144 [Pathway Title: Malaria]; hsa05010 [Pathway Title: Alzheimer's disease]	pdgfrbpathway [Longname: PDGFR-beta signaling pathway]; upa_upar_pathway [Longname: Urokinase-type plasminogen activator (uPA) and uPAR-mediated signaling]; amb2_neutrophils_pathway [Longname: amb2 Integrin signaling]	R-HSA-2168880; R-HSA-975634	Metabolism of vitamins and cofactors; Signal Transduction; Signaling by GPCR; Metabolism of fat-soluble vitamins; Binding and Uptake of Ligands by Scavenger Receptors; GPCR downstream signalling; Retinoid metabolism and transport; G alpha (i) signalling events; Vesicle-mediated transport; Visual phototransduction; Metabolism; Scavenging of heme from plasma	2750	1.04291	5.01261	4.31823	0.00325534	0.164633	-1.62412	0	0	1	0	1	0	2750	0.547007	5.38363	3.59933	0.0053706	0.0840902	-2.67375	0	0	0	0	0	0	1	0	1	0	3.95878	-0.210634	0.517086	1.54688	0.452928	-2.05609	-0.440152	0.990201
3456	284076	TTLL6	tubulin tyrosine ligase like 6	17q21.32	5097	GO:0005524 [Name: ATP binding]; GO:0070739 [Name: protein-glutamic acid ligase activity]; GO:0001578 [Name: microtubule bundle formation]; GO:0036064 [Name: ciliary basal body]; GO:0003353 [Name: positive regulation of cilium movement]; GO:0018095 [Name: protein polyglutamylation]; GO:0005515 [Name: protein binding]; GO:0051013 [Name: microtubule severing]; GO:0005829 [Name: cytosol]; GO:0005874 …	-	-	-	R-HSA-8955332	Carboxyterminal post-translational modifications of tubulin; Metabolism of proteins; Post-translational protein modification	17871	1.52441	0.464796	4.31581	0.00326519	0.164633	-1.35584	0	0	1	0	1	0														1	0	1	0	4.31581	-1.92874	1.3228	2.00113	1.83334	-3.65504	-0.388049	0.639195
7477	10544	PROCR	protein C receptor	20q11.22	1697	GO:0005886 [Name: plasma membrane]; GO:0005887 [Name: integral component of plasma membrane]; GO:0005515 [Name: protein binding]; GO:0005813 [Name: centrosome]; GO:0038023 [Name: signaling receptor activity]; GO:0005925 [Name: focal adhesion]; GO:0005576 [Name: extracellular region]; GO:0009986 [Name: cell surface]; GO:0050819 [Name: negative regulation of coagulation]; GO:0070062 [Name: extracel…	h_dbpbPathway [Pathway Title: Transcriptional activation of dbpb from mRNA]	-	-	R-HSA-202733; R-HSA-140875	Cell surface interactions at the vascular wall; Common Pathway of Fibrin Clot Formation; Formation of Fibrin Clot (Clotting Cascade); Hemostasis	7251	2.80453	3.02179	4.30701	0.00330141	0.164633	-1.42974	0	0	1	0	1	0	7251	0.278977	4.58994	1.74679	0.113225	0.328585	-5.55565	0	0	0	0	0	0	1	0	1	0	3.0269	-0.253779	2.68178	0.742454	2.69244	-1.86939	1.1618	-2.34192
4561	6338	SCNN1B	sodium channel epithelial 1 beta subunit	16p12.2	3362	GO:0005515 [Name: protein binding]; GO:0034706 [Name: sodium channel complex]; GO:0005886 [Name: plasma membrane]; GO:0009897 [Name: external side of plasma membrane]; GO:0034220 [Name: ion transmembrane transport]; GO:0055078 [Name: sodium ion homeostasis]; GO:0007588 [Name: excretion]; GO:0015280 [Name: ligand-gated sodium channel activity]; GO:0030659 [Name: cytoplasmic vesicle membrane]; GO:0…	-	hsa04960 [Pathway Title: Aldosterone-regulated sodium reabsorption]; hsa04742 [Pathway Title: Taste transduction]	-	R-HSA-2672351	Ion channel transport; Stimuli-sensing channels; Transport of small molecules	4318	1.89239	1.48363	4.30036	0.00332906	0.164633	-1.37137	0	0	1	0	1	0	4318	0.373812	2.28473	2.08513	0.0654348	0.247521	-4.84458	0	0	0	0	0	0	1	0	1	0	3.19275	1.72421	-0.68219	2.43227	0.606987	0.243005	-1.88406	0.852631
7518	10570	DPYSL4	dihydropyrimidinase like 4	10q26.3	3111	GO:0005515 [Name: protein binding]; GO:0005829 [Name: cytosol]; GO:0031005 [Name: filamin binding]; GO:0070997 [Name: neuron death]; GO:0097485 [Name: neuron projection guidance]; GO:0007399 [Name: nervous system development]; GO:0004157 [Name: dihydropyrimidinase activity]; GO:0016812 [Name: hydrolase activity, acting on carbon-nitrogen (but not peptide) bonds, in cyclic amides]; GO:0006208 [Nam…	-	-	-	R-HSA-399956	Axon guidance; Semaphorin interactions; CRMPs in Sema3A signaling; Developmental Biology	7274	1.07896	2.00925	4.29724	0.00334211	0.164633	-1.44376	0	0	1	0	1	0	7274	0.497014	4.00827	1.90165	0.088295	0.289406	-5.28072	0	0	0	0	0	0	1	0	1	0	3.09945	-2.91252	1.65324	1.30283	2.71341	-5.21325	0.552585	0.270637
3167	144568	A2ML1	alpha-2-macroglobulin like 1	12p13.31	7156	GO:0030414 [Name: peptidase inhibitor activity]; GO:0004867 [Name: serine-type endopeptidase inhibitor activity]; GO:0002020 [Name: protease binding]; GO:0005615 [Name: extracellular space]; GO:0010951 [Name: negative regulation of endopeptidase activity]; GO:0052548 [Name: regulation of endopeptidase activity]; GO:0070062 [Name: extracellular exosome]; GO:0004866 [Name: endopeptidase inhibitor a…	-	-	-	-	-	15908	1.14928	2.9801	4.29335	0.00335846	0.164633	-1.57497	0	0	1	0	1	0														1	0	1	0	4.29335	3.10918	-6.81123	3.51098	1.58662	2.28976	-5.83521	2.57021
12837	66004	LYNX1	Ly6/neurotoxin 1	8q24.3	5022	GO:0007271 [Name: synaptic transmission, cholinergic]; GO:0033130 [Name: acetylcholine receptor binding]; GO:0045202 [Name: synapse]; GO:0099601 [Name: regulation of neurotransmitter receptor activity]; GO:0005783 [Name: endoplasmic reticulum]; GO:0016020 [Name: membrane]; GO:0030425 [Name: dendrite]; GO:0030548 [Name: acetylcholine receptor regulator activity]; GO:0008200 [Name: ion channel inhi…	-	-	-	-	-	12508	1.68484	4.24315	4.29244	0.00336231	0.164633	-1.58446	0	0	1	0	1	0	12508	0.499399	2.68175	2.54561	0.0304433	0.173461	-4.22661	0	0	0	0	0	0	1	0	1	0	3.41902	1.19055	-1.50322	0.812239	2.58513	-0.742733	-2.67347	0.415011
2487	27019	DNAI1	dynein axonemal intermediate chain 1	9p13.3	3614	GO:0003341 [Name: cilium movement]; GO:0005856 [Name: cytoskeleton]; GO:0030317 [Name: flagellated sperm motility]; GO:0005929 [Name: cilium]; GO:0008574 [Name: ATP-dependent microtubule motor activity, plus-end-directed]; GO:0036158 [Name: outer dynein arm assembly]; GO:0003774 [Name: motor activity]; GO:0005515 [Name: protein binding]; GO:0036157 [Name: outer dynein arm]; GO:0045504 [Name: dyne…	-	hsa05016 [Pathway Title: Huntington's disease]	-	-	-	9114	2.74796	-0.846315	4.28937	0.0033753	0.164633	-1.49736	0	0	1	0	1	0														1	0	1	0	4.28937	0.589831	1.37207	2.17502	2.00992	-2.28879	-0.989694	0.379177
5827	8482	SEMA7A	semaphorin 7A (John Milton Hagen blood group)	15q24.1	3800	GO:0005515 [Name: protein binding]; GO:0016020 [Name: membrane]; GO:0050919 [Name: negative chemotaxis]; GO:0060907 [Name: positive regulation of macrophage cytokine production]; GO:0005615 [Name: extracellular space]; GO:0006954 [Name: inflammatory response]; GO:0030215 [Name: semaphorin receptor binding]; GO:0045773 [Name: positive regulation of axon extension]; GO:0048843 [Name: negative regul…	-	hsa04360 [Pathway Title: Axon guidance]	-	R-HSA-416700	Semaphorin interactions; Developmental Biology; Axon guidance; Other semaphorin interactions	5621	1.6703	1.40664	4.28439	0.00339649	0.164633	-1.39096	0	0	1	0	1	0	5621	0.586076	-0.0455776	2.06578	0.0675499	0.252669	-4.12206	0	0	0	0	0	0	1	0	1	0	3.17508	0.913553	0.312107	-0.923208	2.5122	-0.766875	-0.758789	-1.4723
15492	115948	CCDC151	coiled-coil domain containing 151	19p13.2	2681	GO:0003341 [Name: cilium movement]; GO:0005814 [Name: centriole]; GO:0005929 [Name: cilium]; GO:0005515 [Name: protein binding]; GO:1902017 [Name: regulation of cilium assembly]; GO:0005930 [Name: axoneme]; GO:0007368 [Name: determination of left/right symmetry]; GO:0036064 [Name: ciliary basal body]; GO:0036158 [Name: outer dynein arm assembly]	-	-	-	-	-	14917	1.73689	0.537514	4.28355	0.00340007	0.164633	-1.39473	0	0	1	0	1	0	14917	0.12108	2.2762	0.566593	0.584278	0.771641	-6.25687	0	0	0	0	0	0	1	0	1	0	2.42507	0.26203	1.02114	0.363253	2.31178	-2.81384	-0.790859	-1.09281
12488	63940	GPSM3	G protein signaling modulator 3	6p21.32	12957	GO:0003674 [Name: molecular_function]; GO:0030695 [Name: GTPase regulator activity]; GO:0005515 [Name: protein binding]; GO:0005575 [Name: cellular_component]; GO:0002690 [Name: positive regulation of leukocyte chemotaxis]; GO:0008150 [Name: biological_process]; GO:0050729 [Name: positive regulation of inflammatory response]; GO:1900017 [Name: positive regulation of cytokine production involved i…	-	-	-	R-HSA-418594	GPCR downstream signalling; Signaling by GPCR; Signal Transduction; G alpha (i) signalling events	12145	2.91994	0.303218	4.28104	0.00341084	0.164633	-1.42272	0	0	1	0	1	0	12145	0.938957	1.65456	5.68518	0.000256141	0.0337296	0.887485	1	0	0	0	1	0	2	0	1	0	4.98311	3.04253	-0.0850065	-0.226495	2.4963	-0.8205	-1.09036	-1.44448
7432	10493	VAT1	vesicle amine transport 1	17q21.31	3466	GO:0016021 [Name: integral component of membrane]; GO:0070062 [Name: extracellular exosome]; GO:0016491 [Name: oxidoreductase activity]; GO:0008270 [Name: zinc ion binding]; GO:0005576 [Name: extracellular region]; GO:0010637 [Name: negative regulation of mitochondrial fusion]; GO:0035578 [Name: azurophil granule lumen]; GO:0005741 [Name: mitochondrial outer membrane]; GO:0043312 [Name: neutrophi…	-	-	-	R-HSA-6798695	Neutrophil degranulation; Immune System; Innate Immune System	7212	1.24652	7.60221	4.2752	0.00343597	0.164633	-1.80582	0	0	1	0	1	0	7212	0.273128	8.30011	2.96045	0.0152452	0.126626	-3.99161	0	0	0	0	0	0	1	0	1	0	3.61783	0.771982	0.00593736	0.556967	1.10459	-0.631946	-0.562087	-0.0739806
458	656	BMP8B	bone morphogenetic protein 8b	1p34.2	4826	GO:0010862 [Name: positive regulation of pathway-restricted SMAD protein phosphorylation]; GO:0043408 [Name: regulation of MAPK cascade]; GO:0060395 [Name: SMAD protein signal transduction]; GO:0001503 [Name: ossification]; GO:0005160 [Name: transforming growth factor beta receptor binding]; GO:0042981 [Name: regulation of apoptotic process]; GO:0048468 [Name: cell development]; GO:0005125 [Name:…	-	hsa04350 [Pathway Title: TGF-beta signaling pathway]; hsa04390 [Pathway Title: Hippo signaling pathway]	-	-	-	459	1.01795	2.93671	4.27234	0.00344838	0.164633	-1.4903	0	0	1	0	1	0	459	0.063096	5.52675	0.762589	0.464434	0.684871	-6.85648	0	0	0	0	0	0	1	0	1	0	2.51746	0.0866382	0.0515558	0.153109	1.69528	-0.482348	-0.884248	-1.2007
9251	26154	ABCA12	ATP binding cassette subfamily A member 12	2q35	9614	GO:0005319 [Name: lipid transporter activity]; GO:0005737 [Name: cytoplasm]; GO:0035627 [Name: ceramide transport]; GO:0043231 [Name: intracellular membrane-bounded organelle]; GO:0055088 [Name: lipid homeostasis]; GO:0005102 [Name: receptor binding]; GO:0005886 [Name: plasma membrane]; GO:0034191 [Name: apolipoprotein A-I receptor binding]; GO:0043129 [Name: surfactant homeostasis]; GO:0045055 […	-	hsa02010 [Pathway Title: ABC transporters]	-	R-HSA-1369062; R-HSA-5682294	ABC-family proteins mediated transport; Disorders of transmembrane transporters; Defective ABCA12 causes autosomal recessive congenital ichthyosis type 4B; ABC transporter disorders; Disease; Transport of small molecules; ABC transporters in lipid homeostasis	8856	1.41082	1.76781	4.26904	0.0034627	0.164633	-1.426	0	0	1	0	1	0	8856	0.655075	3.34178	4.50556	0.0013275	0.0549804	-1.07543	0	0	0	0	1	0	2	0	1	0	4.3873	-0.0476945	-0.58497	0.37259	2.64224	-0.32764	-1.85626	-0.958131
1447	1999	ELF3	E74 like ETS transcription factor 3	1q32.1	7186	GO:0000981 [Name: RNA polymerase II transcription factor activity, sequence-specific DNA binding]; GO:0030198 [Name: extracellular matrix organization]; GO:0005634 [Name: nucleus]; GO:0060056 [Name: mammary gland involution]; GO:0003700 [Name: transcription factor activity, sequence-specific DNA binding]; GO:0005654 [Name: nucleoplasm]; GO:0005829 [Name: cytosol]; GO:0005794 [Name: Golgi apparatu…	-	-	-	R-HSA-1912408	Pre-NOTCH Transcription and Translation; Signal Transduction; Pre-NOTCH Expression and Processing; Signaling by NOTCH	1402	1.3055	6.79931	4.26789	0.00346772	0.164633	-1.78564	0	0	1	0	1	0	1402	0.131312	8.59166	1.83187	0.0988198	0.307641	-5.83368	0	0	0	0	0	0	1	0	1	0	3.04988	3.37636	-0.0494261	-1.44158	0.547653	1.97143	-0.90051	-1.71571
11069	55200	PLEKHG6	pleckstrin homology and RhoGEF domain containing G6	12p13.31	4260	GO:0005089 [Name: Rho guanyl-nucleotide exchange factor activity]; GO:0035023 [Name: regulation of Rho protein signal transduction]; GO:0005515 [Name: protein binding]; GO:0032154 [Name: cleavage furrow]; GO:0043547 [Name: positive regulation of GTPase activity]; GO:0005096 [Name: GTPase activator activity]; GO:0005737 [Name: cytoplasm]; GO:0000922 [Name: spindle pole]; GO:0005813 [Name: centroso…	-	-	rhoa_reg_pathway [Longname: Regulation of RhoA activity]	-	-	10789	1.49531	3.60691	4.26614	0.00347538	0.164633	-1.55793	0	0	1	0	1	0	10789	0.721692	3.8742	6.36184	0.000108759	0.0271979	1.5991	1	0	0	0	1	0	2	0	1	0	5.31399	2.78365	1.20269	-0.0676064	-0.355328	1.43043	0.576786	-2.10882
2430	23533	PIK3R5	phosphoinositide-3-kinase regulatory subunit 5	17p13.1	7506	GO:0016020 [Name: membrane]; GO:0034451 [Name: centriolar satellite]; GO:0043551 [Name: regulation of phosphatidylinositol 3-kinase activity]; GO:0046935 [Name: 1-phosphatidylinositol-3-kinase regulator activity]; GO:0005737 [Name: cytoplasm]; GO:0005944 [Name: phosphatidylinositol 3-kinase complex, class IB]; GO:0005634 [Name: nucleus]; GO:0006661 [Name: phosphatidylinositol biosynthetic process…	-	hsa04152 [Pathway Title: AMPK signaling pathway]; hsa04510 [Pathway Title: Focal adhesion]; hsa04611 [Pathway Title: Platelet activation]; hsa04620 [Pathway Title: Toll-like receptor signaling pathway]; hsa04650 [Pathway Title: Natural killer cell mediated cytotoxicity]; hsa04664 [Pathway Title: Fc epsilon RI signaling pathway]; hsa04915 [Pathway Title: Estrogen signaling pathway]; hsa04960 [Path…	pi3kcibpathway [Longname: Class IB PI3K non-lipid kinase events]; pdgfrbpathway [Longname: PDGFR-beta signaling pathway]; epha_fwdpathway [Longname: EPHA forward signaling]; cxcr4_pathway [Longname: CXCR4-mediated signaling events]; txa2pathway [Longname: Thromboxane A2 receptor signaling]; pi3kcipathway [Longname: Class I PI3K signaling events]	R-HSA-9027276; R-HSA-392451; R-HSA-114604; R-HSA-1660499	GPVI-mediated activation cascade; Metabolism; Platelet activation, signaling and aggregation; Hemostasis; PI Metabolism; Signal Transduction; Signaling by Erythropoietin; Signaling by GPCR; Synthesis of PIPs at the plasma membrane; G beta:gamma signalling through PI3Kgamma; Erythropoietin activates Phosphoinositide-3-kinase (PI3K); GPCR downstream signalling; Metabolism of lipids; Phospholipid me…	8434	2.67314	-0.536752	4.26208	0.00349321	0.164633	-1.45184	0	0	1	0	1	0														1	0	1	0	4.26208	-1.58503	2.80782	1.04856	3.89091	-6.13396	-1.04339	0.612009
278	388	RHOB	ras homolog family member B	2p24.1	2367	GO:0005829 [Name: cytosol]; GO:0007155 [Name: cell adhesion]; GO:0032153 [Name: cell division site]; GO:0045786 [Name: negative regulation of cell cycle]; GO:0071479 [Name: cellular response to ionizing radiation]; GO:0045766 [Name: positive regulation of angiogenesis]; GO:0005515 [Name: protein binding]; GO:0005769 [Name: early endosome]; GO:0006886 [Name: intracellular protein transport]; GO:00…	-	-	cxcr4_pathway [Longname: CXCR4-mediated signaling events]; p75ntrpathway [Longname: p75(NTR)-mediated signaling]	R-HSA-416572; R-HSA-5666185; R-HSA-416482; R-HSA-5625900; R-HSA-5625740; R-HSA-114604; R-HSA-5627117; R-HSA-5663220; R-HSA-194840	Axon guidance; RHO GTPases Activate ROCKs; Rho GTPase cycle; RHO GTPases Activate Rhotekin and Rhophilins; Signaling by Rho GTPases; Hemostasis; Sema4D in semaphorin signaling; Signal Transduction; Signaling by GPCR; GPVI-mediated activation cascade; Platelet activation, signaling and aggregation; RHO GTPases Activate Formins; Sema4D induced cell migration and growth-cone collapse; Developmental …	284	1.18482	7.4582	4.26045	0.00350041	0.164633	-1.82091	0	0	1	0	1	0	284	0.0844818	6.39933	1.01173	0.337026	0.581604	-6.73526	0	0	0	0	0	0	1	0	1	0	2.63609	1.75729	-1.19756	-0.0940746	1.77517	0.59753	-1.64391	-0.791085
17869	219699	UNC5B	unc-5 netrin receptor B	10q22.1	6841	GO:0005042 [Name: netrin receptor activity]; GO:0005886 [Name: plasma membrane]; GO:0014068 [Name: positive regulation of phosphatidylinositol 3-kinase signaling]; GO:0043524 [Name: negative regulation of neuron apoptotic process]; GO:0006915 [Name: apoptotic process]; GO:0016021 [Name: integral component of membrane]; GO:2001240 [Name: negative regulation of extrinsic apoptotic signaling pathway…	-	hsa04360 [Pathway Title: Axon guidance]	netrin_pathway [Longname: Netrin-mediated signaling events]	R-HSA-418889; R-HSA-373752; R-HSA-418886	Netrin-1 signaling; Apoptosis; Axon guidance; Caspase activation via extrinsic apoptotic signalling pathway; Netrin mediated repulsion signals; Caspase activation via Dependence Receptors in the absence of ligand; Programmed Cell Death; Developmental Biology	17109	1.37423	3.39208	4.25687	0.00351622	0.164633	-1.5354	0	0	1	0	1	0	17109	0.587295	6.61209	4.57078	0.00120575	0.0526154	-1.25271	0	0	0	0	1	0	2	0	1	0	4.41382	0.855095	0.620112	0.365651	0.875415	-0.563656	-1.03322	0.0352448
5945	8630	HSD17B6	hydroxysteroid 17-beta dehydrogenase 6	12q13.3	2272	GO:0006710 [Name: androgen catabolic process]; GO:0022900 [Name: electron transport chain]; GO:0005783 [Name: endoplasmic reticulum]; GO:0047035 [Name: testosterone dehydrogenase (NAD+) activity]; GO:0003824 [Name: catalytic activity]; GO:0006702 [Name: androgen biosynthetic process]; GO:0004303 [Name: estradiol 17-beta-dehydrogenase activity]; GO:0004745 [Name: retinol dehydrogenase activity]; G…	-	hsa00830 [Pathway Title: Retinol metabolism]; hsa01100 [Pathway Title: Metabolic pathways]; hsa00140 [Pathway Title: Steroid hormone biosynthesis]	-	R-HSA-2453902	The canonical retinoid cycle in rods (twilight vision); GPCR downstream signalling; Signaling by GPCR; Signal Transduction; Visual phototransduction; G alpha (i) signalling events	5735	1.22903	3.29265	4.25624	0.00351903	0.164633	-1.54252	0	0	1	0	1	0	5735	-0.0432543	3.35873	-0.34615	0.73686	0.864362	-6.68357	0	0	0	0	0	0	1	0	1	0	1.95504	0.175908	-0.725075	3.51229	0.0247534	-1.76144	-2.17354	2.72998
3899	5502	PPP1R1A	protein phosphatase 1 regulatory inhibitor subunit 1A	12q13.2	3984	GO:0005977 [Name: glycogen metabolic process]; GO:0005515 [Name: protein binding]; GO:0005615 [Name: extracellular space]; GO:0032515 [Name: negative regulation of phosphoprotein phosphatase activity]; GO:0035556 [Name: intracellular signal transduction]; GO:0004865 [Name: protein serine/threonine phosphatase inhibitor activity]; GO:0005737 [Name: cytoplasm]	-	hsa04261 [Pathway Title: Adrenergic signaling in cardiomyocytes]; hsa04720 [Pathway Title: Long-term potentiation]	-	-	-	3711	3.92194	0.866796	4.25617	0.00351934	0.164633	-1.43326	0	0	1	0	1	0	3711	0.966974	2.45416	4.43299	0.00147852	0.0574522	-0.937699	0	0	0	0	1	0	2	0	1	0	4.34458	2.32317	2.6369	-0.330445	3.49401	-0.36576	-0.486219	-2.23994
9161	26051	PPP1R16B	protein phosphatase 1 regulatory subunit 16B	20q11.23	6408	GO:0035308 [Name: negative regulation of protein dephosphorylation]; GO:0042995 [Name: cell projection]; GO:0051489 [Name: regulation of filopodium assembly]; GO:0001938 [Name: positive regulation of endothelial cell proliferation]; GO:0005886 [Name: plasma membrane]; GO:0043666 [Name: regulation of phosphoprotein phosphatase activity]; GO:0005515 [Name: protein binding]; GO:0005634 [Name: nucleu…	-	-	-	-	-	8793	3.28928	-1.1781	4.25221	0.00353693	0.164633	-1.50438	0	0	1	0	1	0	8793	0.757431	1.23474	3.43532	0.00699383	0.0928113	-2.38774	0	0	0	0	1	0	2	0	1	0	3.84377	1.14883	4.18805	1.56836	2.39059	-0.614701	2.02511	-5.35312
16811	149345	SHISA4	shisa family member 4	1q32.1	1746	GO:0016021 [Name: integral component of membrane]	-	-	-	-	-	16162	1.30686	2.73258	4.24536	0.00356768	0.164633	-1.50821	0	0	1	0	1	0	16162	0.314551	3.54013	2.44956	0.0357398	0.187166	-4.25884	0	0	0	0	0	0	1	0	1	0	3.34746	1.55072	0.912853	-1.05981	1.33825	-0.464323	-0.386477	-2.34253
3190	4584	MUC3A	mucin 3A, cell surface associated	7q22.1	11396	GO:0005796 [Name: Golgi lumen]; GO:0016021 [Name: integral component of membrane]; GO:0002223 [Name: stimulatory C-type lectin receptor signaling pathway]; GO:0005886 [Name: plasma membrane]; GO:0005201 [Name: extracellular matrix structural constituent]; GO:0005576 [Name: extracellular region]; GO:0030197 [Name: extracellular matrix constituent, lubricant activity]; GO:0016266 [Name: O-glycan pr…	-	-	-	R-HSA-913709; R-HSA-5083625; R-HSA-5083632; R-HSA-5083636; R-HSA-977068; R-HSA-5621480	C-type lectin receptors (CLRs); Immune System; Innate Immune System; Defective C1GALT1C1 causes Tn polyagglutination syndrome (TNPS); Diseases of glycosylation; Post-translational protein modification; O-linked glycosylation; Metabolism of proteins; Termination of O-glycan biosynthesis; Dectin-2 family; Diseases associated with O-glycosylation of proteins; Defective GALNT12 causes colorectal canc…	3036	3.54096	1.06419	4.24366	0.00357533	0.164633	-1.43908	0	0	1	0	1	0	3036	0.331205	0.240567	0.803896	0.441333	0.668624	-6.0483	0	0	0	0	0	0	1	0	1	0	2.52378	1.30568	2.9617	2.04033	2.24573	-4.24898	-0.98199	0.990228
5150	7127	TNFAIP2	TNF alpha induced protein 2	14q32.32	5033	GO:0005615 [Name: extracellular space]; GO:0006887 [Name: exocytosis]; GO:0001525 [Name: angiogenesis]; GO:0000145 [Name: exocyst]; GO:0030154 [Name: cell differentiation]; GO:0051601 [Name: exocyst localization]; GO:0000149 [Name: SNARE binding]	-	-	-	-	-	4935	1.5506	3.65836	4.2364	0.0036083	0.164633	-1.60829	0	0	1	0	1	0	4935	0.417518	4.56253	2.29003	0.0466223	0.211641	-4.72977	0	0	0	0	0	0	1	0	1	0	3.26321	2.33738	0.975059	1.49056	-2.41244	0.419135	-0.408747	-0.484255
16319	136895	C7orf31	chromosome 7 open reading frame 31	7p15.3	3842	GO:0005813 [Name: centrosome]; GO:0005737 [Name: cytoplasm]; GO:0005515 [Name: protein binding]	-	-	-	-	-	15665	1.55337	1.36298	4.23174	0.00362961	0.164864	-1.44898	0	0	1	0	1	0	15665	0.52824	-0.179648	2.02709	0.071976	0.260742	-4.36021	0	0	0	0	0	0	1	0	1	0	3.12941	1.82861	0.703124	-1.00991	1.35763	0.22774	-0.316134	-1.95396
84	133	ADM	adrenomedullin	11p15.4	2325	GO:0003073 [Name: regulation of systemic arterial blood pressure]; GO:0008285 [Name: negative regulation of cell proliferation]; GO:0032496 [Name: response to lipopolysaccharide]; GO:0043065 [Name: positive regulation of apoptotic process]; GO:0043116 [Name: negative regulation of vascular permeability]; GO:0060712 [Name: spongiotrophoblast layer development]; GO:1990410 [Name: adrenomedullin rec…	-	-	hif1_tfpathway [Longname: HIF-1-alpha transcription factor network]	R-HSA-419812; R-HSA-418555	GPCR ligand binding; Signaling by GPCR; Calcitonin-like ligand receptors; G alpha (s) signalling events; Signal Transduction; Class B/2 (Secretin family receptors); GPCR downstream signalling	93	1.06434	2.15979	4.21643	0.00370064	0.166562	-1.56352	0	0	1	0	1	0	93	0.243659	1.30121	0.906316	0.387434	0.625014	-6.01618	0	0	0	0	0	0	1	0	1	0	2.56137	4.69732	-0.721793	1.55602	-3.88808	3.60014	-1.82411	0.800024
1758	718	C3	complement C3	19p13.3	8296	GO:0006958 [Name: complement activation, classical pathway]; GO:0031715 [Name: C5L2 anaphylatoxin chemotactic receptor binding]; GO:0043312 [Name: neutrophil degranulation]; GO:0005576 [Name: extracellular region]; GO:0009986 [Name: cell surface]; GO:0010575 [Name: positive regulation of vascular endothelial growth factor production]; GO:0035578 [Name: azurophil granule lumen]; GO:0097242 [Name: …	h_LairPathway [Pathway Title: Cells and Molecules involved in local acute inflammatory response]; h_compPathway [Pathway Title: Complement Pathway]; h_alternativePathway [Pathway Title: Alternative Complement Pathway]; h_lectinPathway [Pathway Title: Lectin Induced Complement Pathway]; h_classicPathway [Pathway Title: Classical Complement Pathway]	hsa04610 [Pathway Title: Complement and coagulation cascades]; hsa05203 [Pathway Title: Viral carcinogenesis]; hsa05152 [Pathway Title: Tuberculosis]; hsa05134 [Pathway Title: Legionellosis]; hsa05322 [Pathway Title: Systemic lupus erythematosus]; hsa05142 [Pathway Title: Chagas disease (American trypanosomiasis)]; hsa04145 [Pathway Title: Phagosome]; hsa05140 [Pathway Title: Leishmaniasis]; hsa0…	era_genomic_pathway [Longname: Validated nuclear estrogen receptor alpha network]; integrin2_pathway [Longname: Beta2 integrin cell surface interactions]; erb_genomic_pathway [Longname: Validated nuclear estrogen receptor beta network]	R-HSA-418594; R-HSA-6798695; R-HSA-173736; R-HSA-8957275; R-HSA-375276; R-HSA-174577; R-HSA-381426; R-HSA-198933; R-HSA-977606	Activation of C3 and C5; Immunoregulatory interactions between a Lymphoid and a non-Lymphoid cell; Immune System; Post-translational protein phosphorylation; Signaling by GPCR; Alternative complement activation; Regulation of Complement cascade; Signal Transduction; Adaptive Immune System; GPCR ligand binding; Innate Immune System; Initial triggering of complement; Post-translational protein modi…	506	4.08847	0.463976	4.20637	0.00374813	0.167958	-1.48032	0	0	1	0	1	0														1	0	1	0	4.20637	2.33881	2.84767	-1.85502	5.28985	1.71907	-1.55379	-7.21514
9173	26059	ERC2	ELKS/RAB6-interacting/CAST family member 2	3p14.3	8034	GO:0005515 [Name: protein binding]; GO:0048790 [Name: maintenance of presynaptic active zone structure]; GO:0016082 [Name: synaptic vesicle priming]; GO:0098831 [Name: presynaptic active zone cytoplasmic component]; GO:0030054 [Name: cell junction]; GO:0048786 [Name: presynaptic active zone]; GO:0042734 [Name: presynaptic membrane]; GO:0030426 [Name: growth cone]; GO:0098882 [Name: structural con…	-	-	-	-	-	8800	2.6697	0.580035	4.20508	0.00375426	0.167958	-1.49098	0	0	1	0	1	0	8800	0.0467473	1.94708	0.28907	0.778809	0.887573	-6.39407	0	0	0	0	0	0	1	0	1	0	2.24708	1.46488	1.35612	-0.205202	2.59289	-1.10206	0.0311155	-1.98419
15466	115572	TENT5B	terminal nucleotidyltransferase 5B	1p36.11	2382	GO:1990817 [Name: RNA adenylyltransferase activity]; GO:0005515 [Name: protein binding]	-	-	-	-	-	14896	2.20447	0.0790059	4.20042	0.00377656	0.168448	-1.50234	0	0	1	0	1	0	14896	0.247777	2.744	1.86249	0.0940647	0.299372	-5.00691	0	0	0	0	0	0	1	0	1	0	3.03146	2.98703	2.39231	0.333378	-0.897972	-0.372818	0.982923	-1.18746
1492	2054	STX2	syntaxin 2	12q24.33	3723	GO:0006886 [Name: intracellular protein transport]; GO:0016323 [Name: basolateral plasma membrane]; GO:0030154 [Name: cell differentiation]; GO:0051259 [Name: protein oligomerization]; GO:1903575 [Name: cornified envelope assembly]; GO:0043231 [Name: intracellular membrane-bounded organelle]; GO:0005515 [Name: protein binding]; GO:0008021 [Name: synaptic vesicle]; GO:0016021 [Name: integral compo…	-	hsa04130 [Pathway Title: SNARE interactions in vesicular transport]; hsa04721 [Pathway Title: Synaptic vesicle cycle]	-	-	-	1450	1.04886	2.84752	4.19539	0.00380073	0.169019	-1.6099	0	0	1	0	1	0	1450	0.0397555	5.20686	0.48218	0.640719	0.808251	-6.98757	0	0	0	0	0	0	1	0	1	0	2.33879	-1.24873	1.82845	-0.948433	2.04686	-1.7603	0.747662	-1.30948
898	1191	CLU	clusterin	8p21.1	6285	GO:0000902 [Name: cell morphogenesis]; GO:0002434 [Name: immune complex clearance]; GO:0002576 [Name: platelet degranulation]; GO:0005515 [Name: protein binding]; GO:0005576 [Name: extracellular region]; GO:0043231 [Name: intracellular membrane-bounded organelle]; GO:0048260 [Name: positive regulation of receptor-mediated endocytosis]; GO:0050821 [Name: protein stabilization]; GO:0071944 [Name: c…	-	-	myc_represspathway [Longname: Validated targets of C-MYC transcriptional repression]	R-HSA-166665; R-HSA-114608; R-HSA-6803157; R-HSA-977606	Platelet activation, signaling and aggregation; Platelet degranulation; Response to elevated platelet cytosolic Ca2+; Immune System; Regulation of Complement cascade; Hemostasis; Terminal pathway of complement; Complement cascade; Innate Immune System; Antimicrobial peptides	858	1.7718	8.41349	4.18735	0.00383979	0.169739	-1.94497	0	0	1	0	1	0	858	0.819026	3.75026	5.69273	0.00025362	0.0337296	0.645414	1	0	0	0	1	0	2	0	1	0	4.94004	2.83342	1.89836	-1.3731	0.29702	1.4125	1.39677	-3.18735
888	101928079	SLC44A3-AS1	SLC44A3 antisense RNA 1	1p21.3	9220	-	-	-	-	-	-	25122	1.71279	0.317378	4.18451	0.00385369	0.169848	-1.51487	0	0	1	0	1	0	25122	0.588356	0.565915	2.35074	0.0421426	0.201478	-3.78545	0	0	0	0	1	0	2	0	1	0	3.26762	2.84213	0.10685	0.706984	-0.0586884	1.42861	-1.10871	-1.24394
15464	115557	ARHGEF25	Rho guanine nucleotide exchange factor 25	12q13.3	3503	GO:0035023 [Name: regulation of Rho protein signal transduction]; GO:0005886 [Name: plasma membrane]; GO:0007186 [Name: G-protein coupled receptor signaling pathway]; GO:0005829 [Name: cytosol]; GO:0030017 [Name: sarcomere]; GO:0030016 [Name: myofibril]; GO:0005089 [Name: Rho guanyl-nucleotide exchange factor activity]	-	-	rhoa_reg_pathway [Longname: Regulation of RhoA activity]; cdc42_reg_pathway [Longname: Regulation of CDC42 activity]; rac1_reg_pathway [Longname: Regulation of RAC1 activity]	R-HSA-416476	GPCR downstream signalling; Signal Transduction; Signaling by GPCR; G alpha (q) signalling events	14894	1.71115	2.89935	4.17441	0.0039035	0.170778	-1.58836	0	0	1	0	1	0	14894	0.771575	2.56102	4.1608	0.0022297	0.0642111	-1.27436	0	0	0	0	1	0	2	0	1	0	4.16761	1.66333	1.06164	0.191034	0.673376	0.0259191	-0.0680072	-0.73298
1944	2745	GLRX	glutaredoxin	5q15	6229	GO:0005829 [Name: cytosol]; GO:0015038 [Name: glutathione disulfide oxidoreductase activity]; GO:0045838 [Name: positive regulation of membrane potential]; GO:2000651 [Name: positive regulation of sodium ion transmembrane transporter activity]; GO:0045454 [Name: cell redox homeostasis]; GO:0097573 [Name: glutathione oxidoreductase activity]; GO:0080058 [Name: protein deglutathionylation]; GO:0005…	-	-	-	R-HSA-499943	Interconversion of nucleotide di- and triphosphates; Metabolism; Metabolism of nucleotides	1846	1.17587	3.95167	4.17116	0.00391973	0.170778	-1.71192	0	0	1	0	1	0	1846	0.0837456	3.56838	0.504409	0.625598	0.799352	-6.73207	0	0	0	0	0	0	1	0	1	0	2.33778	0.422408	-0.77502	2.30871	0.482177	-0.300633	-1.90195	1.52182
21635	404093	CUEDC1	CUE domain containing 1	17q22	5666	GO:0005515 [Name: protein binding]	-	-	-	-	-	19742	1.10811	4.06386	4.17095	0.00392078	0.170778	-1.73831	0	0	1	0	1	0	19742	0.0177057	6.87617	0.253198	0.805572	0.903518	-7.28142	0	0	0	0	0	0	1	0	1	0	2.21207	1.31287	-1.20179	1.1228	1.0523	0.824727	-2.65251	0.391021
2968	94240	EPSTI1	epithelial stromal interaction 1	13q14.11	4924	-	-	-	-	-	-	14683	2.15586	-0.535971	4.15627	0.00399485	0.172553	-1.6081	0	0	1	0	1	0														1	0	1	0	4.15627	1.20143	1.61589	0.0167681	1.48479	-0.174679	-0.800215	-1.55466
6211	8991	SELENBP1	selenium binding protein 1	1q21.3	3476	GO:0008430 [Name: selenium binding]; GO:0015031 [Name: protein transport]; GO:0070062 [Name: extracellular exosome]; GO:0005615 [Name: extracellular space]; GO:0005730 [Name: nucleolus]; GO:0005829 [Name: cytosol]; GO:0016020 [Name: membrane]; GO:0005515 [Name: protein binding]; GO:0018549 [Name: methanethiol oxidase activity]; GO:0055114 [Name: oxidation-reduction process]; GO:0001650 [Name: fib…	-	-	-	-	-	6002	1.33891	8.68522	4.13722	0.00409325	0.173211	-2.02347	0	0	1	0	1	0	6002	0.140828	6.32786	1.01462	0.335715	0.580476	-6.70144	0	0	0	0	0	0	1	0	1	0	2.57592	-0.404741	-0.281126	0.186785	3.01809	-1.67381	-0.762909	-0.571185
12161	57576	KIF17	kinesin family member 17	1p36.12	4470	GO:0003777 [Name: microtubule motor activity]; GO:0032391 [Name: photoreceptor connecting cilium]; GO:0032839 [Name: dendrite cytoplasm]; GO:0098971 [Name: anterograde dendritic transport of neurotransmitter receptor complex]; GO:0005524 [Name: ATP binding]; GO:0008017 [Name: microtubule binding]; GO:0043005 [Name: neuron projection]; GO:0005871 [Name: kinesin complex]; GO:0005929 [Name: cilium];…	-	-	-	R-HSA-5620924; R-HSA-9609736	Transmission across Chemical Synapses; Assembly and cell surface presentation of NMDA receptors; Organelle biogenesis and maintenance; Cilium Assembly; Intraflagellar transport; Activation of NMDA receptors and postsynaptic events; Neurotransmitter receptors and postsynaptic signal transmission; Neuronal System	11813	2.356	-0.957722	4.13065	0.00412778	0.173683	-1.65643	0	0	1	0	1	0	11813	0.215829	0.0590669	0.737153	0.479043	0.697235	-5.8302	0	0	0	0	0	0	1	0	1	0	2.4339	2.03822	1.33879	1.93864	0.059775	0.0506791	-2.76455	0.482578
7482	10551	AGR2	anterior gradient 2, protein disulphide isomerase family member	7p21.1	2764	GO:0005515 [Name: protein binding]; GO:0005783 [Name: endoplasmic reticulum]; GO:0034976 [Name: response to endoplasmic reticulum stress]; GO:1903078 [Name: positive regulation of protein localization to plasma membrane]; GO:0060480 [Name: lung goblet cell differentiation]; GO:0060548 [Name: negative regulation of cell death]; GO:0010811 [Name: positive regulation of cell-substrate adhesion]; GO:…	-	-	-	-	-	7255	1.06986	7.75009	4.12538	0.00415576	0.17381	-2.00222	0	0	1	0	1	0	7255	0.302647	3.1781	1.53553	0.157632	0.390923	-5.6999	0	0	0	0	0	0	1	0	1	0	2.83046	1.43777	-2.24567	5.06539	-1.96285	1.40591	-3.98951	3.98527
17412	170261	ZCCHC12	zinc finger CCHC-type containing 12	Xq24	2197	GO:0008270 [Name: zinc ion binding]; GO:1903508 [Name: positive regulation of nucleic acid-templated transcription]; GO:0003676 [Name: nucleic acid binding]; GO:0030509 [Name: BMP signaling pathway]; GO:0016607 [Name: nuclear speck]; GO:0030374 [Name: ligand-dependent nuclear receptor transcription coactivator activity]; GO:0005515 [Name: protein binding]	-	-	betacatenin_nuc_pathway [Longname: Regulation of nuclear beta catenin signaling and target gene transcription]	-	-	16758	3.7957	-0.785265	4.12347	0.00416591	0.17381	-1.63529	0	0	1	0	1	0	16758	0.530818	1.89666	3.00105	0.0142528	0.123326	-3.137	0	0	0	0	0	0	1	0	1	0	3.56226	2.05008	2.78746	-0.28384	4.5136	-1.16271	1.06495	-5.90113
2650	57834	CYP4F11	cytochrome P450 family 4 subfamily F member 11	19p13.12	4027	GO:0016021 [Name: integral component of membrane]; GO:0006954 [Name: inflammatory response]; GO:0016709 [Name: oxidoreductase activity, acting on paired donors, with incorporation or reduction of molecular oxygen, NAD(P)H as one donor, and incorporation of one atom of oxygen]; GO:0031408 [Name: oxylipin biosynthetic process]; GO:0070330 [Name: aromatase activity]; GO:0005504 [Name: fatty acid bin…	-	-	-	R-HSA-211979; R-HSA-211958; R-HSA-2142691; R-HSA-211935	Eicosanoids; Metabolism; Phase I - Functionalization of compounds; Fatty acids; Miscellaneous substrates; Biological oxidations; Arachidonic acid metabolism; Cytochrome P450 - arranged by substrate type; Metabolism of lipids; Synthesis of Leukotrienes (LT) and Eoxins (EX); Fatty acid metabolism	11958	1.27743	1.51329	4.10627	0.00425882	0.176201	-1.67566	0	0	1	0	1	0														1	0	1	0	4.10627	2.21448	-5.11618	3.07502	3.17551	1.54175	-8.27247	2.23038
1931	3127	HLA-DRB5	major histocompatibility complex, class II, DR beta 5	6p21.32	1250	GO:0030669 [Name: clathrin-coated endocytic vesicle membrane]; GO:0031902 [Name: late endosome membrane]; GO:0060333 [Name: interferon-gamma-mediated signaling pathway]; GO:0002250 [Name: adaptive immune response]; GO:0050852 [Name: T cell receptor signaling pathway]; GO:0070062 [Name: extracellular exosome]; GO:0071556 [Name: integral component of lumenal side of endoplasmic reticulum membrane];…	-	hsa04514 [Pathway Title: Cell adhesion molecules (CAMs)]; hsa04672 [Pathway Title: Intestinal immune network for IgA production]; hsa05168 [Pathway Title: Herpes simplex infection]; hsa04612 [Pathway Title: Antigen processing and presentation]; hsa04640 [Pathway Title: Hematopoietic cell lineage]; hsa04940 [Pathway Title: Type I diabetes mellitus]; hsa05322 [Pathway Title: Systemic lupus erythema…	-	R-HSA-202433; R-HSA-2132295; R-HSA-877300; R-HSA-202424; R-HSA-202427; R-HSA-202430; R-HSA-389948	Generation of second messenger molecules; Interferon gamma signaling; Immune System; TCR signaling; Costimulation by the CD28 family; Interferon Signaling; MHC class II antigen presentation; PD-1 signaling; Translocation of ZAP-70 to Immunological synapse; Adaptive Immune System; Cytokine Signaling in Immune system; Phosphorylation of CD3 and TCR zeta chains; Downstream TCR signaling	2151	2.48896	-0.396094	4.10006	0.00429294	0.176587	-1.61825	0	0	1	0	1	0														1	0	1	0	4.10006	0.204032	-0.290661	4.5193	1.57077	-6.29791	-0.893903	1.15331
7719	10866	HCP5	HLA complex P5	6p21.33	11166	-	-	-	-	-	-	7490	2.52761	0.703244	4.09397	0.00432666	0.176587	-1.60903	0	0	1	0	1	0	7490	0.131714	3.51769	1.18562	0.264907	0.51226	-6.22918	0	0	0	0	0	0	1	0	1	0	2.6398	1.427	-0.830246	1.64596	2.63925	-0.717437	-2.64331	0.402268
11336	55653	BCAS4	breast carcinoma amplified sequence 4	20q13.13	7583	GO:0031083 [Name: BLOC-1 complex]	-	-	-	-	-	11052	1.20224	4.51177	4.09328	0.00433048	0.176587	-1.87555	0	0	1	0	1	0	11052	0.534672	4.81358	6.51907	8.98916e-05	0.0271561	1.66789	1	0	0	0	0	0	1	0	1	0	5.30618	1.69105	-0.512198	1.04708	0.232245	0.681389	-1.31173	0.38023
4127	5794	PTPRH	protein tyrosine phosphatase receptor type H	19q13.42	4345	GO:0005887 [Name: integral component of plasma membrane]; GO:0006915 [Name: apoptotic process]; GO:0004725 [Name: protein tyrosine phosphatase activity]; GO:0005001 [Name: transmembrane receptor protein tyrosine phosphatase activity]; GO:0006470 [Name: protein dephosphorylation]; GO:0035335 [Name: peptidyl-tyrosine dephosphorylation]; GO:0005515 [Name: protein binding]; GO:0016324 [Name: apical p…	-	-	-	-	-	3941	3.24987	-0.125036	4.08822	0.00435879	0.176587	-1.63175	0	0	1	0	1	0	3941	0.0374591	4.68871	0.312081	0.761798	0.877884	-6.97513	0	0	0	0	0	0	1	0	1	0	2.20015	0.89843	2.00357	-1.22491	4.18198	-1.13106	0.303095	-3.42715
11202	55357	TBC1D2	TBC1 domain family member 2	9q22.33	3597	GO:0005829 [Name: cytosol]; GO:0017137 [Name: Rab GTPase binding]; GO:0006886 [Name: intracellular protein transport]; GO:0005096 [Name: GTPase activator activity]; GO:0005515 [Name: protein binding]; GO:0005654 [Name: nucleoplasm]; GO:0030054 [Name: cell junction]; GO:0031410 [Name: cytoplasmic vesicle]; GO:0090630 [Name: activation of GTPase activity]; GO:0043547 [Name: positive regulation of G…	-	-	-	R-HSA-8854214	Membrane Trafficking; Rab regulation of trafficking; Vesicle-mediated transport; TBC/RABGAPs	10924	1.09003	3.22734	4.08369	0.00438427	0.176587	-1.75335	0	0	1	0	1	0	10924	0.286487	3.28318	2.2594	0.049056	0.215661	-4.46289	0	0	0	0	0	0	1	0	1	0	3.17154	1.75571	-0.648153	0.0238344	0.81826	0.713148	-1.17652	-0.642944
6043	8743	TNFSF10	TNF superfamily member 10	3q26.31	3441	GO:0005125 [Name: cytokine activity]; GO:0005164 [Name: tumor necrosis factor receptor binding]; GO:0007267 [Name: cell-cell signaling]; GO:0005887 [Name: integral component of plasma membrane]; GO:0006919 [Name: activation of cysteine-type endopeptidase activity involved in apoptotic process]; GO:0008584 [Name: male gonad development]; GO:0032868 [Name: response to insulin]; GO:0005515 [Name: pr…	h_deathPathway [Pathway Title: Induction of apoptosis through DR3 and DR4/5 Death Receptors ]	hsa04060 [Pathway Title: Cytokine-cytokine receptor interaction]; hsa04210 [Pathway Title: Apoptosis]; hsa05164 [Pathway Title: Influenza A]; hsa04068 [Pathway Title: FoxO signaling pathway]; hsa04650 [Pathway Title: Natural killer cell mediated cytotoxicity]; hsa05162 [Pathway Title: Measles]	caspase_pathway [Longname: Caspase Cascade in Apoptosis]; trail_pathway [Longname: TRAIL signaling pathway]	R-HSA-3371378; R-HSA-5218900; R-HSA-75158; R-HSA-5213460; R-HSA-140534; R-HSA-69416	CASP8 activity is inhibited; Regulated Necrosis; Programmed Cell Death; Regulation by c-FLIP; Signal Transduction; TRAIL signaling; Apoptosis; Death Receptor Signalling; Dimerization of procaspase-8; RIPK1-mediated regulated necrosis; Caspase activation via extrinsic apoptotic signalling pathway; Caspase activation via Death Receptors in the presence of ligand; Regulation of necroptotic cell death	5827	1.05266	2.00377	4.08314	0.00438736	0.176587	-1.78371	0	0	1	0	1	0	5827	0.0193047	2.60782	0.118752	0.907974	0.955869	-6.55803	0	0	0	0	0	0	1	0	1	0	2.10094	3.21347	-8.5675	5.24098	1.88099	1.76081	-8.5675	4.4656
1404	1944	EFNA3	ephrin A3	1q21.3	2133	GO:0007411 [Name: axon guidance]; GO:0005005 [Name: transmembrane-ephrin receptor activity]; GO:0031226 [Name: intrinsic component of plasma membrane]; GO:0048013 [Name: ephrin receptor signaling pathway]; GO:0005515 [Name: protein binding]; GO:0016525 [Name: negative regulation of angiogenesis]; GO:1902961 [Name: positive regulation of aspartic-type endopeptidase activity involved in amyloid pre…	-	hsa04360 [Pathway Title: Axon guidance]; hsa04151 [Pathway Title: PI3K-Akt signaling pathway]; hsa05206 [Pathway Title: MicroRNAs in cancer]; hsa04015 [Pathway Title: Rap1 signaling pathway]; hsa04014 [Pathway Title: Ras signaling pathway]	epha_fwdpathway [Longname: EPHA forward signaling]	R-HSA-3928663; R-HSA-3928665; R-HSA-2682334	Developmental Biology; EPH-ephrin mediated repulsion of cells; Axon guidance; EPH-Ephrin signaling	1360	1.2332	5.47748	4.08109	0.00439893	0.176587	-1.96629	0	0	1	0	1	0	1360	0.602233	3.39324	3.03417	0.0134923	0.121331	-3.28659	0	0	0	0	1	0	2	0	1	0	3.55763	1.21376	0.578281	-0.431983	1.24199	-0.662692	-0.671545	-2.13244
1962	3624	INHBA	inhibin subunit beta A	7p14.1	7950	GO:0007267 [Name: cell-cell signaling]; GO:0008584 [Name: male gonad development]; GO:0030154 [Name: cell differentiation]; GO:0032270 [Name: positive regulation of cellular protein metabolic process]; GO:0046881 [Name: positive regulation of follicle-stimulating hormone secretion]; GO:0000082 [Name: G1/S transition of mitotic cell cycle]; GO:0001541 [Name: ovarian follicle development]; GO:00071…	-	hsa04350 [Pathway Title: TGF-beta signaling pathway]; hsa04550 [Pathway Title: Signaling pathways regulating pluripotency of stem cells]; hsa04060 [Pathway Title: Cytokine-cytokine receptor interaction]	alk1pathway [Longname: ALK1 signaling events]	R-HSA-209822; R-HSA-1502540; R-HSA-2473224	Antagonism of Activin by Follistatin; Glycoprotein hormones; Metabolism of proteins; Signal Transduction; Peptide hormone metabolism; Signaling by TGF-beta family members; Peptide hormone biosynthesis; Signaling by Activin	2447	3.61908	-0.400196	4.07826	0.00441502	0.176756	-1.63971	0	0	1	0	1	0														1	0	1	0	4.07826	0.763941	3.62266	-2.22771	5.03368	-0.290103	1.06058	-6.31765
16505	144203	OVOS2	alpha-2-macroglobulin like 1 pseudogene	12p11.21	12665	GO:0004867 [Name: serine-type endopeptidase inhibitor activity]; GO:0010951 [Name: negative regulation of endopeptidase activity]; GO:0005615 [Name: extracellular space]	-	-	-	-	-	15889	1.39058	0.564266	4.06985	0.0044631	0.176833	-1.64048	0	0	1	0	1	0	15889	0.130201	4.70833	1.62084	0.1381	0.364645	-5.76035	0	0	0	0	0	0	1	0	1	0	2.84534	1.18237	3.81402	-1.21243	-0.39277	-0.056193	2.54932	-4.13983
11458	55753	OGDHL	oxoglutarate dehydrogenase like	10q11.23	5726	GO:0004591 [Name: oxoglutarate dehydrogenase (succinyl-transferring) activity]; GO:0045252 [Name: oxoglutarate dehydrogenase complex]; GO:0030976 [Name: thiamine pyrophosphate binding]; GO:0005759 [Name: mitochondrial matrix]; GO:0006096 [Name: glycolytic process]; GO:0005515 [Name: protein binding]; GO:0046872 [Name: metal ion binding]; GO:0005739 [Name: mitochondrion]; GO:0006099 [Name: tricarb…	-	hsa01130 [Pathway Title: Biosynthesis of antibiotics]; hsa00310 [Pathway Title: Lysine degradation]; hsa00020 [Pathway Title: Citrate cycle (TCA cycle)]; hsa00380 [Pathway Title: Tryptophan metabolism]; hsa01100 [Pathway Title: Metabolic pathways]; hsa01200 [Pathway Title: Carbon metabolism]	-	-	-	11136	1.68623	2.37345	4.06959	0.00446459	0.176833	-1.77782	0	0	1	0	1	0	11136	0.185632	5.35502	1.41462	0.189473	0.432263	-6.145	0	0	0	0	0	0	1	0	1	0	2.7421	-3.09585	2.76983	-0.212496	3.83989	-3.37987	2.08363	-3.30587
12692	64780	MICAL1	microtubule associated monooxygenase, calponin and LIM domain containing 1	6q21	6841	GO:0005515 [Name: protein binding]; GO:0030496 [Name: midbody]; GO:0005829 [Name: cytosol]; GO:0016174 [Name: NAD(P)H oxidase activity]; GO:0055114 [Name: oxidation-reduction process]; GO:0017137 [Name: Rab GTPase binding]; GO:0003779 [Name: actin binding]; GO:0005737 [Name: cytoplasm]; GO:0019901 [Name: protein kinase binding]; GO:0016709 [Name: oxidoreductase activity, acting on paired donors, …	-	-	-	R-HSA-983231	Hemostasis; Factors involved in megakaryocyte development and platelet production	12364	1.15746	4.40601	4.06628	0.0044837	0.176998	-1.90536	0	0	1	0	1	0	12364	0.0687481	5.57928	0.567921	0.583412	0.771081	-6.99461	0	0	0	0	0	0	1	0	1	0	2.3171	1.38233	0.425605	-1.21111	1.92516	-0.13021	0.160708	-3.15037
2526	3488	IGFBP5	insulin like growth factor binding protein 5	2q35	6466	GO:0017148 [Name: negative regulation of translation]; GO:1901862 [Name: negative regulation of muscle tissue development]; GO:1904754 [Name: positive regulation of vascular associated smooth muscle cell migration]; GO:0001558 [Name: regulation of cell growth]; GO:0031995 [Name: insulin-like growth factor II binding]; GO:0035556 [Name: intracellular signal transduction]; GO:0043567 [Name: regulat…	h_ghrelinPathway [Pathway Title: Ghrelin: Regulation of Food Intake and Energy Homeostasis]	-	-	R-HSA-381426; R-HSA-8957275	Regulation of Insulin-like Growth Factor (IGF) transport and uptake by Insulin-like Growth Factor Binding Proteins (IGFBPs); Post-translational protein modification; Post-translational protein phosphorylation; Metabolism of proteins	2377	2.48373	3.68612	4.06403	0.00449674	0.176998	-1.80084	0	0	1	0	1	0	2377	0.246634	10.6071	1.57037	0.149376	0.380297	-6.31223	0	0	0	0	0	0	1	0	1	0	2.8172	4.99917	-1.00355	0.392931	1.18896	2.80132	-2.78447	-0.493272
17022	154064	RAET1L	retinoic acid early transcript 1L	6q25.1	1346	GO:0006955 [Name: immune response]; GO:0005783 [Name: endoplasmic reticulum]; GO:0016032 [Name: viral process]; GO:0005576 [Name: extracellular region]; GO:0005615 [Name: extracellular space]; GO:0009897 [Name: external side of plasma membrane]; GO:0005515 [Name: protein binding]; GO:0005886 [Name: plasma membrane]; GO:0031225 [Name: anchored component of membrane]	-	hsa04650 [Pathway Title: Natural killer cell mediated cytotoxicity]	-	R-HSA-163125	Metabolism of proteins; Post-translational modification: synthesis of GPI-anchored proteins; Post-translational protein modification	16399	2.09403	-0.232534	4.06124	0.00451295	0.176998	-1.66638	0	0	1	0	1	0	16399	0.853727	-0.84415	2.38545	0.0397742	0.196538	-3.6768	0	0	0	0	1	0	2	0	1	0	3.22334	2.69482	-0.74014	-0.269054	2.42342	0.942942	-3.53508	-0.864734
11822	56967	C14orf132	chromosome 14 open reading frame 132	14q32.2	7775	GO:0016021 [Name: integral component of membrane]	-	-	-	-	-	11513	2.00021	3.02244	4.05779	0.0045331	0.177184	-1.80552	0	0	1	0	1	0	11513	0.192807	7.53583	2.23633	0.0509704	0.219297	-5.13217	0	0	0	0	0	0	1	0	1	0	3.14706	3.28832	-1.88788	2.94997	2.53621	0.481235	-9.83259	0.833651
13581	80325	ABTB1	ankyrin repeat and BTB domain containing 1	3q21.3	6155	GO:0003746 [Name: translation elongation factor activity]; GO:0005730 [Name: nucleolus]; GO:0006414 [Name: translational elongation]; GO:0000151 [Name: ubiquitin ligase complex]; GO:0005515 [Name: protein binding]; GO:0005829 [Name: cytosol]; GO:0005886 [Name: plasma membrane]	-	-	-	-	-	13178	1.81569	3.51683	4.04675	0.00459821	0.177402	-1.80814	0	0	1	0	1	0	13178	0.00512229	4.37224	0.057013	0.95573	0.977573	-6.94462	0	0	0	0	0	0	1	0	1	0	2.05188	2.16328	0.203756	0.838405	0.419004	-0.540355	0.0281583	-1.07877
3566	5066	PAM	peptidylglycine alpha-amidating monooxygenase	5q21.1	8846	GO:0007417 [Name: central nervous system development]; GO:0055114 [Name: oxidation-reduction process]; GO:0060135 [Name: maternal process involved in female pregnancy]; GO:0070062 [Name: extracellular exosome]; GO:0032956 [Name: regulation of actin cytoskeleton organization]; GO:0042493 [Name: response to drug]; GO:0051260 [Name: protein homooligomerization]; GO:0005886 [Name: plasma membrane]; G…	-	-	-	-	-	3383	1.30935	3.67507	4.04517	0.00460759	0.177402	-1.88268	0	0	1	0	1	0	3383	0.270991	8.22772	3.41838	0.00718839	0.0937928	-3.21891	0	0	0	0	0	0	1	0	1	0	3.73177	2.1986	1.53939	-1.5314	1.46242	1.6886	0.299255	-5.41645
14289	84632	AFAP1L2	actin filament associated protein 1 like 2	10q25.3	5789	GO:0006954 [Name: inflammatory response]; GO:0030296 [Name: protein tyrosine kinase activator activity]; GO:0032675 [Name: regulation of interleukin-6 production]; GO:0061098 [Name: positive regulation of protein tyrosine kinase activity]; GO:0005737 [Name: cytoplasm]; GO:0005886 [Name: plasma membrane]; GO:0045742 [Name: positive regulation of epidermal growth factor receptor signaling pathway];…	-	-	-	-	-	13893	2.6987	1.67984	4.04322	0.00461921	0.177402	-1.68022	0	0	1	0	1	0	13893	0.221832	2.34638	1.10805	0.295414	0.544105	-5.91919	0	0	0	0	0	0	1	0	1	0	2.57564	1.85801	1.58081	-1.25668	2.89094	-0.949517	0.512911	-2.62535
14400	84879	MFSD2A	major facilitator superfamily domain containing 2A	1p34.2	4007	GO:0008643 [Name: carbohydrate transport]; GO:0015293 [Name: symporter activity]; GO:0055085 [Name: transmembrane transport]; GO:0006656 [Name: phosphatidylcholine biosynthetic process]; GO:1990379 [Name: lipid transport across blood brain barrier]; GO:0005215 [Name: transporter activity]; GO:0015908 [Name: fatty acid transport]; GO:0005887 [Name: integral component of plasma membrane]; GO:002176…	-	-	-	R-HSA-1483191	Phospholipid metabolism; Metabolism; Synthesis of PC; Glycerophospholipid biosynthesis; Metabolism of lipids	14028	1.06487	2.28502	4.04149	0.00462958	0.177402	-1.79368	0	0	1	0	1	0	14028	0.289011	5.44102	2.21197	0.0530712	0.223418	-4.99105	0	0	0	0	0	0	1	0	1	0	3.12673	1.84864	1.10998	-3.69306	2.87838	1.55367	-0.2377	-4.96456
1487	2048	EPHB2	EPH receptor B2	1p36.12	12516	GO:0021952 [Name: central nervous system projection neuron axonogenesis]; GO:0042472 [Name: inner ear morphogenesis]; GO:0044877 [Name: macromolecular complex binding]; GO:0050878 [Name: regulation of body fluid levels]; GO:0099557 [Name: trans-synaptic signaling by trans-synaptic complex, modulating synaptic transmission]; GO:0005524 [Name: ATP binding]; GO:0007169 [Name: transmembrane receptor …	-	hsa04360 [Pathway Title: Axon guidance]	ephbfwdpathway [Longname: EPHB forward signaling]; syndecan_2_pathway [Longname: Syndecan-2-mediated signaling events]; ephrinb_ephbpathway [Longname: EphrinB-EPHB pathway]; ephrinbrevpathway [Longname: Ephrin B reverse signaling]	R-HSA-3928662; R-HSA-3928665; R-HSA-2682334; R-HSA-373760; R-HSA-3928664	Ephrin signaling; Axon guidance; L1CAM interactions; EPH-Ephrin signaling; EPH-ephrin mediated repulsion of cells; Developmental Biology	1444	1.63774	2.67048	4.03955	0.00464121	0.177402	-1.76823	0	0	1	0	1	0	1444	0.190343	5.19361	1.26089	0.237777	0.483223	-6.30278	0	0	0	0	0	0	1	0	1	0	2.65022	1.09277	0.99533	-0.861167	2.29895	0.948019	-0.545508	-3.84222
128	183	AGT	angiotensinogen	1q42.2	2496	GO:0001558 [Name: regulation of cell growth]; GO:0002018 [Name: renin-angiotensin regulation of aldosterone production]; GO:0004867 [Name: serine-type endopeptidase inhibitor activity]; GO:0005829 [Name: cytosol]; GO:0007200 [Name: phospholipase C-activating G-protein coupled receptor signaling pathway]; GO:0007204 [Name: positive regulation of cytosolic calcium ion concentration]; GO:0010744 [Na…	h_At1rPathway [Pathway Title: Angiotensin II mediated activation of JNK Pathway via Pyk2 dependent signaling]; h_ace2Pathway [Pathway Title: Angiotensin-converting enzyme 2 regulates heart function]; h_biopeptidesPathway [Pathway Title: Bioactive Peptide Induced Signaling Pathway]; h_nfatPathway [Pathway Title: NFAT and Hypertrophy of the heart (Transcription in the broken heart)]; h_cardiacegfPa…	hsa04924 [Pathway Title: Renin secretion]; hsa04614 [Pathway Title: Renin-angiotensin system]	prlsignalingeventspathway [Longname: Signaling events mediated by PRL]; ap1_pathway [Longname: AP-1 transcription factor network]	R-HSA-375276; R-HSA-418594; R-HSA-2022377; R-HSA-1989781; R-HSA-416476	Class A/1 (Rhodopsin-like receptors); Metabolism of lipids; PPARA activates gene expression; Peptide ligand-binding receptors; Signaling by GPCR; Metabolism of Angiotensinogen to Angiotensins; Regulation of lipid metabolism by Peroxisome proliferator-activated receptor alpha (PPARalpha); G alpha (i) signalling events; G alpha (q) signalling events; Metabolism; GPCR ligand binding; Metabolism of p…	131	2.67231	0.368043	4.03852	0.00464739	0.177402	-1.67074	0	0	1	0	1	0	131	0.472485	2.06366	1.97112	0.0788692	0.272147	-5.03997	0	0	0	0	0	0	1	0	1	0	3.00482	3.0623	-3.06609	2.35738	3.78302	2.03857	-7.13911	0.143222
767	1026	CDKN1A	cyclin dependent kinase inhibitor 1A	6p21.2	3050	GO:0000086 [Name: G2/M transition of mitotic cell cycle]; GO:0006357 [Name: regulation of transcription from RNA polymerase II promoter]; GO:0007050 [Name: cell cycle arrest]; GO:0007507 [Name: heart development]; GO:0010629 [Name: negative regulation of gene expression]; GO:0048146 [Name: positive regulation of fibroblast proliferation]; GO:0055093 [Name: response to hyperoxia]; GO:0090398 [Name…	h_cellcyclePathway [Pathway Title: Cyclins and Cell Cycle Regulation]; h_calcineurinPathway [Pathway Title: Effects of calcineurin in Keratinocyte Differentiation]; h_p53Pathway [Pathway Title: p53 Signaling Pathway]; h_g2Pathway [Pathway Title: Cell Cycle: G2/M Checkpoint]; h_RacCycDPathway [Pathway Title: Influence of Ras and Rho proteins on G1 to S Transition]; h_p53hypoxiaPathway [Pathway Tit…	hsa04151 [Pathway Title: PI3K-Akt signaling pathway]; hsa05161 [Pathway Title: Hepatitis B]; hsa05166 [Pathway Title: HTLV-I infection]; hsa05218 [Pathway Title: Melanoma]; hsa04012 [Pathway Title: ErbB signaling pathway]; hsa04115 [Pathway Title: p53 signaling pathway]; hsa05169 [Pathway Title: Epstein-Barr virus infection]; hsa05205 [Pathway Title: Proteoglycans in cancer]; hsa04068 [Pathway Ti…	notch_pathway [Longname: Notch signaling pathway]; pi3kciaktpathway [Longname: Class I PI3K signaling events mediated by Akt]; p53downstreampathway [Longname: Direct p53 effectors]; cmyb_pathway [Longname: C-MYB transcription factor network]; smad2_3nuclearpathway [Longname: Regulation of nuclear SMAD2/3 signaling]; rb_1pathway [Longname: Regulation of retinoblastoma protein]; myc_represspathway …	R-HSA-8878166; R-HSA-2559582; R-HSA-8941855; R-HSA-9616222; R-HSA-6785807; R-HSA-6804116; R-HSA-8852276; R-HSA-198323; R-HSA-8866911; R-HSA-9617828; R-HSA-5674400; R-HSA-69231; R-HSA-69656; R-HSA-69202; R-HSA-187577; R-HSA-2559586; R-HSA-69563; R-HSA-69895	Signaling by Interleukins; Transcriptional regulation by RUNX2; p53-Dependent G1 DNA Damage Response; Cell Cycle, Mitotic; Constitutive Signaling by AKT1 E17K in Cancer; Cyclin E associated events during G1/S transition; G1/S DNA Damage Checkpoints; Mitotic G1-G1/S phases; RUNX3 regulates CDKN1A transcription; Transcriptional activation of p53 responsive genes; Transcriptional regulation by RUNX3…	746	1.29873	6.48446	4.03674	0.00465811	0.177402	-2.07489	0	0	1	0	1	0	746	0.218984	8.85875	3.00147	0.014243	0.123326	-3.95102	0	0	0	0	0	0	1	0	1	0	3.5191	0.532353	0.970286	-1.76918	2.62722	-0.839367	0.3583	-2.15073
16429	140738	TMEM37	transmembrane protein 37	2q14.2	2291	GO:0034765 [Name: regulation of ion transmembrane transport]; GO:0070588 [Name: calcium ion transmembrane transport]; GO:0005262 [Name: calcium channel activity]; GO:0016021 [Name: integral component of membrane]; GO:0005244 [Name: voltage-gated ion channel activity]	-	-	-	-	-	15799	2.98841	1.48595	4.03431	0.00467277	0.177506	-1.69261	0	0	1	0	1	0	15799	0.0220311	2.55006	0.151983	0.882416	0.942491	-6.66215	0	0	0	0	0	0	1	0	1	0	2.09315	0.165047	-1.72886	1.62994	4.01074	-1.2562	-1.30663	-0.73075
12405	59352	LGR6	leucine rich repeat containing G protein-coupled receptor 6	1q32.1	4583	GO:0004888 [Name: transmembrane signaling receptor activity]; GO:0016500 [Name: protein-hormone receptor activity]; GO:0030335 [Name: positive regulation of cell migration]; GO:0031982 [Name: vesicle]; GO:0004930 [Name: G-protein coupled receptor activity]; GO:0005515 [Name: protein binding]; GO:0005886 [Name: plasma membrane]; GO:0007411 [Name: axon guidance]; GO:0030177 [Name: positive regulati…	-	-	-	R-HSA-4641263	Signal Transduction; TCF dependent signaling in response to WNT; Regulation of FZD by ubiquitination; Signaling by WNT	12047	1.96662	0.406546	4.03202	0.00468664	0.177578	-1.67921	0	0	1	0	1	0	12047	0.236126	2.56607	1.95115	0.0814777	0.276988	-4.97201	0	0	0	0	0	0	1	0	1	0	2.99158	4.07072	-2.03894	2.26677	0.446697	2.57006	-3.24921	0.482684
10882	54981	NMRK1	nicotinamide riboside kinase 1	9q21.13	3865	GO:0005524 [Name: ATP binding]; GO:0019674 [Name: NAD metabolic process]; GO:0016301 [Name: kinase activity]; GO:0005829 [Name: cytosol]; GO:0061769 [Name: ribosylnicotinate kinase activity]; GO:0016310 [Name: phosphorylation]; GO:0046872 [Name: metal ion binding]; GO:0050262 [Name: ribosylnicotinamide kinase activity]; GO:0005515 [Name: protein binding]; GO:0009435 [Name: NAD biosynthetic proces…	-	hsa00760 [Pathway Title: Nicotinate and nicotinamide metabolism]; hsa01100 [Pathway Title: Metabolic pathways]	-	R-HSA-196807	Metabolism of vitamins and cofactors; Metabolism of water-soluble vitamins and cofactors; Metabolism; Nicotinate metabolism	10612	1.12557	3.62327	4.02748	0.0047143	0.177748	-1.86954	0	0	1	0	1	0	10612	0.685368	2.81851	4.58341	0.00118357	0.0524001	-0.690287	0	0	0	0	1	0	2	0	1	0	4.30545	1.07742	0.661823	-0.546236	0.931107	0.0819227	0.0660968	-1.26482
13534	80274	SCUBE1	signal peptide, CUB domain and EGF like domain containing 1	22q13.2	11548	GO:0009897 [Name: external side of plasma membrane]; GO:0007512 [Name: adult heart development]; GO:0022617 [Name: extracellular matrix disassembly]; GO:0045446 [Name: endothelial cell differentiation]; GO:0005509 [Name: calcium ion binding]; GO:0005615 [Name: extracellular space]; GO:0007596 [Name: blood coagulation]; GO:0045880 [Name: positive regulation of smoothened signaling pathway]; GO:005…	-	-	-	R-HSA-1474228	Degradation of the extracellular matrix; Extracellular matrix organization	13153	4.61253	-0.193013	4.02368	0.00473755	0.177748	-1.70252	0	0	1	0	1	0	13153	0.508579	3.45921	3.59962	0.00536812	0.0840902	-2.4889	0	0	0	0	0	0	1	0	1	0	3.81165	-0.738123	0.424479	2.89259	5.92544	0.125787	-6.57152	-0.469962
12456	63827	BCAN	brevican	1q23.1	4765	GO:0001501 [Name: skeletal system development]; GO:0007417 [Name: central nervous system development]; GO:0021766 [Name: hippocampus development]; GO:0005796 [Name: Golgi lumen]; GO:0030206 [Name: chondroitin sulfate biosynthetic process]; GO:0030246 [Name: carbohydrate binding]; GO:0043202 [Name: lysosomal lumen]; GO:0030207 [Name: chondroitin sulfate catabolic process]; GO:0098978 [Name: glutam…	-	-	-	R-HSA-3000178; R-HSA-3560783; R-HSA-3595174; R-HSA-2024101; R-HSA-1474228; R-HSA-1971475; R-HSA-2022870; R-HSA-3595172; R-HSA-3595177; R-HSA-4420332; R-HSA-3560801; R-HSA-2022923	Chondroitin sulfate biosynthesis; Defective B3GALT6 causes EDSP2 and SEMDJL1; Defective B4GALT7 causes EDS, progeroid type; Defective CHST3 causes SEDCJD; Diseases of glycosylation; A tetrasaccharide linker sequence is required for GAG synthesis; Defective B3GAT3 causes JDSSDHD; Defective CHST14 causes EDS, musculocontractural type; Heparan sulfate/heparin (HS-GAG) metabolism; Metabolism of carbo…	12107	2.93124	-1.24195	4.02097	0.00475423	0.177748	-1.752	0	0	1	0	1	0	12107	0.562794	0.0266848	1.85755	0.0948184	0.300899	-4.59999	0	0	0	0	0	0	1	0	1	0	2.93926	-1.74587	3.82182	1.46764	3.49031	-5.35515	1.29189	-0.44824
3532	339366	ADAMTSL5	ADAMTS like 5	19p13.3	3621	GO:0008201 [Name: heparin binding]; GO:0005576 [Name: extracellular region]; GO:0001527 [Name: microfibril]; GO:0031012 [Name: extracellular matrix]	-	-	-	R-HSA-5083635; R-HSA-5173214	O-linked glycosylation; Disease; Diseases associated with O-glycosylation of proteins; Defective B3GALTL causes Peters-plus syndrome (PpS); Metabolism of proteins; O-glycosylation of TSR domain-containing proteins; Post-translational protein modification; Diseases of glycosylation	18407	2.2832	-0.308831	4.01935	0.00476419	0.177748	-1.72461	0	0	1	0	1	0														1	0	1	0	4.01935	2.25698	1.79	0.0586432	1.21047	1.27895	-0.421427	-3.24316
16353	138429	PIP5KL1	phosphatidylinositol-4-phosphate 5-kinase like 1	9q34.11	3327	GO:0005829 [Name: cytosol]; GO:0001933 [Name: negative regulation of protein phosphorylation]; GO:0016308 [Name: 1-phosphatidylinositol-4-phosphate 5-kinase activity]; GO:0016020 [Name: membrane]; GO:0005524 [Name: ATP binding]; GO:0042995 [Name: cell projection]; GO:0010917 [Name: negative regulation of mitochondrial membrane potential]; GO:0030336 [Name: negative regulation of cell migration]; …	-	hsa04144 [Pathway Title: Endocytosis]; hsa00562 [Pathway Title: Inositol phosphate metabolism]; hsa01100 [Pathway Title: Metabolic pathways]	-	-	-	15699	1.79352	1.33382	4.00991	0.00482291	0.177748	-1.71454	0	0	1	0	1	0	15699	0.614294	2.33188	3.79039	0.00396401	0.0761516	-1.83055	0	0	0	0	1	0	2	0	1	0	3.90015	2.93786	0.890852	-1.77901	1.02741	1.05877	-0.421236	-1.77172
2776	81551	STMN4	stathmin 4	8p21.2	3294	GO:0031110 [Name: regulation of microtubule polymerization or depolymerization]; GO:0005794 [Name: Golgi apparatus]; GO:0030426 [Name: growth cone]; GO:0031175 [Name: neuron projection development]; GO:0043005 [Name: neuron projection]; GO:0005737 [Name: cytoplasm]; GO:0015631 [Name: tubulin binding]; GO:0007019 [Name: microtubule depolymerization]; GO:0051493 [Name: regulation of cytoskeleton or…	-	-	-	-	-	13314	3.30764	1.64979	4.00904	0.00482835	0.177748	-1.70969	0	0	1	0	1	0														1	0	1	0	4.00904	3.14271	1.9609	2.216	1.85042	1.34623	-1.36329	-0.644383
1929	3122	HLA-DRA	major histocompatibility complex, class II, DR alpha	6p21.32	10202	GO:0006955 [Name: immune response]; GO:0031902 [Name: late endosome membrane]; GO:0032588 [Name: trans-Golgi network membrane]; GO:0050852 [Name: T cell receptor signaling pathway]; GO:0030247 [Name: polysaccharide binding]; GO:0030658 [Name: transport vesicle membrane]; GO:0032395 [Name: MHC class II receptor activity]; GO:0002250 [Name: adaptive immune response]; GO:0002503 [Name: peptide antig…	h_CSKPathway [Pathway Title: Activation of Csk by cAMP-dependent Protein Kinase Inhibits Signaling through the T Cell Receptor]; h_eosinophilsPathway [Pathway Title: The Role of Eosinophils in the Chemokine Network of Allergy]; h_bbcellPathway [Pathway Title: Bystander B Cell Activation]; h_ctla4Pathway [Pathway Title: The Co-Stimulatory Signal During T-cell Activation]; h_inflamPathway [Pathway …	hsa05168 [Pathway Title: Herpes simplex infection]; hsa04145 [Pathway Title: Phagosome]; hsa04514 [Pathway Title: Cell adhesion molecules (CAMs)]; hsa04672 [Pathway Title: Intestinal immune network for IgA production]; hsa05321 [Pathway Title: Inflammatory bowel disease (IBD)]; hsa05322 [Pathway Title: Systemic lupus erythematosus]; hsa05323 [Pathway Title: Rheumatoid arthritis]; hsa04640 [Pathwa…	il12_2pathway [Longname: IL12-mediated signaling events]; il12_stat4pathway [Longname: IL12 signaling mediated by STAT4]; tcr_pathway [Longname: TCR signaling in na&#xef;ve CD4+ T cells]; cxcr4_pathway [Longname: CXCR4-mediated signaling events]	R-HSA-202430; R-HSA-389948; R-HSA-877300; R-HSA-202424; R-HSA-202433; R-HSA-202427; R-HSA-2132295	Downstream TCR signaling; PD-1 signaling; Costimulation by the CD28 family; Generation of second messenger molecules; Cytokine Signaling in Immune system; Immune System; MHC class II antigen presentation; Adaptive Immune System; Phosphorylation of CD3 and TCR zeta chains; TCR signaling; Translocation of ZAP-70 to Immunological synapse; Interferon gamma signaling; Interferon Signaling	2147	1.44359	2.56278	4.00735	0.00483897	0.177748	-1.85098	0	0	1	0	1	0														1	0	1	0	4.00735	0.296446	-3.78259	5.60929	0.834681	-3.09376	-3.93904	4.04779
4818	6676	SPAG4	sperm associated antigen 4	20q11.22	2348	GO:0005635 [Name: nuclear envelope]; GO:0005637 [Name: nuclear inner membrane]; GO:0034993 [Name: LINC complex]; GO:0005198 [Name: structural molecule activity]; GO:0005515 [Name: protein binding]; GO:0005737 [Name: cytoplasm]; GO:0007283 [Name: spermatogenesis]; GO:0043495 [Name: protein anchor]; GO:0031514 [Name: motile cilium]; GO:0005623 [Name: cell]; GO:0005856 [Name: cytoskeleton]; GO:00160…	-	-	-	-	-	4599	1.70411	0.679294	4.0045	0.00485694	0.177748	-1.71234	0	0	1	0	1	0	4599	0.717004	1.10429	2.1929	0.0547741	0.226734	-4.11156	0	0	0	0	0	0	1	0	1	0	3.0987	1.71987	0.312218	0.24029	1.03965	-0.32995	-0.960935	-0.737427
318	445	ASS1	argininosuccinate synthase 1	9q34.11	3018	GO:0005741 [Name: mitochondrial outer membrane]; GO:0007623 [Name: circadian rhythm]; GO:0010043 [Name: response to zinc ion]; GO:0070852 [Name: cell body fiber]; GO:0071230 [Name: cellular response to amino acid stimulus]; GO:0071356 [Name: cellular response to tumor necrosis factor]; GO:0071377 [Name: cellular response to glucagon stimulus]; GO:0001822 [Name: kidney development]; GO:0007568 [Na…	-	hsa00250 [Pathway Title: Alanine, aspartate and glutamate metabolism]; hsa00220 [Pathway Title: Arginine biosynthesis]; hsa01130 [Pathway Title: Biosynthesis of antibiotics]; hsa01230 [Pathway Title: Biosynthesis of amino acids]; hsa01100 [Pathway Title: Metabolic pathways]	-	R-HSA-70635	Metabolism; Metabolism of amino acids and derivatives; Urea cycle	327	1.18276	5.94394	4.00076	0.00488054	0.177748	-2.0884	0	0	1	0	1	0	327	0.155639	6.86408	1.41284	0.189979	0.432989	-6.30661	0	0	0	0	0	0	1	0	1	0	2.7068	1.29083	-2.48738	2.57874	1.03584	0.112197	-3.77235	2.27527
8482	23302	WSCD1	WSC domain containing 1	17p13.2	7473	GO:0008146 [Name: sulfotransferase activity]; GO:0016021 [Name: integral component of membrane]	-	-	-	-	-	8258	2.28201	0.542247	4.00065	0.00488126	0.177748	-1.71774	0	0	1	0	1	0	8258	0.364617	5.22409	2.08321	0.0656422	0.247941	-5.15732	0	0	0	0	0	0	1	0	1	0	3.04193	-2.42904	1.25302	0.420389	3.9322	-2.80382	-0.0272947	-0.671857
13844	83648	FAM167A	family with sequence similarity 167 member A	8p23.1	5049	GO:0005515 [Name: protein binding]	-	-	-	-	-	13482	2.69975	0.949645	4.00044	0.00488259	0.177748	-1.7154	0	0	1	0	1	0	13482	-0.0243777	5.56297	-0.296783	0.773093	0.88433	-7.11484	0	0	0	0	0	0	1	0	1	0	1.85183	2.4658	0.35919	-0.0364221	2.97978	1.05613	-4.73962	-0.762095
17218	161145	TMEM229B	transmembrane protein 229B	14q24.1	6271	GO:0016021 [Name: integral component of membrane]; GO:0009617 [Name: response to bacterium]	-	-	-	-	-	16568	1.13498	2.81082	3.99533	0.00491513	0.178495	-1.82124	0	0	1	0	1	0	16568	-0.420923	3.99971	-2.79728	0.0199986	0.143111	-3.77822	0	0	0	0	0	0	1	0	1	0	0.599026	1.98208	-0.530518	0.308846	0.310724	0.642269	-1.15149	-0.371097
2398	10321	CRISP3	cysteine rich secretory protein 3	6p12.3	2247	GO:0005615 [Name: extracellular space]; GO:0005576 [Name: extracellular region]; GO:0042581 [Name: specific granule]; GO:0006952 [Name: defense response]; GO:0031012 [Name: extracellular matrix]; GO:0035580 [Name: specific granule lumen]; GO:0043312 [Name: neutrophil degranulation]; GO:0045087 [Name: innate immune response]; GO:1904724 [Name: tertiary granule lumen]; GO:0003674 [Name: molecular_f…	-	-	-	R-HSA-6798695	Innate Immune System; Immune System; Neutrophil degranulation	7077	1.21595	3.91271	3.98654	0.00497163	0.179165	-1.97444	0	0	1	0	1	0														1	0	1	0	3.98654	1.53831	-2.1054	3.13612	-0.0298104	0.159408	-4.0097	1.55253
18407	255394	TCP11L2	t-complex 11 like 2	12q23.3	6616	GO:0005515 [Name: protein binding]	-	-	-	-	-	17491	1.26461	2.78916	3.98444	0.00498527	0.179165	-1.83612	0	0	1	0	1	0	17491	0.312861	3.11959	2.67547	0.0245059	0.157121	-3.82125	0	0	0	0	0	0	1	0	1	0	3.32996	-0.297758	1.13927	1.27052	0.556171	-1.46362	0.527895	-0.085162
14562	85413	SLC22A16	solute carrier family 22 member 16	6q21;6q21-q22.1	3907	GO:0007283 [Name: spermatogenesis]; GO:0015101 [Name: organic cation transmembrane transporter activity]; GO:0015695 [Name: organic cation transport]; GO:1902603 [Name: carnitine transmembrane transport]; GO:0030154 [Name: cell differentiation]; GO:0015879 [Name: carnitine transport]; GO:0016021 [Name: integral component of membrane]; GO:0046717 [Name: acid secretion]; GO:0005275 [Name: amine tra…	-	-	-	R-HSA-549127	SLC-mediated transmembrane transport; Organic cation/anion/zwitterion transport; Transport of bile salts and organic acids, metal ions and amine compounds; Organic cation transport; Transport of small molecules	14180	2.2724	-1.22611	3.98301	0.00499457	0.179165	-1.791	0	0	1	0	1	0	14180	0.232221	-0.293787	1.21802	0.252935	0.499931	-5.39123	0	0	0	0	0	0	1	0	1	0	2.60052	-1.78546	1.68805	2.96983	2.91708	-5.39474	-1.26243	1.59017
3016	4162	MCAM	melanoma cell adhesion molecule	11q23.3	7422	GO:0005886 [Name: plasma membrane]; GO:0005925 [Name: focal adhesion]; GO:0061042 [Name: vascular wound healing]; GO:0009653 [Name: anatomical structure morphogenesis]; GO:0001525 [Name: angiogenesis]; GO:0003094 [Name: glomerular filtration]; GO:0005576 [Name: extracellular region]; GO:0005634 [Name: nucleus]; GO:0007155 [Name: cell adhesion]; GO:0009897 [Name: external side of plasma membrane];…	-	-	-	-	-	2856	2.52591	2.70712	3.98111	0.00500697	0.179165	-1.82443	0	0	1	0	1	0	2856	0.611248	6.80823	3.89647	0.00335559	0.0732551	-2.33665	0	0	0	0	1	0	2	0	1	0	3.93879	2.84556	1.72821	-1.58718	2.04977	1.32014	-0.648439	-2.16233
2931	4070	TACSTD2	tumor associated calcium signal transducer 2	1p32.1	1820	GO:0009925 [Name: basal plasma membrane]; GO:0016021 [Name: integral component of membrane]; GO:1900028 [Name: negative regulation of ruffle assembly]; GO:2000738 [Name: positive regulation of stem cell differentiation]; GO:0005829 [Name: cytosol]; GO:0007601 [Name: visual perception]; GO:0010633 [Name: negative regulation of epithelial cell migration]; GO:0016020 [Name: membrane]; GO:0050678 [Na…	-	-	-	-	-	2782	1.37303	4.11991	3.97941	0.00501803	0.179165	-2.01009	0	0	1	0	1	0	2782	0.262864	2.63784	1.85683	0.0949276	0.30106	-5.11167	0	0	0	0	0	0	1	0	1	0	2.91812	4.20564	-4.0859	3.33035	-0.203942	2.42014	-6.07812	2.8964
23266	652968	CASTOR1	cytosolic arginine sensor for mTORC1 subunit 1	22q12.2	3541	GO:1904262 [Name: negative regulation of TORC1 signaling]; GO:0005515 [Name: protein binding]; GO:0005829 [Name: cytosol]; GO:1903577 [Name: cellular response to L-arginine]; GO:0042802 [Name: identical protein binding]; GO:1902531 [Name: regulation of intracellular signal transduction]; GO:0061700 [Name: GATOR2 complex]; GO:0034618 [Name: arginine binding]	-	-	-	-	-	20974	1.08615	3.70402	3.97373	0.0050553	0.179789	-1.95265	0	0	1	0	1	0	20974	0.291309	1.61948	1.50542	0.16509	0.400746	-5.2061	0	0	0	0	0	0	1	0	1	0	2.73958	1.45029	-0.5851	-0.30757	1.30379	0.198796	-1.00715	-0.768297
18519	257106	ARHGAP30	Rho GTPase activating protein 30	1q23.3	5064	GO:0043547 [Name: positive regulation of GTPase activity]; GO:0005829 [Name: cytosol]; GO:0043231 [Name: intracellular membrane-bounded organelle]; GO:0005096 [Name: GTPase activator activity]; GO:0007264 [Name: small GTPase mediated signal transduction]; GO:0031410 [Name: cytoplasmic vesicle]; GO:0051056 [Name: regulation of small GTPase mediated signal transduction]	-	-	-	R-HSA-194840	Signal Transduction; Signaling by Rho GTPases; Rho GTPase cycle	17565	1.55314	1.58229	3.97113	0.00507246	0.179789	-1.77273	0	0	1	0	1	0	17565	0.0353764	1.38031	0.224552	0.827138	0.916023	-6.27709	0	0	0	0	0	0	1	0	1	0	2.09784	0.212507	0.440667	-0.26955	2.39006	0.0527171	-0.825184	-2.17467
9398	27022	FOXD3	forkhead box D3	1p31.3	2562	GO:0000981 [Name: RNA polymerase II transcription factor activity, sequence-specific DNA binding]; GO:0005515 [Name: protein binding]; GO:0006357 [Name: regulation of transcription from RNA polymerase II promoter]; GO:0001227 [Name: transcriptional repressor activity, RNA polymerase II transcription regulatory region sequence-specific binding]; GO:0005634 [Name: nucleus]; GO:0009653 [Name: anatom…	-	-	-	R-HSA-2892247	Developmental Biology; POU5F1 (OCT4), SOX2, NANOG activate genes related to proliferation; Transcriptional regulation of pluripotent stem cells	9116	2.39465	-1.77774	3.96255	0.00512955	0.180068	-1.85976	0	0	1	0	1	0	9116	-0.248806	1.06335	-1.03774	0.325375	0.570443	-5.58619	0	0	0	0	0	0	1	0	1	0	1.46241	3.15811	2.13901	-1.68472	2.36882	1.64966	-1.64467	-4.85698
1930	3123	HLA-DRB1	major histocompatibility complex, class II, DR beta 1	6p21.32	10137	GO:0000139 [Name: Golgi membrane]; GO:0016020 [Name: membrane]; GO:0019886 [Name: antigen processing and presentation of exogenous peptide antigen via MHC class II]; GO:0009986 [Name: cell surface]; GO:0032588 [Name: trans-Golgi network membrane]; GO:0005886 [Name: plasma membrane]; GO:0042613 [Name: MHC class II protein complex]; GO:0012507 [Name: ER to Golgi transport vesicle membrane]; GO:0030…	h_il5Pathway [Pathway Title: IL 5 Signaling Pathway]; h_asbcellPathway [Pathway Title: Antigen Dependent B Cell Activation]; h_eosinophilsPathway [Pathway Title: The Role of Eosinophils in the Chemokine Network of Allergy]; h_inflamPathway [Pathway Title: Cytokines and Inflammatory Response]; h_blymphocytePathway [Pathway Title: B Lymphocyte Cell Surface Molecules]; h_ctla4Pathway [Pathway Title:…	hsa05150 [Pathway Title: Staphylococcus aureus infection]; hsa04145 [Pathway Title: Phagosome]; hsa05323 [Pathway Title: Rheumatoid arthritis]; hsa04612 [Pathway Title: Antigen processing and presentation]; hsa05320 [Pathway Title: Autoimmune thyroid disease]; hsa04672 [Pathway Title: Intestinal immune network for IgA production]; hsa05140 [Pathway Title: Leishmaniasis]; hsa05145 [Pathway Title: …	-	R-HSA-202433; R-HSA-202427; R-HSA-202430; R-HSA-2132295; R-HSA-877300; R-HSA-202424; R-HSA-389948	Generation of second messenger molecules; Immune System; TCR signaling; Phosphorylation of CD3 and TCR zeta chains; Interferon gamma signaling; Cytokine Signaling in Immune system; Costimulation by the CD28 family; Downstream TCR signaling; Interferon Signaling; Adaptive Immune System; MHC class II antigen presentation; PD-1 signaling; Translocation of ZAP-70 to Immunological synapse	2148	1.89255	1.68702	3.95946	0.00515029	0.180068	-1.79853	0	0	1	0	1	0														1	0	1	0	3.95946	0.107909	-1.74272	3.29768	1.16481	-1.24003	-1.59343	0.344333
16123	130367	SGPP2	sphingosine-1-phosphate phosphatase 2	2q36.1	4983	GO:0005783 [Name: endoplasmic reticulum]; GO:0030148 [Name: sphingolipid biosynthetic process]; GO:0016311 [Name: dephosphorylation]; GO:0005789 [Name: endoplasmic reticulum membrane]; GO:0042392 [Name: sphingosine-1-phosphate phosphatase activity]; GO:0061469 [Name: regulation of type B pancreatic cell proliferation]; GO:0006670 [Name: sphingosine metabolic process]; GO:0016021 [Name: integral c…	-	hsa04071 [Pathway Title: Sphingolipid signaling pathway]; hsa00600 [Pathway Title: Sphingolipid metabolism]	-	R-HSA-1660661	Metabolism of lipids; Sphingolipid de novo biosynthesis; Metabolism; Sphingolipid metabolism	15496	1.07142	3.11582	3.95649	0.00517033	0.18027	-1.92475	0	0	1	0	1	0	15496	0.353692	5.39469	2.591	0.0282199	0.167556	-4.36184	0	0	0	0	0	0	1	0	1	0	3.27374	2.35917	-0.127488	-1.26706	1.08722	1.82151	-1.34745	-1.85764
26524	100288798	LOC100288798	uncharacterized LOC100288798	12q13.11	4488	-	-	-	-	-	-	22474	1.46879	1.75545	3.9516	0.00520343	0.18031	-1.79907	0	0	1	0	1	0	22474	0.275093	0.710455	1.12884	0.286978	0.53638	-5.46271	0	0	0	0	0	0	1	0	1	0	2.54022	1.59469	0.423798	-0.848547	1.54783	-0.599403	-0.54941	-1.44192
10430	51673	TPPP3	tubulin polymerization promoting protein family member 3	16q22.1	2601	GO:0005874 [Name: microtubule]; GO:0015631 [Name: tubulin binding]; GO:0046785 [Name: microtubule polymerization]; GO:0048471 [Name: perinuclear region of cytoplasm]; GO:0001578 [Name: microtubule bundle formation]; GO:0032273 [Name: positive regulation of protein polymerization]; GO:0097427 [Name: microtubule bundle]	-	-	-	-	-	10102	2.03397	0.862558	3.94751	0.00523137	0.18031	-1.7916	0	0	1	0	1	0	10102	0.465755	5.86366	2.75808	0.0213494	0.14683	-4.12561	0	0	0	0	0	0	1	0	1	0	3.35279	1.53733	3.5273	2.91238	-1.53373	-1.67833	2.46192	0.479012
6800	9770	RASSF2	Ras association domain family member 2	20p13	5722	GO:0004672 [Name: protein kinase activity]; GO:0005515 [Name: protein binding]; GO:0005634 [Name: nucleus]; GO:0005654 [Name: nucleoplasm]; GO:0046849 [Name: bone remodeling]; GO:0032991 [Name: macromolecular complex]; GO:0045860 [Name: positive regulation of protein kinase activity]; GO:0001503 [Name: ossification]; GO:1901223 [Name: negative regulation of NIK/NF-kappaB signaling]; GO:0000777 [N…	-	-	-	-	-	6609	2.6881	2.34994	3.94423	0.00525381	0.18031	-1.83042	0	0	1	0	1	0	6609	0.890172	1.14148	2.85513	0.0181613	0.136076	-3.23514	0	0	0	0	1	0	2	0	1	0	3.39968	1.59327	-0.100222	0.336709	2.94733	0.00429636	-2.03085	-0.609237
13731	81618	ITM2C	integral membrane protein 2C	2q37.1	2569	GO:0010977 [Name: negative regulation of neuron projection development]; GO:0005765 [Name: lysosomal membrane]; GO:0005794 [Name: Golgi apparatus]; GO:0048471 [Name: perinuclear region of cytoplasm]; GO:0070062 [Name: extracellular exosome]; GO:0016021 [Name: integral component of membrane]; GO:0005515 [Name: protein binding]; GO:0005524 [Name: ATP binding]; GO:0030182 [Name: neuron differentiati…	-	-	-	-	-	13351	1.04297	7.14782	3.94171	0.0052712	0.18031	-2.24535	0	0	1	0	1	0	13351	0.640698	8.10996	5.29426	0.000432238	0.0381076	-0.263837	1	0	0	0	1	0	2	0	1	0	4.61798	1.48777	0.206144	0.872779	-0.526091	-0.382912	-0.719454	0.319004
8023	11248	NXPH3	neurexophilin 3	17q21.33	2906	GO:0005102 [Name: receptor binding]; GO:0007218 [Name: neuropeptide signaling pathway]; GO:0003674 [Name: molecular_function]; GO:0005576 [Name: extracellular region]	-	-	-	-	-	7804	4.00149	-0.763886	3.93748	0.00530046	0.18031	-1.85424	0	0	1	0	1	0	7804	0.987447	1.57635	3.37533	0.00770864	0.0964801	-2.42932	0	0	0	0	1	0	2	0	1	0	3.6564	2.36981	1.60847	1.30623	3.7754	-1.28889	-0.623298	-1.1204
1185	1606	DGKA	diacylglycerol kinase alpha	12q13.2	10098	GO:0005886 [Name: plasma membrane]; GO:0005509 [Name: calcium ion binding]; GO:0005829 [Name: cytosol]; GO:0016020 [Name: membrane]; GO:0004143 [Name: diacylglycerol kinase activity]; GO:0030168 [Name: platelet activation]; GO:0035556 [Name: intracellular signal transduction]; GO:0046339 [Name: diacylglycerol metabolic process]; GO:0046486 [Name: glycerolipid metabolic process]; GO:0005524 [Name:…	-	hsa00564 [Pathway Title: Glycerophospholipid metabolism]; hsa05231 [Pathway Title: Choline metabolism in cancer]; hsa00561 [Pathway Title: Glycerolipid metabolism]; hsa04070 [Pathway Title: Phosphatidylinositol signaling system]; hsa01100 [Pathway Title: Metabolic pathways]	nfat_tfpathway [Longname: Calcineurin-regulated NFAT-dependent transcription in lymphocytes]	R-HSA-114508	Hemostasis; Signal Transduction; Platelet activation, signaling and aggregation; GPCR downstream signalling; Signaling by GPCR; Effects of PIP2 hydrolysis; G alpha (q) signalling events	1145	1.15543	4.16065	3.93565	0.00531314	0.18031	-2.05217	0	0	1	0	1	0	1145	0.438872	3.23219	2.36042	0.0414683	0.199792	-4.3587	0	0	0	0	0	0	1	0	1	0	3.14803	1.38239	0.765526	-0.293794	0.565735	0.17706	0.496081	-1.80302
12285	57701	NCKAP5L	NCK associated protein 5 like	12q13.12	8090	GO:0005515 [Name: protein binding]; GO:0007019 [Name: microtubule depolymerization]; GO:0005813 [Name: centrosome]; GO:0035371 [Name: microtubule plus-end]; GO:0001578 [Name: microtubule bundle formation]; GO:0005737 [Name: cytoplasm]	-	-	-	-	-	11907	1.22687	3.78707	3.93105	0.00534523	0.18031	-2.01757	0	0	1	0	1	0	11907	0.131272	4.48431	1.20871	0.256329	0.504054	-6.25005	0	0	0	0	0	0	1	0	1	0	2.56988	2.06156	-0.855638	0.878055	0.637808	1.52417	-2.59116	0.0574839
14755	90668	CARMIL3	capping protein regulator and myosin 1 linker 3	14q11.2	13314	GO:0005886 [Name: plasma membrane]; GO:0005737 [Name: cytoplasm]	-	-	-	-	-	14366	1.73697	0.8555	3.9305	0.00534907	0.18031	-1.80061	0	0	1	0	1	0	14366	0.312846	3.33503	2.2334	0.051219	0.21963	-4.53198	0	0	0	0	0	0	1	0	1	0	3.08195	1.69902	1.39887	-1.37659	2.15193	1.04089	0.0566617	-4.43987
3718	5268	SERPINB5	serpin family B member 5	18q21.33	3742	GO:0002009 [Name: morphogenesis of an epithelium]; GO:0030198 [Name: extracellular matrix organization]; GO:0060512 [Name: prostate gland morphogenesis]; GO:0005615 [Name: extracellular space]; GO:0005737 [Name: cytoplasm]; GO:0005515 [Name: protein binding]; GO:0004867 [Name: serine-type endopeptidase inhibitor activity]; GO:0010951 [Name: negative regulation of endopeptidase activity]; GO:00506…	-	hsa04115 [Pathway Title: p53 signaling pathway]; hsa05206 [Pathway Title: MicroRNAs in cancer]	atf2_pathway [Longname: ATF-2 transcription factor network]; p53downstreampathway [Longname: Direct p53 effectors]; tap63pathway [Longname: Validated transcriptional targets of TAp63 isoforms]	-	-	3534	3.30556	1.60748	3.92205	0.00540868	0.18031	-1.84056	0	0	1	0	1	0	3534	0.342198	4.3377	2.37797	0.0402729	0.197543	-4.58245	0	0	0	0	0	0	1	0	1	0	3.15001	1.51187	1.3859	-2.03104	4.5145	0.752373	-0.536284	-4.28777
11824	56971	CEACAM19	carcinoembryonic antigen related cell adhesion molecule 19	19q13.31	5203	GO:0016021 [Name: integral component of membrane]; GO:0005515 [Name: protein binding]	-	-	-	-	-	11516	1.41166	1.97575	3.92201	0.00540895	0.18031	-1.87932	0	0	1	0	1	0	11516	-0.0164342	0.25644	-0.0826172	0.93589	0.969124	-6.19923	0	0	0	0	0	0	1	0	1	0	1.9197	3.2581	-2.56524	0.454599	1.07748	1.24367	-3.14612	-0.356889
12084	57507	ZNF608	zinc finger protein 608	5q23.2	6869	GO:0000122 [Name: negative regulation of transcription from RNA polymerase II promoter]; GO:0003676 [Name: nucleic acid binding]; GO:0046872 [Name: metal ion binding]	-	-	-	-	-	11755	1.63481	2.74315	3.92194	0.00540947	0.18031	-1.95795	0	0	1	0	1	0	11755	0.666023	3.90443	6.36475	0.000108373	0.0271979	1.55586	1	0	0	0	1	0	2	0	1	0	5.14334	1.50818	2.26539	-2.31546	2.34392	-0.169778	1.70121	-4.87878
2463	26609	VCX	variable charge X-linked	Xp22.31	1055	GO:0007420 [Name: brain development]; GO:0003682 [Name: chromatin binding]; GO:0006325 [Name: chromatin organization]; GO:0005634 [Name: nucleus]; GO:0007283 [Name: spermatogenesis]; GO:0042255 [Name: ribosome assembly]; GO:0005730 [Name: nucleolus]	-	-	-	-	-	9001	2.41306	-1.21294	3.91955	0.00542643	0.18031	-1.81789	0	0	1	0	1	0														1	0	1	0	3.91955	-4.67178	4.74125	-4.67178	7.17347	-4.67178	3.2398	-4.67178
15263	113278	SLC52A3	solute carrier family 52 member 3	20p13	3776	GO:0005737 [Name: cytoplasm]; GO:0031965 [Name: nuclear membrane]; GO:0016324 [Name: apical plasma membrane]; GO:0032217 [Name: riboflavin transporter activity]; GO:0034605 [Name: cellular response to heat]; GO:0005887 [Name: integral component of plasma membrane]; GO:0032218 [Name: riboflavin transport]; GO:0005886 [Name: plasma membrane]; GO:0006771 [Name: riboflavin metabolic process]; GO:0007…	-	hsa04977 [Pathway Title: Vitamin digestion and absorption]	-	R-HSA-196843	Metabolism of vitamins and cofactors; Metabolism of water-soluble vitamins and cofactors; Vitamin B2 (riboflavin) metabolism; Metabolism	14748	1.10287	4.792	3.91147	0.00548424	0.181016	-2.13882	0	0	1	0	1	0	14748	0.697722	1.87261	3.49979	0.006302	0.0879753	-2.3288	0	0	0	0	1	0	2	0	1	0	3.70563	1.52386	-0.819449	2.34293	-0.92835	-0.305886	-1.2191	1.57297
18714	283234	CCDC88B	coiled-coil domain containing 88B	11q13.1	8350	GO:0001819 [Name: positive regulation of cytokine production]; GO:0016020 [Name: membrane]; GO:0005813 [Name: centrosome]; GO:0042102 [Name: positive regulation of T cell proliferation]; GO:0008017 [Name: microtubule binding]; GO:0030705 [Name: cytoskeleton-dependent intracellular transport]; GO:0042832 [Name: defense response to protozoan]; GO:0005737 [Name: cytoplasm]; GO:0031122 [Name: cytopla…	-	-	-	-	-	17711	1.10614	2.16982	3.90746	0.0055132	0.181252	-1.89228	0	0	1	0	1	0	17711	-0.0224849	2.73657	-0.1286	0.900387	0.95185	-6.57495	0	0	0	0	0	0	1	0	1	0	1.88943	1.48714	0.115947	-1.13309	1.58902	0.129485	-0.750555	-1.85922
3766	5324	PLAG1	PLAG1 zinc finger	8q12.1	7828	GO:0003700 [Name: transcription factor activity, sequence-specific DNA binding]; GO:0005634 [Name: nucleus]; GO:0060252 [Name: positive regulation of glial cell proliferation]; GO:0000978 [Name: RNA polymerase II core promoter proximal region sequence-specific DNA binding]; GO:0022612 [Name: gland morphogenesis]; GO:0046872 [Name: metal ion binding]; GO:0003677 [Name: DNA binding]; GO:0005654 [Na…	-	-	-	-	-	3582	2.26463	-0.886833	3.90711	0.00551578	0.181252	-1.86429	0	0	1	0	1	0	3582	0.695614	0.729617	2.81302	0.0194809	0.141044	-3.27841	0	0	0	0	1	0	2	0	1	0	3.36006	2.45789	0.744729	0.352433	2.61159	-0.534739	-0.749414	-5.83999
10390	51621	KLF13	Kruppel like factor 13	15q13.3	14517	GO:0000790 [Name: nuclear chromatin]; GO:0006357 [Name: regulation of transcription from RNA polymerase II promoter]; GO:0008285 [Name: negative regulation of cell proliferation]; GO:0046872 [Name: metal ion binding]; GO:0005634 [Name: nucleus]; GO:0006366 [Name: transcription from RNA polymerase II promoter]; GO:0000978 [Name: RNA polymerase II core promoter proximal region sequence-specific DNA…	-	-	-	-	-	10071	1.17282	5.87694	3.90144	0.00555698	0.181615	-2.23271	0	0	1	0	1	0	10071	-0.107204	8.10804	-1.9786	0.0779131	0.270332	-5.58625	0	0	0	0	0	0	1	0	1	0	0.961421	2.09383	-1.42537	0.244358	1.38393	1.47148	-2.68755	-0.194781
16421	140706	CCM2L	CCM2 like scaffold protein	20q11.21	2599	GO:0003209 [Name: cardiac atrium morphogenesis]; GO:0032091 [Name: negative regulation of protein binding]; GO:0034111 [Name: negative regulation of homotypic cell-cell adhesion]; GO:0042060 [Name: wound healing]; GO:0090271 [Name: positive regulation of fibroblast growth factor production]; GO:0003674 [Name: molecular_function]; GO:0055017 [Name: cardiac muscle tissue growth]; GO:0003222 [Name: …	-	-	-	-	-	15790	1.85635	0.778342	3.89906	0.00557439	0.181615	-1.83341	0	0	1	0	1	0	15790	0.41711	3.14425	3.73926	0.00429776	0.0779007	-2.04304	0	0	0	0	0	0	1	0	1	0	3.81916	0.477807	0.86851	0.142548	1.99304	-1.12278	-0.305135	-0.949698
17352	166379	BBS12	Bardet-Biedl syndrome 12	4q27	3431	GO:0005929 [Name: cilium]; GO:0005524 [Name: ATP binding]; GO:0045494 [Name: photoreceptor cell maintenance]; GO:0005515 [Name: protein binding]; GO:0042755 [Name: eating behavior]; GO:0042073 [Name: intraciliary transport]; GO:0045599 [Name: negative regulation of fat cell differentiation]; GO:0051131 [Name: chaperone-mediated protein complex assembly]	-	-	-	R-HSA-5620922	Cilium Assembly; Cargo trafficking to the periciliary membrane; BBSome-mediated cargo-targeting to cilium; Organelle biogenesis and maintenance	16698	1.22727	1.97346	3.89778	0.00558381	0.181615	-1.87979	0	0	1	0	1	0	16698	0.21268	1.67073	1.27792	0.231963	0.477341	-5.56292	0	0	0	0	0	0	1	0	1	0	2.58785	0.410612	0.722904	-0.244335	1.46287	-1.02073	-0.148049	-0.99816
2673	3679	ITGA7	integrin subunit alpha 7	12q13.2	6373	GO:0046872 [Name: metal ion binding]; GO:0005886 [Name: plasma membrane]; GO:0007229 [Name: integrin-mediated signaling pathway]; GO:0007517 [Name: muscle organ development]; GO:0008360 [Name: regulation of cell shape]; GO:0009986 [Name: cell surface]; GO:0005515 [Name: protein binding]; GO:0008305 [Name: integrin complex]; GO:0030198 [Name: extracellular matrix organization]; GO:0034113 [Name: h…	-	hsa04510 [Pathway Title: Focal adhesion]; hsa05414 [Pathway Title: Dilated cardiomyopathy]; hsa05412 [Pathway Title: Arrhythmogenic right ventricular cardiomyopathy (ARVC)]; hsa04151 [Pathway Title: PI3K-Akt signaling pathway]; hsa04512 [Pathway Title: ECM-receptor interaction]; hsa04810 [Pathway Title: Regulation of actin cytoskeleton]; hsa05410 [Pathway Title: Hypertrophic cardiomyopathy (HCM)]	integrin1_pathway [Longname: Beta1 integrin cell surface interactions]; plexind1_pathway [Longname: Plexin-D1 Signaling]; integrin_cs_pathway [Longname: Integrin family cell surface interactions]; cxcr4_pathway [Longname: CXCR4-mediated signaling events]; arf6_traffickingpathway [Longname: Arf6 trafficking events]	R-HSA-216083; R-HSA-3000178; R-HSA-3000157	Integrin cell surface interactions; ECM proteoglycans; Extracellular matrix organization; Laminin interactions	2489	2.09124	1.83785	3.89604	0.00559656	0.181615	-1.87167	0	0	1	0	1	0	2489	0.896641	4.1797	4.97132	0.000676928	0.0417177	-0.411615	1	0	0	0	1	0	2	0	1	0	4.43368	1.35428	2.5237	-0.237654	1.1725	-1.11035	1.24861	-1.51849
2841	84258	SYT3	synaptotagmin 3	19q13.33	3406	GO:0000149 [Name: SNARE binding]; GO:0019905 [Name: syntaxin binding]; GO:0070382 [Name: exocytic vesicle]; GO:0016192 [Name: vesicle-mediated transport]; GO:0030658 [Name: transport vesicle membrane]; GO:0005509 [Name: calcium ion binding]; GO:0005886 [Name: plasma membrane]; GO:0017158 [Name: regulation of calcium ion-dependent exocytosis]; GO:1903861 [Name: positive regulation of dendrite exte…	-	-	-	-	-	13727	1.83114	0.956083	3.89403	0.00561142	0.181615	-1.84348	0	0	1	0	1	0														1	0	1	0	3.89403	1.85509	-0.907177	2.32668	0.915067	0.221801	-2.89939	1.23967
6118	8844	KSR1	kinase suppressor of ras 1	17q11.2	12178	GO:0005078 [Name: MAP-kinase scaffold activity]; GO:0043405 [Name: regulation of MAP kinase activity]; GO:0005524 [Name: ATP binding]; GO:0000185 [Name: activation of MAPKKK activity]; GO:0032587 [Name: ruffle membrane]; GO:0071889 [Name: 14-3-3 protein binding]; GO:0004672 [Name: protein kinase activity]; GO:0005515 [Name: protein binding]; GO:0016020 [Name: membrane]; GO:0042127 [Name: regulati…	-	hsa05152 [Pathway Title: Tuberculosis]; hsa04014 [Pathway Title: Ras signaling pathway]	pdgfrbpathway [Longname: PDGFR-beta signaling pathway]; erbb1_downstream_pathway [Longname: ErbB1 downstream signaling]; ceramide_pathway [Longname: Ceramide signaling pathway]	R-HSA-5674135; R-HSA-6802952; R-HSA-6802955; R-HSA-6802946; R-HSA-6802948; R-HSA-6802949; R-HSA-5675221; R-HSA-5673000	Signaling by high-kinase activity BRAF mutants; Disease; Signaling by BRAF and RAF fusions; Signaling by moderate kinase activity BRAF mutants; Immune System; Negative regulation of MAPK pathway; FLT3 Signaling; RAF activation; Signaling by RAS mutants; MAPK family signaling cascades; RAF/MAP kinase cascade; Other interleukin signaling; Signal Transduction; Cytokine Signaling in Immune system; MA…	5908	1.68011	1.9692	3.8912	0.00563237	0.181615	-1.87993	0	0	1	0	1	0	5908	0.00904902	4.84258	0.0980841	0.923928	0.963448	-7.07281	0	0	0	0	0	0	1	0	1	0	1.99464	2.13269	0.436123	0.336076	0.679221	0.980359	-1.21737	-0.539789
4523	6275	S100A4	S100 calcium binding protein A4	1q21.3	946	GO:0070062 [Name: extracellular exosome]; GO:0005509 [Name: calcium ion binding]; GO:0005576 [Name: extracellular region]; GO:0005615 [Name: extracellular space]; GO:0042802 [Name: identical protein binding]; GO:0005634 [Name: nucleus]; GO:0003723 [Name: RNA binding]; GO:0003779 [Name: actin binding]; GO:0043005 [Name: neuron projection]; GO:0043123 [Name: positive regulation of I-kappaB kinase/N…	-	-	-	-	-	4266	1.79487	0.610454	3.89059	0.00563688	0.181615	-1.85578	0	0	1	0	1	0	4266	0.083728	4.04236	0.654471	0.528512	0.734177	-6.73709	0	0	0	0	0	0	1	0	1	0	2.27253	4.26499	-0.722831	-1.60151	1.72652	3.00029	-1.96511	-2.71956
3786	425054	VCX3B	variable charge X-linked 3B	Xp22.31	1175	GO:0005730 [Name: nucleolus]; GO:0005634 [Name: nucleus]; GO:0007420 [Name: brain development]	-	-	-	-	-	19989	2.27562	-0.971616	3.88736	0.00566084	0.18185	-1.86845	0	0	1	0	1	0														1	0	1	0	3.88736	-4.91427	6.21058	-4.91427	6.42272	-4.91427	4.45744	-4.91427
18472	256302	NATD1	N-acetyltransferase domain containing 1	17p11.2	4931	GO:0005515 [Name: protein binding]	-	-	-	-	-	17531	1.29841	4.35173	3.88582	0.00567238	0.18185	-2.13595	0	0	1	0	1	0	17531	0.452333	3.46847	2.71108	0.0230913	0.151367	-3.85409	0	0	0	0	0	0	1	0	1	0	3.29845	2.12863	0.248607	-0.0026882	0.174425	0.512151	-0.221516	-0.622071
1060	1410	CRYAB	crystallin alpha B	11q23.1	4388	GO:0031430 [Name: M band]; GO:0051260 [Name: protein homooligomerization]; GO:2000378 [Name: negative regulation of reactive oxygen species metabolic process]; GO:0005634 [Name: nucleus]; GO:0005737 [Name: cytoplasm]; GO:0008017 [Name: microtubule binding]; GO:0030018 [Name: Z disc]; GO:0044877 [Name: macromolecular complex binding]; GO:0097512 [Name: cardiac myofibril]; GO:0002088 [Name: lens de…	-	hsa04141 [Pathway Title: Protein processing in endoplasmic reticulum]	-	R-HSA-3371571	Cellular response to heat stress; HSF1-dependent transactivation; Cellular responses to external stimuli; Cellular responses to stress	1000	1.97388	2.70468	3.88449	0.00568233	0.18185	-1.99705	0	0	1	0	1	0	1000	0.36438	2.50503	2.88557	0.0172645	0.132651	-3.5131	0	0	0	0	0	0	1	0	1	0	3.38503	2.32018	-3.29425	2.48653	2.251	0.196768	-4.09345	1.68365
11987	57326	PBXIP1	PBX homeobox interacting protein 1	1q21.3	3851	GO:0005874 [Name: microtubule]; GO:0045892 [Name: negative regulation of transcription, DNA-templated]; GO:0005634 [Name: nucleus]; GO:0005829 [Name: cytosol]; GO:0030154 [Name: cell differentiation]; GO:2001106 [Name: regulation of Rho guanyl-nucleotide exchange factor activity]; GO:0003714 [Name: transcription corepressor activity]; GO:0005515 [Name: protein binding]; GO:0016020 [Name: membrane…	-	-	-	-	-	11674	1.54038	5.91605	3.88046	0.00571257	0.18185	-2.27488	0	0	1	0	1	0	11674	0.317172	5.95558	2.43856	0.0364023	0.188966	-4.69577	0	0	0	0	0	0	1	0	1	0	3.15951	0.632819	0.355047	0.95648	1.15516	-1.26791	-0.205965	0.212909
9875	50651	SLC45A1	solute carrier family 45 member 1	1p36.23	2888	GO:0005887 [Name: integral component of plasma membrane]; GO:0008506 [Name: sucrose:proton symporter activity]; GO:1904659 [Name: glucose transmembrane transport]; GO:0015770 [Name: sucrose transport]; GO:0016020 [Name: membrane]	-	-	-	-	-	9599	1.50798	1.88881	3.88027	0.00571397	0.18185	-1.89656	0	0	1	0	1	0	9599	0.563446	1.4696	1.88095	0.0913029	0.294598	-4.68837	0	0	0	0	0	0	1	0	1	0	2.88061	0.300746	0.0893378	1.54499	1.38785	-2.07678	-1.30265	0.855755
4286	5990	RFX2	regulatory factor X2	19p13.3	6154	GO:0006357 [Name: regulation of transcription from RNA polymerase II promoter]; GO:0007286 [Name: spermatid development]; GO:0045944 [Name: positive regulation of transcription from RNA polymerase II promoter]; GO:0003677 [Name: DNA binding]; GO:0000978 [Name: RNA polymerase II core promoter proximal region sequence-specific DNA binding]; GO:0001675 [Name: acrosome assembly]; GO:0005737 [Name: cy…	-	-	-	-	-	4086	1.40545	1.56544	3.87899	0.00572359	0.18185	-1.89067	0	0	1	0	1	0	4086	0.103098	5.01061	0.794261	0.446652	0.671765	-6.74572	0	0	0	0	0	0	1	0	1	0	2.33663	2.17066	-0.0985557	-0.318077	1.66797	0.932527	-2.37394	-2.72806
9766	29922	NME7	NME/NM23 family member 7	1q24.2	5718	GO:0005524 [Name: ATP binding]; GO:0004550 [Name: nucleoside diphosphate kinase activity]; GO:0005813 [Name: centrosome]; GO:0006241 [Name: CTP biosynthetic process]; GO:0046872 [Name: metal ion binding]; GO:0005515 [Name: protein binding]; GO:0006165 [Name: nucleoside diphosphate phosphorylation]; GO:0006183 [Name: GTP biosynthetic process]; GO:0006228 [Name: UTP biosynthetic process]; GO:000582…	-	hsa00240 [Pathway Title: Pyrimidine metabolism]; hsa01130 [Pathway Title: Biosynthesis of antibiotics]; hsa01100 [Pathway Title: Metabolic pathways]; hsa00230 [Pathway Title: Purine metabolism]	-	R-HSA-380270; R-HSA-380320	Cell Cycle; Centrosome maturation; G2/M Transition; Cell Cycle, Mitotic; M Phase; Mitotic G2-G2/M phases; Recruitment of mitotic centrosome proteins and complexes; Mitotic Prometaphase; Recruitment of NuMA to mitotic centrosomes	9468	1.04205	3.89087	3.86997	0.0057921	0.182225	-2.12094	0	0	1	0	1	0	9468	0.1995	3.98662	2.29835	0.0459815	0.210155	-4.57682	0	0	0	0	0	0	1	0	1	0	3.08416	-0.869743	0.749257	0.0632162	1.93674	-1.74759	0.0629185	-0.388316
2832	3913	LAMB2	laminin subunit beta 2	3p21.31	6865	GO:0007528 [Name: neuromuscular junction development]; GO:0016477 [Name: cell migration]; GO:0043260 [Name: laminin-11 complex]; GO:0048677 [Name: axon extension involved in regeneration]; GO:0060041 [Name: retina development in camera-type eye]; GO:0072274 [Name: metanephric glomerular basement membrane development]; GO:0070062 [Name: extracellular exosome]; GO:0005788 [Name: endoplasmic reticul…	-	hsa05222 [Pathway Title: Small cell lung cancer]; hsa04151 [Pathway Title: PI3K-Akt signaling pathway]; hsa04510 [Pathway Title: Focal adhesion]; hsa05145 [Pathway Title: Toxoplasmosis]; hsa04512 [Pathway Title: ECM-receptor interaction]; hsa05200 [Pathway Title: Pathways in cancer]; hsa05146 [Pathway Title: Amoebiasis]	a6b1_a6b4_integrin_pathway [Longname: a6b1 and a6b4 Integrin signaling]; integrin1_pathway [Longname: Beta1 integrin cell surface interactions]; integrin4_pathway [Longname: Alpha6 beta4 integrin-ligand interactions]	R-HSA-3000157; R-HSA-3000171; R-HSA-8874081; R-HSA-3000178; R-HSA-8957275; R-HSA-381426	Signaling by MET; Signaling by Receptor Tyrosine Kinases; Non-integrin membrane-ECM interactions; Post-translational protein phosphorylation; MET promotes cell motility; Post-translational protein modification; Extracellular matrix organization; MET activates PTK2 signaling; Signal Transduction; Regulation of Insulin-like Growth Factor (IGF) transport and uptake by Insulin-like Growth Factor Bind…	2674	1.13229	6.85253	3.86818	0.00580579	0.182225	-2.33555	0	0	1	0	1	0	2674	0.956178	6.32568	6.42848	0.000100284	0.0271979	1.39933	1	0	0	0	1	0	2	0	1	0	5.14833	1.11334	0.480095	0.19256	0.499463	-0.111806	0.180344	-1.97966
7651	10763	NES	nestin	1q23.1	5568	GO:0032091 [Name: negative regulation of protein binding]; GO:0048858 [Name: cell projection morphogenesis]; GO:0031076 [Name: embryonic camera-type eye development]; GO:0003674 [Name: molecular_function]; GO:0005515 [Name: protein binding]; GO:0043086 [Name: negative regulation of catalytic activity]; GO:0043524 [Name: negative regulation of neuron apoptotic process]; GO:0045111 [Name: intermedi…	-	-	-	-	-	7419	1.52668	4.68603	3.86758	0.00581037	0.182225	-2.17348	0	0	1	0	1	0	7419	0.96905	6.27749	5.47162	0.000339992	0.0375803	0.122396	1	0	0	0	1	0	2	0	1	0	4.6696	-0.260996	2.66836	-0.910436	1.57355	-2.04563	2.01061	-1.73716
1595	2172	FABP6	fatty acid binding protein 6	5q33.3	1164	GO:0005829 [Name: cytosol]; GO:0008289 [Name: lipid binding]; GO:0016020 [Name: membrane]; GO:0005737 [Name: cytoplasm]; GO:0008285 [Name: negative regulation of cell proliferation]; GO:0019433 [Name: triglyceride catabolic process]; GO:0006629 [Name: lipid metabolic process]; GO:0006869 [Name: lipid transport]	h_fxrPathway [Pathway Title: FXR and LXR Regulation of Cholesterol Metabolism]	hsa03320 [Pathway Title: PPAR signaling pathway]	-	R-HSA-163560; R-HSA-159418	Metabolism; Metabolism of steroids; Triglyceride catabolism; Metabolism of lipids; Bile acid and bile salt metabolism; Recycling of bile acids and salts; Triglyceride metabolism	1530	2.54855	-0.831805	3.85876	0.00587842	0.183429	-1.88071	0	0	1	0	1	0	1530	0.571002	0.177331	1.99453	0.0759125	0.266299	-4.29555	0	0	0	0	0	0	1	0	1	0	2.92665	-5.54886	3.34571	-0.188737	5.60378	-5.54886	1.31851	-0.641954
17385	167691	LCA5	lebercilin LCA5	6q14.1	5964	GO:0045494 [Name: photoreceptor cell maintenance]; GO:0036064 [Name: ciliary basal body]; GO:0044877 [Name: macromolecular complex binding]; GO:0005515 [Name: protein binding]; GO:0005929 [Name: cilium]; GO:0032391 [Name: photoreceptor connecting cilium]; GO:0005930 [Name: axoneme]; GO:0042073 [Name: intraciliary transport]	-	-	-	-	-	16719	1.52103	1.47851	3.85352	0.00591924	0.184185	-1.90894	0	0	1	0	1	0	16719	0.341004	3.80096	3.60943	0.00528447	0.0835912	-2.42445	0	0	0	0	0	0	1	0	1	0	3.73148	1.22472	1.47874	-1.34715	1.42174	-0.0349874	0.328389	-1.91987
7497	10561	IFI44	interferon induced protein 44	1p31.1	2038	GO:0006955 [Name: immune response]; GO:0005737 [Name: cytoplasm]; GO:0009617 [Name: response to bacterium]; GO:0009615 [Name: response to virus]	-	-	-	-	-	7265	1.51296	0.258047	3.84599	0.00597846	0.184185	-1.89595	0	0	1	0	1	0	7265	-0.3373	1.22394	-2.04746	0.0696125	0.255971	-4.70905	0	0	0	0	0	0	1	0	1	0	0.899266	1.60652	-2.61098	2.34937	1.77718	-0.0871661	-4.02779	1.28478
3402	4828	NMB	neuromedin B	15q25.2	1022	GO:0007165 [Name: signal transduction]; GO:0050482 [Name: arachidonic acid secretion]; GO:0031710 [Name: neuromedin B receptor binding]; GO:0005515 [Name: protein binding]; GO:0005576 [Name: extracellular region]; GO:0046887 [Name: positive regulation of hormone secretion]; GO:0005179 [Name: hormone activity]; GO:0005623 [Name: cell]; GO:0007186 [Name: G-protein coupled receptor signaling pathway…	-	-	-	R-HSA-375276; R-HSA-416476	Peptide ligand-binding receptors; GPCR downstream signalling; GPCR ligand binding; Signal Transduction; G alpha (q) signalling events; Class A/1 (Rhodopsin-like receptors); Signaling by GPCR	3221	1.05782	2.51971	3.83589	0.00605889	0.185286	-2.08333	0	0	1	0	1	0	3221	0.061064	2.5457	0.468128	0.650369	0.813926	-6.432	0	0	0	0	0	0	1	0	1	0	2.15201	1.3487	3.85945	-3.52243	0.731303	-0.217958	2.73412	-5.2016
2183	6854	SYN2	synapsin II	3p25.2	6329	GO:0005886 [Name: plasma membrane]; GO:0007269 [Name: neurotransmitter secretion]; GO:0017156 [Name: calcium ion regulated exocytosis]; GO:0097091 [Name: synaptic vesicle clustering]; GO:0007268 [Name: chemical synaptic transmission]; GO:0031201 [Name: SNARE complex]; GO:0042802 [Name: identical protein binding]; GO:0030054 [Name: cell junction]; GO:0098978 [Name: glutamatergic synapse]; GO:00986…	-	-	-	R-HSA-181429; R-HSA-212676	Transmission across Chemical Synapses; Neurotransmitter release cycle; Neuronal System; Serotonin Neurotransmitter Release Cycle; Dopamine Neurotransmitter Release Cycle	4732	1.96738	-0.281117	3.83542	0.00606269	0.185286	-1.91537	0	0	1	0	1	0														1	0	1	0	3.83542	1.80646	0.312493	-0.491078	2.75262	1.09389	-3.47119	-2.33771
4532	6296	ACSM3	acyl-CoA synthetase medium chain family member 3	16p12.3	4289	GO:0005524 [Name: ATP binding]; GO:0003674 [Name: molecular_function]; GO:0018729 [Name: propionate CoA-transferase activity]; GO:0042632 [Name: cholesterol homeostasis]; GO:0050218 [Name: propionate-CoA ligase activity]; GO:0004321 [Name: fatty-acyl-CoA synthase activity]; GO:0006633 [Name: fatty acid biosynthetic process]; GO:0046872 [Name: metal ion binding]; GO:0047760 [Name: butyrate-CoA lig…	-	hsa00650 [Pathway Title: Butanoate metabolism]; hsa01100 [Pathway Title: Metabolic pathways]	-	R-HSA-77352	Metabolism; Metabolism of lipids; Mitochondrial Fatty Acid Beta-Oxidation; Fatty acid metabolism; Beta oxidation of butanoyl-CoA to acetyl-CoA; mitochondrial fatty acid beta-oxidation of saturated fatty acids	4285	1.05036	4.7845	3.83153	0.00609396	0.185479	-2.26515	0	0	1	0	1	0	4285	0.627865	-0.767387	1.84255	0.0971366	0.304741	-4.3937	0	0	0	0	0	0	1	0	1	0	2.83704	-2.6049	1.00401	3.03263	0.841861	-4.07072	0.805198	1.46673
8151	22898	DENND3	DENN domain containing 3	8q24.3	14670	GO:0005829 [Name: cytosol]; GO:0008333 [Name: endosome to lysosome transport]; GO:0044257 [Name: cellular protein catabolic process]; GO:0017112 [Name: Rab guanyl-nucleotide exchange factor activity]	-	-	-	R-HSA-8876198	Membrane Trafficking; Vesicle-mediated transport; RAB GEFs exchange GTP for GDP on RABs; Rab regulation of trafficking	7948	1.40159	3.53739	3.82812	0.00612162	0.18556	-2.1293	0	0	1	0	1	0	7948	0.0888779	5.40938	1.03108	0.328331	0.573651	-6.58924	0	0	0	0	0	0	1	0	1	0	2.4296	2.59444	-1.27571	0.745024	0.748873	1.34333	-2.3407	0.286045
12846	78990	OTUB2	OTU deubiquitinase, ubiquitin aldehyde binding 2	14q32.12	9187	GO:0005634 [Name: nucleus]; GO:0016579 [Name: protein deubiquitination]; GO:0035871 [Name: protein K11-linked deubiquitination]; GO:0071108 [Name: protein K48-linked deubiquitination]; GO:0043130 [Name: ubiquitin binding]; GO:0004843 [Name: thiol-dependent ubiquitin-specific protease activity]; GO:0005515 [Name: protein binding]; GO:0019784 [Name: NEDD8-specific protease activity]; GO:0070536 [Na…	-	-	-	R-HSA-5689896	Post-translational protein modification; Ovarian tumor domain proteases; Deubiquitination; Metabolism of proteins	12518	1.09304	2.87351	3.82593	0.00613937	0.185617	-2.06775	0	0	1	0	1	0	12518	0.473832	3.08563	3.74632	0.00424997	0.0776742	-2.03707	0	0	0	0	0	0	1	0	1	0	3.78613	-0.425339	0.0162642	0.788962	1.85275	-1.78776	-1.24068	0.41533
12528	64115	VSIR	V-set immunoregulatory receptor	10q22.1	5153	GO:0005886 [Name: plasma membrane]; GO:0010628 [Name: positive regulation of gene expression]; GO:0019899 [Name: enzyme binding]; GO:0030335 [Name: positive regulation of cell migration]; GO:0032720 [Name: negative regulation of tumor necrosis factor production]; GO:0061133 [Name: endopeptidase activator activity]; GO:0031638 [Name: zymogen activation]; GO:0032689 [Name: negative regulation of in…	-	-	-	-	-	12201	2.66258	0.972304	3.82481	0.00614848	0.185617	-1.92866	0	0	1	0	1	0	12201	-0.12372	3.42127	-0.856432	0.41308	0.645535	-6.36114	0	0	0	0	0	0	1	0	1	0	1.48419	4.02461	-1.5325	0.966675	1.88096	1.44724	-2.3317	-0.189986
16532	144501	KRT80	keratin 80	12q13.13	4364	GO:0045111 [Name: intermediate filament cytoskeleton]; GO:0005829 [Name: cytosol]; GO:0031424 [Name: keratinization]; GO:0005515 [Name: protein binding]; GO:0045095 [Name: keratin filament]; GO:0070268 [Name: cornification]	-	-	-	R-HSA-6805567; R-HSA-6809371	Developmental Biology; Keratinization	15906	2.14775	4.0048	3.82231	0.00616889	0.185646	-2.21825	0	0	1	0	1	0	15906	0.261943	6.49061	1.77562	0.10814	0.321039	-5.78567	0	0	0	0	0	0	1	0	1	0	2.79897	5.12017	-4.43077	1.95311	2.5773	4.04455	-7.80318	0.633029
11168	55323	LARP6	La ribonucleoprotein domain family member 6	15q23	5552	GO:0005634 [Name: nucleus]; GO:0017022 [Name: myosin binding]; GO:1902416 [Name: positive regulation of mRNA binding]; GO:0048027 [Name: mRNA 5'-UTR binding]; GO:1990904 [Name: ribonucleoprotein complex]; GO:0006396 [Name: RNA processing]; GO:1990825 [Name: sequence-specific mRNA binding]; GO:0045727 [Name: positive regulation of translation]; GO:0005844 [Name: polysome]; GO:0005515 [Name: protei…	-	-	-	-	-	10892	1.07936	3.69076	3.81422	0.0062355	0.185646	-2.16447	0	0	1	0	1	0	10892	0.62045	3.634	4.05621	0.00261815	0.068684	-1.64951	0	0	0	0	1	0	2	0	1	0	3.93522	0.712272	-0.852153	1.14972	1.04955	-0.697445	-1.28128	0.560824
16616	146330	FBXL16	F-box and leucine rich repeat protein 16	16p13.3	3968	GO:0000209 [Name: protein polyubiquitination]; GO:0006511 [Name: ubiquitin-dependent protein catabolic process]; GO:0043687 [Name: post-translational protein modification]; GO:0031146 [Name: SCF-dependent proteasomal ubiquitin-dependent protein catabolic process]; GO:0005829 [Name: cytosol]; GO:0019005 [Name: SCF ubiquitin ligase complex]; GO:0004842 [Name: ubiquitin-protein transferase activity]	-	-	-	R-HSA-8951664; R-HSA-983168	Antigen processing: Ubiquitination & Proteasome degradation; Adaptive Immune System; Neddylation; Post-translational protein modification; Metabolism of proteins; Class I MHC mediated antigen processing & presentation; Immune System	15984	1.04343	4.53801	3.81386	0.00623843	0.185646	-2.2636	0	0	1	0	1	0	15984	0.0217071	5.43304	0.226445	0.825708	0.915295	-7.1228	0	0	0	0	0	0	1	0	1	0	2.02015	1.83539	1.50938	-1.13217	0.471024	1.01383	0.899754	-3.93098
13123	79690	GAL3ST4	galactose-3-O-sulfotransferase 4	7q22.1	3264	GO:0050698 [Name: proteoglycan sulfotransferase activity]; GO:0007267 [Name: cell-cell signaling]; GO:0016020 [Name: membrane]; GO:0016021 [Name: integral component of membrane]; GO:0030166 [Name: proteoglycan biosynthetic process]; GO:0050656 [Name: 3'-phosphoadenosine 5'-phosphosulfate binding]; GO:0001733 [Name: galactosylceramide sulfotransferase activity]; GO:0006790 [Name: sulfur compound m…	-	-	-	-	-	12786	2.32085	-0.283953	3.81367	0.00624002	0.185646	-1.94288	0	0	1	0	1	0	12786	0.921826	0.106337	2.22687	0.0517766	0.220915	-3.96123	0	0	0	0	0	0	1	0	1	0	3.02027	1.98975	2.54621	-0.477266	1.61249	-1.93127	1.51217	-3.25464
2668	64600	PLA2G2F	phospholipase A2 group IIF	1p36.12	6440	GO:0016042 [Name: lipid catabolic process]; GO:0042130 [Name: negative regulation of T cell proliferation]; GO:0047498 [Name: calcium-dependent phospholipase A2 activity]; GO:0005543 [Name: phospholipid binding]; GO:0005829 [Name: cytosol]; GO:0005576 [Name: extracellular region]; GO:0008150 [Name: biological_process]; GO:0036148 [Name: phosphatidylglycerol acyl-chain remodeling]; GO:0045087 [Nam…	-	hsa04014 [Pathway Title: Ras signaling pathway]; hsa04975 [Pathway Title: Fat digestion and absorption]; hsa00592 [Pathway Title: alpha-Linolenic acid metabolism]; hsa04270 [Pathway Title: Vascular smooth muscle contraction]; hsa00591 [Pathway Title: Linoleic acid metabolism]; hsa00564 [Pathway Title: Glycerophospholipid metabolism]; hsa01100 [Pathway Title: Metabolic pathways]; hsa00590 [Pathway…	-	R-HSA-1482839; R-HSA-1482925; R-HSA-1483166; R-HSA-1482788; R-HSA-1482922; R-HSA-1482801	Metabolism of lipids; Synthesis of PA; Acyl chain remodelling of PC; Acyl chain remodelling of PS; Metabolism; Acyl chain remodelling of PI; Phospholipid metabolism; Acyl chain remodelling of PE; Glycerophospholipid biosynthesis; Acyl chain remodelling of PG	12318	2.65848	-0.0548418	3.79963	0.00635751	0.187357	-1.97521	0	0	1	0	1	0														1	0	1	0	3.79963	1.27875	-6.67246	6.33176	1.23558	-1.93404	-3.46015	2.62524
20100	347733	TUBB2B	tubulin beta 2B class IIb	6p25.2	2096	GO:0005525 [Name: GTP binding]; GO:0005634 [Name: nucleus]; GO:0005737 [Name: cytoplasm]; GO:0046982 [Name: protein heterodimerization activity]; GO:0098685 [Name: Schaffer collateral - CA1 synapse]; GO:1990403 [Name: embryonic brain development]; GO:0003924 [Name: GTPase activity]; GO:0000278 [Name: mitotic cell cycle]; GO:0005200 [Name: structural constituent of cytoskeleton]; GO:0000226 [Name:…	-	hsa04540 [Pathway Title: Gap junction]; hsa05130 [Pathway Title: Pathogenic Escherichia coli infection]; hsa04145 [Pathway Title: Phagosome]	-	R-HSA-389960; R-HSA-3371497; R-HSA-5620924; R-HSA-380320; R-HSA-5610787; R-HSA-5617833; R-HSA-5626467; R-HSA-5663220; R-HSA-6807878; R-HSA-2500257; R-HSA-2132295; R-HSA-389977; R-HSA-437239; R-HSA-6811434; R-HSA-9609736; R-HSA-983189; R-HSA-6811436; R-HSA-68877; R-HSA-2467813; R-HSA-389957; R-HSA-8852276; R-HSA-9619483; R-HSA-1445148; R-HSA-190840; R-HSA-190861; R-HSA-8955332	Carboxyterminal post-translational modifications of tubulin; Cooperation of Prefoldin and TriC/CCT in actin and tubulin folding; Protein folding; Prefoldin mediated transfer of substrate to CCT/TriC; Chaperonin-mediated protein folding; Metabolism of proteins; Post-translational protein modification; Formation of tubulin folding intermediates by CCT/TriC; Post-chaperonin tubulin folding pathway	18707	1.2417	3.35869	3.79641	0.00638476	0.187417	-2.17	0	0	1	0	1	0	18707	0.162993	8.099	2.43748	0.0364676	0.189162	-4.85348	0	0	0	0	0	0	1	0	1	0	3.11695	0.909211	2.05997	-2.16749	1.16205	0.261433	0.882782	-2.0162
15730	122481	AK7	adenylate kinase 7	14q32.2	4984	GO:0009142 [Name: nucleoside triphosphate biosynthetic process]; GO:0005524 [Name: ATP binding]; GO:0004127 [Name: cytidylate kinase activity]; GO:0004550 [Name: nucleoside diphosphate kinase activity]; GO:0015949 [Name: nucleobase-containing small molecule interconversion]; GO:0046940 [Name: nucleoside monophosphate phosphorylation]; GO:0004017 [Name: adenylate kinase activity]; GO:0030030 [Name…	-	hsa00230 [Pathway Title: Purine metabolism]; hsa01100 [Pathway Title: Metabolic pathways]; hsa01130 [Pathway Title: Biosynthesis of antibiotics]	-	R-HSA-499943	Metabolism; Interconversion of nucleotide di- and triphosphates; Metabolism of nucleotides	15150	1.12254	2.76731	3.79212	0.00642135	0.188119	-2.10721	0	0	1	0	1	0	15150	0.0723418	3.36154	0.686048	0.509266	0.720237	-6.50967	0	0	0	0	0	0	1	0	1	0	2.23908	0.778197	2.0613	-1.12108	0.877053	-0.682295	1.49202	-2.63777
23509	728431	LINC01137	long intergenic non-protein coding RNA 1137	1p34.3	3019	-	-	-	-	-	-	21447	1.09936	1.81297	3.79045	0.00643565	0.188167	-2.03973	0	0	1	0	1	0	21447	0.289304	1.19243	1.16355	0.273322	0.521559	-5.57047	0	0	0	0	0	0	1	0	1	0	2.477	0.605064	-2.16116	1.70563	2.11386	-0.849332	-3.19884	0.984263
3600	5118	PCOLCE	procollagen C-endopeptidase enhancer	7q22.1	3346	GO:0005515 [Name: protein binding]; GO:0005518 [Name: collagen binding]; GO:0005576 [Name: extracellular region]; GO:0010952 [Name: positive regulation of peptidase activity]; GO:0016504 [Name: peptidase activator activity]; GO:0008201 [Name: heparin binding]; GO:0005201 [Name: extracellular matrix structural constituent]; GO:0005615 [Name: extracellular space]; GO:0006508 [Name: proteolysis]; GO…	-	-	-	R-HSA-1650814; R-HSA-2243919	Assembly of collagen fibrils and other multimeric structures; Crosslinking of collagen fibrils; Extracellular matrix organization; Collagen biosynthesis and modifying enzymes; Collagen formation	3420	1.21783	1.76176	3.78576	0.00647596	0.188234	-2.02524	0	0	1	0	1	0	3420	0.459122	1.46064	3.03131	0.0135565	0.121433	-2.93592	0	0	0	0	0	0	1	0	1	0	3.40853	2.44819	1.31897	-1.624	0.458248	0.944573	0.583079	-3.49665
[truncated: 590 more rows]
[truncated: 80 more columns]

## Sheet: P<0.05,FC<-2 grp2.only
			datatype									grp2	grp2	grp2	grp2	grp2	grp2	grp2	grp2	grp2	grp2	grp2	grp2	grp2	grp4	grp4	grp4	grp4	grp4	grp4	grp4	grp4	grp4	grp4	grp4	grp4	grp4						LOG2_MC_RATIO	LOG2_MC_RATIO	LOG2_MC_RATIO	LOG2_MC_RATIO	LOG2_MC_RATIO	LOG2_MC_RATIO	LOG2_MC_RATIO
																2680	1		1	0	1046	279	1521	721					3544	319		257	62	256	4	794	73	301	7	104	0		grp2	grp2	grp2	grp2	grp2	grp2	grp2
[truncated: 280 more rows]
[truncated: 80 more columns]

## Sheet: P<0.05,FC>2 grp4.only
			datatype									grp2	grp2	grp2	grp2	grp2	grp2	grp2	grp2	grp2	grp2	grp2	grp2	grp2	grp4	grp4	grp4	grp4	grp4	grp4	grp4	grp4	grp4	grp4	grp4	grp4	grp4						LOG2_MC_RATIO	LOG2_MC_RATIO	LOG2_MC_RATIO	LOG2_MC_RATIO	LOG2_MC_RATIO	LOG2_MC_RATIO	LOG2_MC_RATIO
[truncated: 154 more rows]
[truncated: 80 more columns]

[truncated: 1 more sheets: P<0.05,FC<-2 grp4.only]
