# Supplementary material for: Concurrent Targeting of HDAC and PI3K to Overcome Phenotypic Heterogeneity of Castration-resistant and Neuroendocrine Prostate Cancers
Source: Cancer Res Commun. 2023 Nov 20;3(11):2358–74. doi: 10.1158/2767-9764.CRC-23-0250 (PMC10658857; doi:10.1158/2767-9764.CRC-23-0250)
Supplement: Supplementary Table 2 [file crc-23-0250-s02.xlsx]

## Sheet: up P05.2FC.Fimo.Romi-Ipata.only
			datatype																C42B_Fimo & Romi_Ipata ONLY	C42B_Fimo & Romi_Ipata ONLY	C42B_Fimo & Romi_Ipata ONLY	C42B_Fimo & Romi_Ipata ONLY	LOG2_FPKM	LOG2_FPKM	LOG2_FPKM	LOG2_FPKM	LOG2_FPKM	LOG2_FPKM	LOG2_FPKM	LOG2_FPKM	LOG2_FPKM	LOG2_FPKM		LOG2_MC_RATIOS	LOG2_MC_RATIOS	LOG2_MC_RATIOS	LOG2_MC_RATIOS	LOG2_MC_RATIOS	LOG2_MC_RATIOS	LOG2_MC_RATIOS	LOG2_MC_RATIOS	LOG2_MC_RATIOS	LOG2_MC_RATIOS		RAW_COUNTS	RAW_COUNTS	RAW_COUNTS	RAW_COUNTS	RAW_COUNTS
			line																				C42B	C42B	C42B	C42B	C42B	C42B	C42B	C42B	C42B	C42B		C42B	C42B	C42B	C42B	C42B	C42B	C42B	C42B	C42B	C42B		C42B	C42B	C42B	C42B	C42B
			group																120	0			Control	Control	Fimepinostat	Fimepinostat	Ipata	Ipata	Romidepsin	Romidepsin	Romidepsin_Ipata	Romidepsin_Ipata		Control	Control	Fimepinostat	Fimepinostat	Ipata	Ipata	Romidepsin	Romidepsin	Romidepsin_Ipata	Romidepsin_Ipata		Control	Control	Fimepinostat	Fimepinostat	Ipata
ROW	ENTREZ	SYMBOL	GENENAME	MAP	Gene.Exonic.Length	GO ID	Biocarta Pathway Name	KEGG Pathway Info	NCIPID Pathway Name	Reactome ID	Reactome Pathway Name	Nelson.AR.10.list	10.gene.NE.sig	CCP.prolif.31.gene.sig	CM.pheno.fig.order	CM.pheno.GROUP	CM.pheno.GROUP.figure	pheno_cluster_v2	UP BOTH ONLY 2FC P<0.05	DOWN BOTH ONLY 2FC P<0.05	Ave logFC Fimo & Romi_Ipata	Ave T Fimo & Romi_Ipata	C42B_Control_I	C42B_Control_II	C42B_Fimepinostat_I	C42B_Fimepinostat_II	C42B_Ipata_I	C42B_Ipata_II	C42B_Romidepsin_I	C42B_Romidepsin_II	C42B_Romidepsin_Ipata_I	C42B_Romidepsin_Ipata_II	xxx	C42B_Control_I	C42B_Control_II	C42B_Fimepinostat_I	C42B_Fimepinostat_II	C42B_Ipata_I	C42B_Ipata_II	C42B_Romidepsin_I	C42B_Romidepsin_II	C42B_Romidepsin_Ipata_I	C42B_Romidepsin_Ipata_II	xxx	C42B_Control_I	C42B_Control_II	C42B_Fimepinostat_I	C42B_Fimepinostat_II	C42B_Ipata_I
2133	3106	HLA-B	major histocompatibility complex, class I, B	6p21.33	16690	-	-	hsa05416 [Pathway Title: Viral myocarditis]; hsa05203 [Pathway Title: Viral carcinogenesis]; hsa05332 [Pathway Title: Graft-versus-host disease]; hsa04144 [Pathway Title: Endocytosis]; hsa04514 [Pathway Title: Cell adhesion molecules (CAMs)]; hsa05169 [Pathway Title: Epstein-Barr virus infection]; hsa05166 [Pathway Title: HTLV-I infection]; hsa04940 [Pathway Title: Type I diabetes mellitus]; hsa0…	-	R-HSA-1236977; R-HSA-198933; R-HSA-909733; R-HSA-983170; R-HSA-1236974; R-HSA-6798695; R-HSA-877300	Interferon gamma signaling; Neutrophil degranulation; Protein ubiquitination; Adaptive Immune System; DAP12 interactions; Post-translational protein modification; ER-Phagosome pathway; Immune System; Innate Immune System; Antigen Presentation: Folding, assembly and peptide loading of class I MHC; Antigen processing-Cross presentation; Class I MHC mediated antigen processing & presentation; E3 ubi…								1	0	1.77296	23.5571	1.02194	1.18835	2.57481	2.58198	1.97551	2.05793	2.02589	2.15101	3.01071	3.07222		-1.14409	-0.977685	0.408777	0.415946	-0.190528	-0.108104	-0.140144	-0.0150274	0.844673	0.906184		318	563	807	977	652
8521	23646	PLD3	phospholipase D family member 3	19q13.2	5186	GO:0005789 [Name: endoplasmic reticulum membrane]; GO:0070290 [Name: N-acylphosphatidylethanolamine-specific phospholipase D activity]; GO:0016042 [Name: lipid catabolic process]; GO:0004630 [Name: phospholipase D activity]; GO:0016021 [Name: integral component of membrane]; GO:0070062 [Name: extracellular exosome]; GO:0005515 [Name: protein binding]	h_cb1rPathway [Pathway Title: Metabolism of Anandamide, an Endogenous Cannabinoid]	hsa00565 [Pathway Title: Ether lipid metabolism]; hsa00564 [Pathway Title: Glycerophospholipid metabolism]; hsa01100 [Pathway Title: Metabolic pathways]	-	R-HSA-2029485; R-HSA-1483148	Metabolism of lipids; Fcgamma receptor (FCGR) dependent phagocytosis; Glycerophospholipid biosynthesis; Role of phospholipids in phagocytosis; Immune System; Phospholipid metabolism; Innate Immune System; Metabolism; Synthesis of PG								1	0	1.1131	18.6636	4.78407	4.89341	5.75495	5.81674	5.53629	5.68186	5.31669	5.37204	5.90216	6.03402		-0.725148	-0.615815	0.24573	0.307515	0.0270626	0.172636	-0.192535	-0.137185	0.392942	0.524798		1341	2282	2273	2858	2391
6890	10103	TSPAN1	tetraspanin 1	1p34.1	2370	GO:0005887 [Name: integral component of plasma membrane]; GO:0031982 [Name: vesicle]; GO:0016020 [Name: membrane]; GO:0005654 [Name: nucleoplasm]; GO:0030054 [Name: cell junction]; GO:0043231 [Name: intracellular membrane-bounded organelle]; GO:0005737 [Name: cytoplasm]; GO:0016477 [Name: cell migration]; GO:0070062 [Name: extracellular exosome]; GO:0005765 [Name: lysosomal membrane]; GO:0045807 …	-	-	-	-	-								1	0	1.21102	18.495	4.64382	4.62546	5.69872	5.67522	5.48026	5.55294	5.27441	5.17304	5.86724	5.78818		-0.73411	-0.752472	0.320792	0.297287	0.102327	0.175016	-0.103522	-0.204886	0.489313	0.410256		556	866	999	1184	1051
12565	79054	TRPM8	transient receptor potential cation channel subfamily M member 8	2q37.1	7928	GO:0005623 [Name: cell]; GO:0005886 [Name: plasma membrane]; GO:0006874 [Name: cellular calcium ion homeostasis]; GO:0042802 [Name: identical protein binding]; GO:0016048 [Name: detection of temperature stimulus]; GO:0070588 [Name: calcium ion transmembrane transport]; GO:0005262 [Name: calcium channel activity]; GO:0045121 [Name: membrane raft]; GO:0005515 [Name: protein binding]; GO:0005789 [Na…	-	hsa04750 [Pathway Title: Inflammatory mediator regulation of TRP channels]	-	R-HSA-3295583	Ion channel transport; TRP channels; Stimuli-sensing channels; Transport of small molecules								1	0	1.13418	18.4875	3.47097	3.32231	4.57723	4.53743	4.13627	4.07848	4.27363	4.20939	4.31752	4.31443		-0.652798	-0.801459	0.45346	0.413661	0.0125056	-0.045281	0.149868	0.0856238	0.193753	0.190666		825	1174	1536	1800	1385
4929	7114	TMSB4X	thymosin beta 4 X-linked	Xp22.2	1703	GO:0005576 [Name: extracellular region]; GO:0005623 [Name: cell]; GO:0007015 [Name: actin filament organization]; GO:0019899 [Name: enzyme binding]; GO:0032088 [Name: negative regulation of NF-kappaB transcription factor activity]; GO:1901222 [Name: regulation of NIK/NF-kappaB signaling]; GO:2000483 [Name: negative regulation of interleukin-8 secretion]; GO:0002576 [Name: platelet degranulation];…	-	hsa04810 [Pathway Title: Regulation of actin cytoskeleton]	-	R-HSA-114608	Platelet activation, signaling and aggregation; Hemostasis; Response to elevated platelet cytosolic Ca2+; Platelet degranulation								1	0	1.39155	17.788	4.2016	4.04478	5.5644	5.52007	3.96437	3.90426	4.92707	4.94335	5.28729	5.29924		-0.564042	-0.720862	0.79876	0.754428	-0.801275	-0.861387	0.161423	0.177707	0.521647	0.5336		294	416	654	764	264
2921	4259	MGST3	microsomal glutathione S-transferase 3	1q24.1	4096	GO:0004464 [Name: leukotriene-C4 synthase activity]; GO:0010243 [Name: response to organonitrogen compound]; GO:0043231 [Name: intracellular membrane-bounded organelle]; GO:0004602 [Name: glutathione peroxidase activity]; GO:0005515 [Name: protein binding]; GO:0005635 [Name: nuclear envelope]; GO:0006629 [Name: lipid metabolic process]; GO:0006805 [Name: xenobiotic metabolic process]; GO:0004364 …	-	hsa00982 [Pathway Title: Drug metabolism - cytochrome P450]; hsa00980 [Pathway Title: Metabolism of xenobiotics by cytochrome P450]; hsa00480 [Pathway Title: Glutathione metabolism]; hsa05204 [Pathway Title: Chemical carcinogenesis]	-	R-HSA-156590; R-HSA-5423646	Biological oxidations; Aflatoxin activation and detoxification; Phase II - Conjugation of compounds; Metabolism; Glutathione conjugation								1	0	1.29528	16.274	2.8233	2.8823	3.96754	3.83897	3.74364	3.82766	3.34267	3.3839	4.25111	4.22248		-0.805058	-0.74606	0.339185	0.210612	0.115279	0.199305	-0.285684	-0.244451	0.622752	0.594119		272	447	520	573	545
4533	6604	SMARCD3	SWI/SNF related, matrix associated, actin dependent regulator of chromatin, subfamily d, member 3	7q36.1	5198	GO:0003219 [Name: cardiac right ventricle formation]; GO:0042692 [Name: muscle cell differentiation]; GO:0051152 [Name: positive regulation of smooth muscle cell differentiation]; GO:0003139 [Name: secondary heart field specification]; GO:0005102 [Name: receptor binding]; GO:0008134 [Name: transcription factor binding]; GO:0035257 [Name: nuclear hormone receptor binding]; GO:0019216 [Name: regula…	-	-	tap63pathway [Longname: Validated transcriptional targets of TAp63 isoforms]; lkb1_pathway [Longname: LKB1 signaling events]	R-HSA-1989781; R-HSA-3214858; R-HSA-400206; R-HSA-400253; R-HSA-1368082; R-HSA-2426168; R-HSA-381340; R-HSA-2151201; R-HSA-1368108; R-HSA-8939243	Chromatin modifying enzymes; Chromatin organization; RMTs methylate histone arginines; Metabolism of lipids; Organelle biogenesis and maintenance; RORA activates gene expression; BMAL1:CLOCK,NPAS2 activates circadian gene expression; Regulation of cholesterol biosynthesis by SREBP (SREBF); Activation of gene expression by SREBF (SREBP); Circadian Clock; Metabolism of steroids; RNA Polymerase II T…								1	0	1.46525	15.0413	1.56252	1.74045	2.79146	2.78422	2.07841	2.06293	2.27582	2.40797	3.32385	3.30182		-0.870425	-0.692497	0.358511	0.351279	-0.354533	-0.370017	-0.157121	-0.0249725	0.890901	0.868875		144	257	292	350	218
11136	55753	OGDHL	oxoglutarate dehydrogenase like	10q11.23	5726	GO:0004591 [Name: oxoglutarate dehydrogenase (succinyl-transferring) activity]; GO:0045252 [Name: oxoglutarate dehydrogenase complex]; GO:0030976 [Name: thiamine pyrophosphate binding]; GO:0005759 [Name: mitochondrial matrix]; GO:0006096 [Name: glycolytic process]; GO:0005515 [Name: protein binding]; GO:0046872 [Name: metal ion binding]; GO:0005739 [Name: mitochondrion]; GO:0006099 [Name: tricarb…	-	hsa01130 [Pathway Title: Biosynthesis of antibiotics]; hsa00310 [Pathway Title: Lysine degradation]; hsa00020 [Pathway Title: Citrate cycle (TCA cycle)]; hsa00380 [Pathway Title: Tryptophan metabolism]; hsa01100 [Pathway Title: Metabolic pathways]; hsa01200 [Pathway Title: Carbon metabolism]	-	-	-								1	0	1.76978	14.7325	1.14806	0.935652	2.34481	2.3932	1.98441	1.9169	1.85205	2.01619	2.95692	3.16225		-0.922981	-1.13539	0.273765	0.322156	-0.0866305	-0.15414	-0.218996	-0.0548573	0.885873	1.0912		119	162	236	294	225
7791	11230	PRAF2	PRA1 domain family member 2	Xp11.23	2337	GO:0015813 [Name: L-glutamate transport]; GO:0015031 [Name: protein transport]; GO:0016021 [Name: integral component of membrane]; GO:0010008 [Name: endosome membrane]	-	-	-	-	-								1	0	1.20161	14.4784	3.45836	3.49513	4.67063	4.70287	3.96706	3.90444	4.1471	4.23809	4.46305	4.56926		-0.703244	-0.666466	0.509031	0.541271	-0.194543	-0.257157	-0.014501	0.076489	0.301454	0.407666		241	390	483	595	363
327	445	ASS1	argininosuccinate synthase 1	9q34.11	3018	GO:0005741 [Name: mitochondrial outer membrane]; GO:0007623 [Name: circadian rhythm]; GO:0010043 [Name: response to zinc ion]; GO:0070852 [Name: cell body fiber]; GO:0071230 [Name: cellular response to amino acid stimulus]; GO:0071356 [Name: cellular response to tumor necrosis factor]; GO:0071377 [Name: cellular response to glucagon stimulus]; GO:0001822 [Name: kidney development]; GO:0007568 [Na…	-	hsa00250 [Pathway Title: Alanine, aspartate and glutamate metabolism]; hsa00220 [Pathway Title: Arginine biosynthesis]; hsa01130 [Pathway Title: Biosynthesis of antibiotics]; hsa01230 [Pathway Title: Biosynthesis of amino acids]; hsa01100 [Pathway Title: Metabolic pathways]	-	R-HSA-70635	Metabolism; Metabolism of amino acids and derivatives; Urea cycle								1	0	1.20874	14.0302	3.2099	3.14457	4.27152	4.11441	4.11653	4.1002	3.68525	3.70508	4.34593	4.48407		-0.707842	-0.773177	0.353772	0.196667	0.198782	0.182451	-0.232495	-0.212668	0.428184	0.566325		262	395	473	511	520
705	976	ADGRE5	adhesion G protein-coupled receptor E5	19p13.12	4624	GO:0004888 [Name: transmembrane signaling receptor activity]; GO:0005509 [Name: calcium ion binding]; GO:0030667 [Name: secretory granule membrane]; GO:0005886 [Name: plasma membrane]; GO:0005925 [Name: focal adhesion]; GO:0007267 [Name: cell-cell signaling]; GO:0004930 [Name: G-protein coupled receptor activity]; GO:0005515 [Name: protein binding]; GO:0005887 [Name: integral component of plasma …	-	-	-	R-HSA-6798695; R-HSA-373080	-								1	0	1.15024	14.0194	2.60532	2.56507	3.66509	3.72323	3.26983	3.42397	3.29047	3.30938	3.60441	3.59104		-0.699459	-0.739706	0.360309	0.418447	-0.0349515	0.119186	-0.0143128	0.004598	0.299631	0.286259		264	405	476	597	443
7867	11344	TWF2	twinfilin actin binding protein 2	3p21.2	1720	GO:0005080 [Name: protein kinase C binding]; GO:0010976 [Name: positive regulation of neuron projection development]; GO:0030016 [Name: myofibril]; GO:0030426 [Name: growth cone]; GO:0003785 [Name: actin monomer binding]; GO:0005546 [Name: phosphatidylinositol-4,5-bisphosphate binding]; GO:0030027 [Name: lamellipodium]; GO:0030175 [Name: filopodium]; GO:0005515 [Name: protein binding]; GO:0005884…	-	-	-	-	-								1	0	1.19064	13.7445	4.31847	4.54901	5.44487	5.47328	4.69003	4.83084	5.33385	5.38896	5.57336	5.77323		-0.819119	-0.588585	0.30728	0.335692	-0.447557	-0.306749	0.196257	0.251371	0.435767	0.635643		322	596	608	747	441
2906	4240	MFGE8	milk fat globule-EGF factor 8 protein	15q26.1	4491	GO:0001786 [Name: phosphatidylserine binding]; GO:0005178 [Name: integrin binding]; GO:0005576 [Name: extracellular region]; GO:0007155 [Name: cell adhesion]; GO:1903561 [Name: extracellular vesicle]; GO:0005788 [Name: endoplasmic reticulum lumen]; GO:0043277 [Name: apoptotic cell clearance]; GO:0005615 [Name: extracellular space]; GO:0007338 [Name: single fertilization]; GO:0070062 [Name: extrac…	-	-	tap63pathway [Longname: Validated transcriptional targets of TAp63 isoforms]; avb3_integrin_pathway [Longname: Integrins in angiogenesis]	R-HSA-977225; R-HSA-381426; R-HSA-8957275	Post-translational protein phosphorylation; Amyloid fiber formation; Metabolism of proteins; Post-translational protein modification; Regulation of Insulin-like Growth Factor (IGF) transport and uptake by Insulin-like Growth Factor Binding Proteins (IGFBPs)								1	0	1.65737	13.5964	1.04715	1.07581	2.33638	2.34509	1.7503	1.74295	1.7102	1.87265	2.88544	3.01517		-0.930962	-0.902305	0.358264	0.366977	-0.227813	-0.235164	-0.267913	-0.105466	0.907326	1.03706		87	140	184	223	150
17441	254359	ZDHHC24	zinc finger DHHC-type containing 24	11q13.2	6535	GO:0005794 [Name: Golgi apparatus]; GO:0006612 [Name: protein targeting to membrane]; GO:0019706 [Name: protein-cysteine S-palmitoyltransferase activity]; GO:0005783 [Name: endoplasmic reticulum]; GO:0005515 [Name: protein binding]; GO:0016021 [Name: integral component of membrane]; GO:0018230 [Name: peptidyl-L-cysteine S-palmitoylation]	-	-	-	-	-								1	0	1.03725	13.3852	2.47538	2.53851	3.39013	3.56669	3.42036	3.45425	2.9849	3.04611	3.47034	3.41261		-0.700549	-0.637418	0.214199	0.39076	0.244429	0.278322	-0.191024	-0.129816	0.294413	0.236686		341	562	556	757	695
12853	79777	ACBD4	acyl-CoA binding domain containing 4	17q21.31	3776	GO:0000062 [Name: fatty-acyl-CoA binding]; GO:0008289 [Name: lipid binding]	-	-	-	R-HSA-390918	Metabolism of lipids; Metabolism; Peroxisomal lipid metabolism; Fatty acid metabolism								1	0	1.38241	13.3209	1.86504	1.88265	2.77715	2.87106	2.71961	2.67079	2.57604	2.63641	3.47307	3.59006		-0.841146	-0.823535	0.0709622	0.164872	0.0134165	-0.0353948	-0.130153	-0.0697795	0.766886	0.883871		129	206	210	270	247
13097	80164	PRR36	proline rich 36	19p13.2	4467	-	-	-	-	-	-								1	0	1.33676	13.2849	2.5708	2.81414	3.65301	3.79226	3.42329	3.48782	3.47284	3.75665	4.1512	4.28087		-0.96949	-0.726148	0.11272	0.251974	-0.116995	-0.0524706	-0.0674437	0.216359	0.610909	0.740585		249	465	456	605	476
1125	1583	CYP11A1	cytochrome P450 family 11 subfamily A member 1	15q24.1	3397	GO:0034650 [Name: cortisol metabolic process]; GO:0055114 [Name: oxidation-reduction process]; GO:0008203 [Name: cholesterol metabolic process]; GO:0006704 [Name: glucocorticoid biosynthetic process]; GO:0016125 [Name: sterol metabolic process]; GO:0006700 [Name: C21-steroid hormone biosynthetic process]; GO:0005506 [Name: iron ion binding]; GO:0005739 [Name: mitochondrion]; GO:0008386 [Name: cho…	-	hsa04925 [Pathway Title: Aldosterone synthesis and secretion]; hsa01100 [Pathway Title: Metabolic pathways]; hsa04913 [Pathway Title: Ovarian steroidogenesis]; hsa00140 [Pathway Title: Steroid hormone biosynthesis]	-	R-HSA-211976; R-HSA-5579026; R-HSA-196108	Endogenous sterols; Phase I - Functionalization of compounds; Biological oxidations; Cytochrome P450 - arranged by substrate type; Diseases of metabolism; Metabolic disorders of biological oxidation enzymes; Metabolism of steroid hormones; Metabolism of steroids; Disease; Metabolism of lipids; Defective CYP11A1 causes Adrenal insufficiency, congenital, with 46,XY sex reversal (AICSR); Metabolism;…								1	0	1.20608	12.9353	2.72705	2.50324	3.76212	3.70151	3.14289	3.21333	3.12325	3.10982	3.71018	3.68808		-0.541097	-0.764904	0.493973	0.433361	-0.125257	-0.0548182	-0.144896	-0.158324	0.442035	0.419927		211	285	374	432	298
12706	79586	CHPF	chondroitin polymerizing factor	2q35	3375	GO:0046872 [Name: metal ion binding]; GO:0005829 [Name: cytosol]; GO:0032580 [Name: Golgi cisterna membrane]; GO:0000139 [Name: Golgi membrane]; GO:0016021 [Name: integral component of membrane]; GO:0030206 [Name: chondroitin sulfate biosynthetic process]; GO:0047238 [Name: glucuronosyl-N-acetylgalactosaminyl-proteoglycan 4-beta-N-acetylgalactosaminyltransferase activity]; GO:0050510 [Name: N-ace…	-	hsa01100 [Pathway Title: Metabolic pathways]; hsa00532 [Pathway Title: Glycosaminoglycan biosynthesis - chondroitin sulfate / dermatan sulfate]	-	R-HSA-2022870	Metabolism of carbohydrates; Chondroitin sulfate biosynthesis; Glycosaminoglycan metabolism; Metabolism; Chondroitin sulfate/dermatan sulfate metabolism								1	0	1.33499	11.2455	4.34799	4.80007	5.88254	6.0557	4.90713	5.18977	5.35972	5.70435	5.64158	5.85956		-1.02685	-0.57477	0.507699	0.680864	-0.467712	-0.185069	-0.0151246	0.329505	0.266737	0.484718		645	1392	1616	2195	1006
9777	51162	EGFL7	EGF like domain multiple 7	9q34.3	2564	GO:0001570 [Name: vasculogenesis]; GO:0001568 [Name: blood vessel development]; GO:0005509 [Name: calcium ion binding]; GO:0005615 [Name: extracellular space]; GO:0005102 [Name: receptor binding]; GO:0007155 [Name: cell adhesion]; GO:0001525 [Name: angiogenesis]; GO:0009986 [Name: cell surface]; GO:0045746 [Name: negative regulation of Notch signaling pathway]; GO:0048856 [Name: anatomical struct…	-	-	-	-	-								1	0	1.38806	10.6512	2.51024	3.10733	3.90193	3.93373	3.31837	3.55569	3.48159	3.64215	4.35736	4.52371		-1.12297	-0.525881	0.268723	0.300524	-0.314844	-0.0775172	-0.15162	0.0089349	0.724151	0.890499		137	327	311	383	254
6120	9145	SYNGR1	synaptogyrin 1	22q13.1	6940	GO:0048499 [Name: synaptic vesicle membrane organization]; GO:0031594 [Name: neuromuscular junction]; GO:0030285 [Name: integral component of synaptic vesicle membrane]; GO:0048169 [Name: regulation of long-term neuronal synaptic plasticity]; GO:0005886 [Name: plasma membrane]; GO:1990830 [Name: cellular response to leukemia inhibitory factor]; GO:0042470 [Name: melanosome]; GO:0006605 [Name: pro…	-	-	-	R-HSA-6798695	Immune System; Innate Immune System; Neutrophil degranulation								1	0	1.26936	10.527	1.41838	1.55133	2.61921	2.28238	1.89876	2.0233	2.45343	2.32187	2.81591	3.08717		-0.828797	-0.695846	0.372037	0.0352109	-0.348413	-0.223877	0.206254	0.0746931	0.56874	0.839998		174	301	346	330	257
598	837	CASP4	caspase 4	11q22.3	6665	GO:0050700 [Name: CARD domain binding]; GO:0005515 [Name: protein binding]; GO:0005739 [Name: mitochondrion]; GO:0005886 [Name: plasma membrane]; GO:0005829 [Name: cytosol]; GO:0006919 [Name: activation of cysteine-type endopeptidase activity involved in apoptotic process]; GO:0050727 [Name: regulation of inflammatory response]; GO:0004197 [Name: cysteine-type endopeptidase activity]; GO:0005789 …	h_caspasePathway [Pathway Title: Caspase Cascade in Apoptosis]	-	-	R-HSA-168638	NOD1/2 Signaling Pathway; Nucleotide-binding domain, leucine rich repeat containing receptor (NLR) signaling pathways; Immune System; Innate Immune System								1	0	1.48759	10.3336	0.16435	-0.0830129	1.20937	1.15492	0.894667	0.755603	0.602543	0.54584	1.69296	1.60466		-0.689839	-0.937202	0.355182	0.300728	0.0404776	-0.0985858	-0.251646	-0.308349	0.838767	0.750467		70	93	125	145	123
12244	64236	PDLIM2	PDZ and LIM domain 2	8p21.3	7909	GO:0001725 [Name: stress fiber]; GO:0003779 [Name: actin binding]; GO:0007507 [Name: heart development]; GO:0030018 [Name: Z disc]; GO:0046872 [Name: metal ion binding]; GO:0005515 [Name: protein binding]; GO:0051371 [Name: muscle alpha-actinin binding]; GO:0005913 [Name: cell-cell adherens junction]; GO:0030036 [Name: actin cytoskeleton organization]; GO:0061061 [Name: muscle structure developme…	-	-	-	-	-								1	0	1.22187	10.1824	0.682096	0.766183	1.8417	1.80442	1.53755	1.73736	1.55133	1.80656	1.90265	1.94817		-0.875707	-0.79162	0.283901	0.246622	-0.020257	0.179561	-0.00646955	0.248756	0.344846	0.390368		119	199	230	270	228
10892	55323	LARP6	La ribonucleoprotein domain family member 6	15q23	5552	GO:0005634 [Name: nucleus]; GO:0017022 [Name: myosin binding]; GO:1902416 [Name: positive regulation of mRNA binding]; GO:0048027 [Name: mRNA 5'-UTR binding]; GO:1990904 [Name: ribonucleoprotein complex]; GO:0006396 [Name: RNA processing]; GO:1990825 [Name: sequence-specific mRNA binding]; GO:0045727 [Name: positive regulation of translation]; GO:0005844 [Name: polysome]; GO:0005515 [Name: protei…	-	-	-	-	-								1	0	1.53442	10.1689	0.62032	0.285101	1.34018	1.47697	1.28173	1.3107	1.22718	0.855555	2.32593	2.31493		-0.683539	-1.01876	0.0363179	0.173108	-0.022128	0.00684285	-0.0766755	-0.448304	1.02207	1.01107		80	100	114	151	134
2578	3784	KCNQ1	potassium voltage-gated channel subfamily Q member 1	11p15.5-p15.4	6169	GO:0005764 [Name: lysosome]; GO:0007605 [Name: sensory perception of sound]; GO:0008076 [Name: voltage-gated potassium channel complex]; GO:0016458 [Name: gene silencing]; GO:0060048 [Name: cardiac muscle contraction]; GO:0060372 [Name: regulation of atrial cardiac muscle cell membrane repolarization]; GO:0098915 [Name: membrane repolarization during ventricular cardiac muscle cell action potenti…	-	hsa04261 [Pathway Title: Adrenergic signaling in cardiomyocytes]; hsa04971 [Pathway Title: Gastric acid secretion]; hsa04974 [Pathway Title: Protein digestion and absorption]; hsa05110 [Pathway Title: Vibrio cholerae infection]; hsa04725 [Pathway Title: Cholinergic synapse]; hsa04972 [Pathway Title: Pancreatic secretion]	-	R-HSA-5576890; R-HSA-5576893; R-HSA-1296072	Cardiac conduction; Muscle contraction; Potassium Channels; Voltage gated Potassium channels; Phase 2 - plateau phase; Neuronal System; Phase 3 - rapid repolarisation								1	0	1.57006	9.99347	-0.180127	-0.152704	0.999276	0.80124	0.736416	0.764185	0.775883	0.748214	1.69394	1.86299		-0.985058	-0.957635	0.194345	-0.00369146	-0.0685148	-0.0407459	-0.0290481	-0.0567169	0.889009	1.05806		51	82	100	105	102
8461	23564	DDAH2	dimethylarginine dimethylaminohydrolase 2	6p21.33	17591	GO:0003824 [Name: catalytic activity]; GO:0016403 [Name: dimethylargininase activity]; GO:0043066 [Name: negative regulation of apoptotic process]; GO:0005515 [Name: protein binding]; GO:0005829 [Name: cytosol]; GO:0006809 [Name: nitric oxide biosynthetic process]; GO:0006525 [Name: arginine metabolic process]; GO:0016597 [Name: amino acid binding]; GO:0034451 [Name: centriolar satellite]; GO:007…	-	-	-	R-HSA-203615	Metabolism of nitric oxide: eNOS activation and regulation; eNOS activation; Metabolism								1	0	1.05122	9.96469	0.333898	0.770035	1.57739	1.49294	1.1323	1.18642	1.23499	1.40641	1.56904	1.60934		-0.897377	-0.461241	0.346113	0.261666	-0.0989765	-0.0448577	0.0037143	0.175134	0.337762	0.378063		208	444	426	484	383
1736	2584	GALK1	galactokinase 1	17q25.1	2416	GO:0004335 [Name: galactokinase activity]; GO:0006012 [Name: galactose metabolic process]; GO:0005524 [Name: ATP binding]; GO:0005737 [Name: cytoplasm]; GO:0046835 [Name: carbohydrate phosphorylation]; GO:0070062 [Name: extracellular exosome]; GO:0005534 [Name: galactose binding]; GO:0016020 [Name: membrane]; GO:0005829 [Name: cytosol]; GO:0033499 [Name: galactose catabolic process via UDP-galact…	h_g1pPathway [Pathway Title: Leloir pathway of galactose metabolism]	hsa00520 [Pathway Title: Amino sugar and nucleotide sugar metabolism]; hsa00052 [Pathway Title: Galactose metabolism]; hsa01100 [Pathway Title: Metabolic pathways]	-	R-HSA-70370; R-HSA-5609976	Diseases associated with glycosylation precursor biosynthesis; Galactose catabolism; Disease; Metabolism of carbohydrates; Diseases of glycosylation; Metabolism; Defective GALK1 can cause Galactosemia II (GALCT2)								1	0	1.13841	9.94766	3.0055	3.21932	4.01071	4.0965	3.05226	3.46406	3.86217	4.00563	4.24343	4.42403		-0.732858	-0.519038	0.272352	0.358138	-0.686103	-0.274304	0.123805	0.267272	0.505072	0.685664		182	333	316	404	199
20974	652968	CASTOR1	cytosolic arginine sensor for mTORC1 subunit 1	22q12.2	3541	GO:1904262 [Name: negative regulation of TORC1 signaling]; GO:0005515 [Name: protein binding]; GO:0005829 [Name: cytosol]; GO:1903577 [Name: cellular response to L-arginine]; GO:0042802 [Name: identical protein binding]; GO:1902531 [Name: regulation of intracellular signal transduction]; GO:0061700 [Name: GATOR2 complex]; GO:0034618 [Name: arginine binding]	-	-	-	-	-								1	0	1.13564	9.88195	2.1362	2.24866	3.23761	3.19974	2.5223	2.86995	2.83806	3.02642	3.28682	3.30436		-0.730807	-0.618355	0.370604	0.332731	-0.344713	0.00293652	-0.028954	0.159405	0.419807	0.437347		146	249	271	318	202
4449	6508	SLC4A3	solute carrier family 4 member 3	2q35	4952	GO:0005452 [Name: inorganic anion exchanger activity]; GO:0005623 [Name: cell]; GO:0005886 [Name: plasma membrane]; GO:0015301 [Name: anion:anion antiporter activity]; GO:0015698 [Name: inorganic anion transport]; GO:0016020 [Name: membrane]; GO:0005887 [Name: integral component of plasma membrane]; GO:0051453 [Name: regulation of intracellular pH]; GO:0098656 [Name: anion transmembrane transport…	-	-	-	R-HSA-425381	Bicarbonate transporters; Transport of inorganic cations/anions and amino acids/oligopeptides; SLC-mediated transmembrane transport; Transport of small molecules								1	0	1.21947	9.59821	1.07775	1.05334	2.06423	2.06862	1.96524	1.9106	1.61907	1.91376	2.31168	2.36187		-0.756868	-0.781271	0.229612	0.234008	0.13062	0.0759896	-0.21555	0.0791445	0.477063	0.527252		98	152	168	203	192
7271	10567	RABAC1	Rab acceptor 1	19q13.2	1847	GO:0005794 [Name: Golgi apparatus]; GO:0016021 [Name: integral component of membrane]; GO:0030054 [Name: cell junction]; GO:0008022 [Name: protein C-terminus binding]; GO:0042802 [Name: identical protein binding]; GO:0008021 [Name: synaptic vesicle]; GO:0016020 [Name: membrane]; GO:0005515 [Name: protein binding]; GO:0005886 [Name: plasma membrane]; GO:0070064 [Name: proline-rich region binding]	-	-	-	-	-								1	0	1.58799	9.50689	2.07622	2.66268	3.9525	3.85385	3.05125	3.58753	3.23178	3.4139	3.95073	4.0177		-1.30359	-0.717134	0.572688	0.474033	-0.328564	0.207718	-0.148037	0.0340867	0.570918	0.637882		73	173	232	261	152
5025	7276	TTR	transthyretin	18q12.1	2395	GO:0001523 [Name: retinoid metabolic process]; GO:0043312 [Name: neutrophil degranulation]; GO:0005615 [Name: extracellular space]; GO:0030198 [Name: extracellular matrix organization]; GO:0042802 [Name: identical protein binding]; GO:0046982 [Name: protein heterodimerization activity]; GO:0070062 [Name: extracellular exosome]; GO:0005576 [Name: extracellular region]; GO:0006144 [Name: purine nuc…	-	-	hnf3bpathway [Longname: FOXA2 and FOXA3 transcription factor networks]	R-HSA-975634; R-HSA-3000171; R-HSA-2453902; R-HSA-6798695; R-HSA-977225; R-HSA-2453864	Diseases associated with visual transduction; Immune System; Neutrophil degranulation; Signaling by GPCR; Disease; G alpha (i) signalling events; Metabolism; Metabolism of fat-soluble vitamins; Retinoid metabolism and transport; Extracellular matrix organization; Visual phototransduction; Non-integrin membrane-ECM interactions; Amyloid fiber formation; Diseases of signal transduction; Retinoid cy…								1	0	1.61998	9.49092	1.0673	1.14031	3.00536	2.85231	1.01575	1.46269	1.86399	2.05714	2.41032	2.33332		-0.853547	-0.780541	1.08451	0.931461	-0.905102	-0.458163	-0.0568567	0.136295	0.489473	0.412471		47	78	156	169	48
23088	100505495	PCAT19	prostate cancer associated transcript 19	19q13.2	9267	-	-	-	-	-	-								1	0	1.25363	8.79937	0.143941	0.0511841	1.43302	1.50466	0.031649	0.122731	0.953123	0.881994	1.21746	0.770491		-0.567083	-0.659841	0.721994	0.793631	-0.679376	-0.588293	0.242099	0.170969	0.506433	0.0594659		96	142	203	257	94
5494	8309	ACOX2	acyl-CoA oxidase 2	3p14.3	3823	GO:0043231 [Name: intracellular membrane-bounded organelle]; GO:0005504 [Name: fatty acid binding]; GO:0042803 [Name: protein homodimerization activity]; GO:0005777 [Name: peroxisome]; GO:0005782 [Name: peroxisomal matrix]; GO:0055088 [Name: lipid homeostasis]; GO:0033540 [Name: fatty acid beta-oxidation using acyl-CoA oxidase]; GO:0005829 [Name: cytosol]; GO:0010942 [Name: positive regulation of…	-	hsa03320 [Pathway Title: PPAR signaling pathway]; hsa00120 [Pathway Title: Primary bile acid biosynthesis]; hsa04146 [Pathway Title: Peroxisome]; hsa01100 [Pathway Title: Metabolic pathways]	-	R-HSA-193368; R-HSA-9033241; R-HSA-389887	Peroxisomal lipid metabolism; Synthesis of bile acids and bile salts; Synthesis of bile acids and bile salts via 7alpha-hydroxycholesterol; Bile acid and bile salt metabolism; Peroxisomal protein import; Metabolism of lipids; Beta-oxidation of pristanoyl-CoA; Fatty acid metabolism; Metabolism; Metabolism of steroids; Protein localization								1	0	1.06278	8.7301	1.59109	1.50955	2.43753	2.55789	2.41175	2.519	2.0937	2.20537	2.48027	2.62883		-0.652411	-0.733947	0.194035	0.314395	0.168251	0.275498	-0.149797	-0.0381245	0.236768	0.385335		108	161	168	220	202
2157	3136	HLA-H	major histocompatibility complex, class I, H (pseudogene)	6p22.1	8700	GO:0006955 [Name: immune response]; GO:0042612 [Name: MHC class I protein complex]; GO:0050776 [Name: regulation of immune response]; GO:0002476 [Name: antigen processing and presentation of endogenous peptide antigen via MHC class Ib]; GO:0002480 [Name: antigen processing and presentation of exogenous peptide antigen via MHC class I, TAP-independent]; GO:0005887 [Name: integral component of plas…	-	-	-	-	Adaptive Immune System; Antigen Presentation: Folding, assembly and peptide loading of class I MHC; ER-Phagosome pathway; Innate Immune System; Antigen processing-Cross presentation; Interferon Signaling; Immune System; Cytokine Signaling in Immune system; Endosomal/Vacuolar pathway; Class I MHC mediated antigen processing & presentation; Immunoregulatory interactions between a Lymphoid and a non…								1	0	1.38299	8.55017	-0.261816	-0.452021	0.870371	0.875922	0.349257	0.420054	0.279904	0.644702	0.884051	1.11339		-0.734198	-0.924402	0.397989	0.40354	-0.123125	-0.0523276	-0.192477	0.172321	0.41167	0.64101		68	94	129	156	110
4432	6490	PMEL	premelanosome protein	12q13.2	3901	GO:0005576 [Name: extracellular region]; GO:0042470 [Name: melanosome]; GO:0042802 [Name: identical protein binding]; GO:0042438 [Name: melanin biosynthetic process]; GO:0005515 [Name: protein binding]; GO:0005794 [Name: Golgi apparatus]; GO:0005887 [Name: integral component of plasma membrane]; GO:0032438 [Name: melanosome organization]; GO:0032585 [Name: multivesicular body membrane]; GO:000578…	-	-	-	-	-								1	0	1.31312	8.25783	0.39379	0.689748	1.78469	1.85635	0.973653	0.919072	1.54388	1.40941	1.80158	1.76688		-0.920115	-0.624157	0.470783	0.542444	-0.340252	-0.394832	0.229976	0.0955019	0.487674	0.452978		48	93	109	138	76
3591	5333	PLCD1	phospholipase C delta 1	3p22.2	4314	GO:0006644 [Name: phospholipid metabolic process]; GO:0005623 [Name: cell]; GO:0032794 [Name: GTPase activating protein binding]; GO:0032959 [Name: inositol trisphosphate biosynthetic process]; GO:0070062 [Name: extracellular exosome]; GO:0005509 [Name: calcium ion binding]; GO:0042127 [Name: regulation of cell proliferation]; GO:0043647 [Name: inositol phosphate metabolic process]; GO:0001525 [N…	h_plcdPathway [Pathway Title: Phospholipase C d1 in phospholipid associated cell signaling]	hsa04919 [Pathway Title: Thyroid hormone signaling pathway]; hsa01100 [Pathway Title: Metabolic pathways]; hsa04070 [Pathway Title: Phosphatidylinositol signaling system]; hsa00562 [Pathway Title: Inositol phosphate metabolism]; hsa04020 [Pathway Title: Calcium signaling pathway]	-	R-HSA-1855204	Inositol phosphate metabolism; Synthesis of IP3 and IP4 in the cytosol; Metabolism								1	0	1.06511	8.24578	1.34845	1.65507	2.50013	2.42874	2.3071	2.35104	2.28607	2.02457	2.51066	2.65989		-0.858725	-0.552106	0.29296	0.221566	0.0999268	0.143869	0.0788992	-0.182599	0.303491	0.452717		103	201	198	227	212
13037	80019	UBTD1	ubiquitin domain containing 1	10q24.1-q24.2	1647	GO:0005515 [Name: protein binding]	-	-	-	-	-								1	0	1.13805	8.1564	2.85837	3.25722	4.06079	4.10499	3.34362	3.22688	3.86907	4.16586	4.10508	4.39869		-0.880688	-0.481834	0.32173	0.365935	-0.395441	-0.512178	0.130013	0.426803	0.366024	0.659636		112	233	223	277	166
20564	619208	FAM229B	family with sequence similarity 229 member B	6q21	2551	-	-	-	-	-	-								1	0	1.36568	8.10674	1.39813	1.5045	2.30179	2.6366	2.32634	1.95579	2.24734	1.9775	2.93622	3.12137		-0.842427	-0.73606	0.0612342	0.396045	0.0857787	-0.28477	0.00678124	-0.263059	0.695665	0.880814		63	107	102	155	127
6417	9540	TP53I3	tumor protein p53 inducible protein 3	2p23.3	2107	GO:0048038 [Name: quinone binding]; GO:0055114 [Name: oxidation-reduction process]; GO:0070402 [Name: NADPH binding]; GO:0005829 [Name: cytosol]; GO:0003960 [Name: NADPH:quinone reductase activity]; GO:0042981 [Name: regulation of apoptotic process]; GO:0006739 [Name: NADP metabolic process]; GO:0042803 [Name: protein homodimerization activity]	-	hsa04115 [Pathway Title: p53 signaling pathway]	p73pathway [Longname: p73 transcription factor network]; p53downstreampathway [Longname: Direct p53 effectors]; tap63pathway [Longname: Validated transcriptional targets of TAp63 isoforms]	R-HSA-6803205	TP53 regulates transcription of several additional cell death genes whose specific roles in p53-dependent apoptosis remain uncertain; Gene expression (Transcription); TP53 Regulates Transcription of Cell Death Genes; Transcriptional Regulation by TP53; RNA Polymerase II Transcription; Generic Transcription Pathway								1	0	1.02271	7.70934	2.03604	2.25744	3.05462	3.19841	2.53245	2.69833	2.82362	2.74803	3.09535	3.07354		-0.715747	-0.494345	0.302839	0.446626	-0.219331	-0.0534517	0.0718358	-0.00375142	0.343569	0.321757		81	149	142	189	121
15299	126119	JOSD2	Josephin domain containing 2	19q13.33	1514	GO:0005515 [Name: protein binding]; GO:0004843 [Name: thiol-dependent ubiquitin-specific protease activity]; GO:0005829 [Name: cytosol]; GO:0016579 [Name: protein deubiquitination]	-	-	-	R-HSA-5689877	Deubiquitination; Josephin domain DUBs; Post-translational protein modification; Metabolism of proteins								1	0	1.30199	7.66393	3.50299	4.09154	4.74311	5.10681	4.32323	4.73179	4.28915	4.6562	5.05868	5.41342		-1.0887	-0.500155	0.151423	0.515123	-0.268458	0.140094	-0.302543	0.0645038	0.466985	0.82173		161	382	329	510	301
17939	284385	ZNF561-AS1	ZNF561 antisense RNA 1 (head to head)	19p13.2	6028	-	-	-	-	-	-								1	0	1.05807	7.54382	0.588999	0.619954	1.76329	1.40526	1.15226	1.25169	1.21124	1.2555	1.56724	1.64273		-0.656817	-0.625861	0.517476	0.159443	-0.0935542	0.00587267	-0.0345794	0.00968718	0.321421	0.396912		85	137	166	156	133
13561	83886	PRSS27	serine protease 27	16p13.3	3151	GO:0005886 [Name: plasma membrane]; GO:0006508 [Name: proteolysis]; GO:0005576 [Name: extracellular region]; GO:0004252 [Name: serine-type endopeptidase activity]	-	-	-	-	-								1	0	1.13698	7.49796	1.24515	1.62763	2.6003	2.69213	1.78802	1.73341	1.80434	2.06738	2.30976	2.5786		-0.799527	-0.417041	0.55563	0.647458	-0.256655	-0.31126	-0.240327	0.0227114	0.265085	0.533925		70	144	155	199	108
22474	100288798	LOC100288798	uncharacterized LOC100288798	12q13.11	4488	-	-	-	-	-	-								1	0	1.42079	7.46907	-0.391812	0.0989098	0.944233	0.955706	0.589872	0.423611	0.748021	0.583997	1.50428	1.61614		-1.09911	-0.608385	0.236937	0.24841	-0.117423	-0.283684	0.0407256	-0.123298	0.79698	0.908846		32	71	70	85	67
920	1298	COL9A2	collagen type IX alpha 2 chain	1p34.2	4215	GO:0005201 [Name: extracellular matrix structural constituent]; GO:0030020 [Name: extracellular matrix structural constituent conferring tensile strength]; GO:0030198 [Name: extracellular matrix organization]; GO:0031012 [Name: extracellular matrix]; GO:0001501 [Name: skeletal system development]; GO:0005594 [Name: collagen type IX trimer]; GO:0005576 [Name: extracellular region]; GO:0005615 [Nam…	-	hsa04974 [Pathway Title: Protein digestion and absorption]	avb3_integrin_pathway [Longname: Integrins in angiogenesis]; syndecan_1_pathway [Longname: Syndecan-1-mediated signaling events]	R-HSA-186797; R-HSA-3000178; R-HSA-419037; R-HSA-1650814; R-HSA-2022090; R-HSA-1442490; R-HSA-216083; R-HSA-8948216	Collagen degradation; Signal Transduction; Axon guidance; ECM proteoglycans; Signaling by Receptor Tyrosine Kinases; Collagen chain trimerization; Integrin cell surface interactions; Collagen biosynthesis and modifying enzymes; NCAM signaling for neurite out-growth; NCAM1 interactions; Assembly of collagen fibrils and other multimeric structures; Signaling by PDGF; Collagen formation; Degradation…								1	0	1.19608	7.20672	0.529527	0.711097	1.6463	1.88396	1.18347	1.35318	1.24242	1.50249	1.8217	1.58814		-0.816701	-0.63513	0.300076	0.537729	-0.16276	0.00694767	-0.103805	0.156264	0.47547	0.24191		57	102	107	152	95
18516	340526	RTL5	retrotransposon Gag like 5	Xq13.1	4339	-	-	-	-	-	-								1	0	1.17337	7.19016	0.46221	0.566872	1.32271	1.56021	1.47832	1.44753	1.51577	1.25589	1.72277	1.87619		-0.858637	-0.753975	0.00185861	0.239363	0.157471	0.126684	0.194927	-0.0649586	0.401921	0.555347		56	95	88	125	120
3692	5468	PPARG	peroxisome proliferator activated receptor gamma	3p25.2	4545	GO:0000977 [Name: RNA polymerase II regulatory region sequence-specific DNA binding]; GO:0002674 [Name: negative regulation of acute inflammatory response]; GO:0003707 [Name: steroid hormone receptor activity]; GO:0005504 [Name: fatty acid binding]; GO:0006367 [Name: transcription initiation from RNA polymerase II promoter]; GO:0006919 [Name: activation of cysteine-type endopeptidase activity inv…	h_ppargPathway [Pathway Title: Role of PPAR-gamma Coactivators in Obesity and Thermogenesis]; h_pparPathway [Pathway Title: Basic mechanism of action of PPARa, PPARb(d) and PPARg and effects on gene expression]; h_nuclearRsPathway [Pathway Title: Nuclear Receptors in Lipid Metabolism and Toxicity]; h_vobesityPathway [Pathway Title: Visceral Fat Deposits and the Metabolic Syndrome]	hsa05200 [Pathway Title: Pathways in cancer]; hsa03320 [Pathway Title: PPAR signaling pathway]; hsa04152 [Pathway Title: AMPK signaling pathway]; hsa05016 [Pathway Title: Huntington's disease]; hsa04380 [Pathway Title: Osteoclast differentiation]; hsa05216 [Pathway Title: Thyroid cancer]; hsa05202 [Pathway Title: Transcriptional misregulation in cancer]	hdac_classi_pathway [Longname: Signaling events mediated by HDAC Class I]; rxr_vdr_pathway [Longname: RXR and RAR heterodimerization with other nuclear receptor]; rb_1pathway [Longname: Regulation of retinoblastoma protein]; wnt_noncanonical_pathway [Longname: Noncanonical Wnt signaling pathway]; nfat_tfpathway [Longname: Calcineurin-regulated NFAT-dependent transcription in lymphocytes]	R-HSA-4090294; R-HSA-383280; R-HSA-9022707; R-HSA-381340; R-HSA-1989781; R-HSA-8943724	Generic Transcription Pathway; Nuclear Receptor transcription pathway; PPARA activates gene expression; Metabolism; Transcriptional Regulation by MECP2; Regulation of PTEN gene transcription; MECP2 regulates transcription factors; PIP3 activates AKT signaling; PTEN Regulation; RNA Polymerase II Transcription; Developmental Biology; Gene expression (Transcription); Intracellular signaling by secon…								1	0	1.34872	7.10442	0.048112	-0.137752	1.18875	0.757175	0.80899	0.717467	0.549529	0.710755	1.41041	1.52		-0.709231	-0.895095	0.431402	-0.000167363	0.0516469	-0.0398762	-0.207813	-0.0465874	0.653066	0.762654		44	61	84	75	79
1602	2264	FGFR4	fibroblast growth factor receptor 4	5q35.2	4810	GO:0005007 [Name: fibroblast growth factor-activated receptor activity]; GO:0005887 [Name: integral component of plasma membrane]; GO:0010715 [Name: regulation of extracellular matrix disassembly]; GO:0005768 [Name: endosome]; GO:0005886 [Name: plasma membrane]; GO:0016477 [Name: cell migration]; GO:1903412 [Name: response to bile acid]; GO:0000165 [Name: MAPK cascade]; GO:0070857 [Name: regulati…	-	hsa04144 [Pathway Title: Endocytosis]; hsa04010 [Pathway Title: MAPK signaling pathway]; hsa04015 [Pathway Title: Rap1 signaling pathway]; hsa04151 [Pathway Title: PI3K-Akt signaling pathway]; hsa04014 [Pathway Title: Ras signaling pathway]; hsa04550 [Pathway Title: Signaling pathways regulating pluripotency of stem cells]; hsa04810 [Pathway Title: Regulation of actin cytoskeleton]	fgf_pathway [Longname: FGF signaling pathway]	R-HSA-1257604; R-HSA-5673001; R-HSA-1307965; R-HSA-190322; R-HSA-5654733; R-HSA-5654712; R-HSA-5654719; R-HSA-5655291; R-HSA-109704; R-HSA-6811558; R-HSA-5654228; R-HSA-5654720; R-HSA-1839128; R-HSA-2219530	Immune System; MAPK family signaling cascades; SHC-mediated cascade:FGFR4; Signal Transduction; Signaling by Interleukins; Signaling by Receptor Tyrosine Kinases; IGF1R signaling cascade; betaKlotho-mediated ligand binding; FGFR4 ligand binding and activation; FGFR4 mutant receptor activation; FLT3 Signaling; Downstream signaling of activated FGFR4; Intracellular signaling by second messengers; M…								1	0	1.03906	6.9454	0.528171	0.71823	1.64492	1.54367	-0.0831495	0.151155	1.52154	1.66574	1.53722	1.72752		-0.567332	-0.377273	0.549416	0.448169	-1.17865	-0.944348	0.42604	0.57024	0.441721	0.632017		65	117	122	137	45
1	1	A1BG	alpha-1-B glycoprotein	19q13.43	6528	GO:0003674 [Name: molecular_function]; GO:0031093 [Name: platelet alpha granule lumen]; GO:0034774 [Name: secretory granule lumen]; GO:0072562 [Name: blood microparticle]; GO:0005615 [Name: extracellular space]; GO:0043312 [Name: neutrophil degranulation]; GO:0002576 [Name: platelet degranulation]; GO:0008150 [Name: biological_process]; GO:0070062 [Name: extracellular exosome]; GO:1904813 [Name: …	-	-	-	R-HSA-114608; R-HSA-6798695	Hemostasis; Platelet activation, signaling and aggregation; Response to elevated platelet cytosolic Ca2+; Immune System; Innate Immune System; Neutrophil degranulation; Platelet degranulation								1	0	1.36703	6.92449	-0.206349	-0.234309	1.00166	1.2903	0.552359	0.810205	0.663723	0.812944	0.752405	1.3086		-0.881502	-0.909462	0.326508	0.615143	-0.122794	0.135051	-0.0114297	0.137791	0.0772516	0.633442		53	82	106	156	95
4855	7033	TFF3	trefoil factor 3	21q22.3	1168	GO:0003674 [Name: molecular_function]; GO:0005615 [Name: extracellular space]; GO:0005515 [Name: protein binding]; GO:0030141 [Name: secretory granule]; GO:0005576 [Name: extracellular region]; GO:0030277 [Name: maintenance of gastrointestinal epithelium]; GO:0010906 [Name: regulation of glucose metabolic process]	h_tffPathway [Pathway Title: Trefoil Factors Initiate Mucosal Healing]	-	il4_2pathway [Longname: IL4-mediated signaling events]; hif1_tfpathway [Longname: HIF-1-alpha transcription factor network]	R-HSA-9018519	ESR-mediated signaling; Signal Transduction; Signaling by Nuclear Receptors; Estrogen-dependent gene expression								1	0	2.19548	6.81339	0.1431	-0.0971987	2.15056	1.98186	0.863407	1.00069	0.830685	0.0347874	2.1181	2.37065		-0.996564	-1.23686	1.01089	0.842199	-0.276257	-0.138975	-0.308979	-1.10488	0.978432	1.23099		12	16	42	45	21
16785	170712	COX7B2	cytochrome c oxidase subunit 7B2	4p12	817	GO:0004129 [Name: cytochrome-c oxidase activity]; GO:0016021 [Name: integral component of membrane]; GO:0005746 [Name: mitochondrial respiratory chain]; GO:0045277 [Name: respiratory chain complex IV]; GO:1902600 [Name: hydrogen ion transmembrane transport]; GO:0022900 [Name: electron transport chain]	-	hsa01100 [Pathway Title: Metabolic pathways]; hsa04932 [Pathway Title: Non-alcoholic fatty liver disease (NAFLD)]; hsa05010 [Pathway Title: Alzheimer's disease]; hsa05016 [Pathway Title: Huntington's disease]; hsa00190 [Pathway Title: Oxidative phosphorylation]; hsa04260 [Pathway Title: Cardiac muscle contraction]; hsa05012 [Pathway Title: Parkinson's disease]	-	-	-								1	0	1.17961	6.68854	2.70799	2.49444	3.50131	3.67609	2.68258	2.41995	3.11836	3.13991	3.68269	3.87045		-0.421385	-0.634938	0.37193	0.546715	-0.446795	-0.709423	-0.0110198	0.0105279	0.553313	0.741074		50	68	75	102	52
16651	163732	CITED4	Cbp/p300 interacting transactivator with Glu/Asp rich carboxy-terminal domain 4	1p34.2;1p35-p34	1310	GO:0005634 [Name: nucleus]; GO:0005737 [Name: cytoplasm]; GO:0003713 [Name: transcription coactivator activity]; GO:0005654 [Name: nucleoplasm]; GO:0043627 [Name: response to estrogen]; GO:0045944 [Name: positive regulation of transcription from RNA polymerase II promoter]	-	-	-	R-HSA-8866907	Gene expression (Transcription); Generic Transcription Pathway; RNA Polymerase II Transcription; Transcriptional regulation by the AP-2 (TFAP2) family of transcription factors; Activation of the TFAP2 (AP-2) family of transcription factors								1	0	1.16518	6.5417	1.90681	2.18445	3.20563	2.9664	2.70917	2.87427	2.3759	2.60894	3.15239	3.39265		-0.830853	-0.553213	0.467969	0.228738	-0.0284889	0.136608	-0.361759	-0.128718	0.414728	0.654989		46	88	98	100	85
13849	84518	CNFN	cornifelin	19q13.2	613	GO:0005737 [Name: cytoplasm]; GO:0031424 [Name: keratinization]; GO:0001533 [Name: cornified envelope]	-	-	-	-	-								1	0	1.27092	6.3612	2.56748	3.14282	3.95368	4.04752	3.41834	3.69842	3.48708	3.29493	4.11688	4.36971		-1.0422	-0.466864	0.343992	0.437833	-0.191348	0.0887334	-0.12261	-0.314753	0.507195	0.760025		34	80	77	99	65
25455	101929074	PIK3CD-AS2	PIK3CD antisense RNA 2	1p36.22	939	-	-	-	-	-	-								1	0	1.27541	6.11871	2.25625	2.61487	3.35703	3.73336	3.08407	3.24897	3.23904	3.0605	3.57802	4.09524		-0.970488	-0.611864	0.1303	0.506626	-0.142662	0.0222353	0.0123031	-0.166239	0.351283	0.868506		42	85	78	122	79
16927	200316	APOBEC3F	apolipoprotein B mRNA editing enzyme catalytic subunit 3F	22q13.1	5215	GO:0005737 [Name: cytoplasm]; GO:0045087 [Name: innate immune response]; GO:0080111 [Name: DNA demethylation]; GO:1990904 [Name: ribonucleoprotein complex]; GO:0008270 [Name: zinc ion binding]; GO:0051607 [Name: defense response to virus]; GO:0000932 [Name: P-body]; GO:0042802 [Name: identical protein binding]; GO:0045071 [Name: negative regulation of viral genome replication]; GO:0003723 [Name: …	-	-	-	-	-								1	0	1.33857	6.05802	-0.749933	-0.336139	0.748076	0.687341	0.0626563	0.51908	0.199411	0.587025	0.782982	0.852605		-1.08524	-0.671449	0.412765	0.35203	-0.272654	0.183769	-0.135899	0.251715	0.447671	0.517295		29	61	71	82	54
8660	25859	PART1	prostate androgen-regulated transcript 1	5q12.1	11636	-	-	-	-	-	-	Nelson.AR.10.gene						9	1	0	1.53214	5.86632	-2.37145	-1.96378	-0.514992	-0.850203	-2.09221	-1.9025	-1.03137	-1.52581	-0.789307	-0.381106		-1.02918	-0.621505	0.82728	0.49207	-0.749939	-0.560228	0.310905	-0.183533	0.552966	0.961166		21	44	66	63	27
14948	116285	ACSM1	acyl-CoA synthetase medium chain family member 1	16p12.3	2871	GO:0004321 [Name: fatty-acyl-CoA synthase activity]; GO:0005525 [Name: GTP binding]; GO:0006805 [Name: xenobiotic metabolic process]; GO:0042632 [Name: cholesterol homeostasis]; GO:0015980 [Name: energy derivation by oxidation of organic compounds]; GO:0018874 [Name: benzoate metabolic process]; GO:0070062 [Name: extracellular exosome]; GO:0003996 [Name: acyl-CoA ligase activity]; GO:0005759 [Nam…	-	hsa00650 [Pathway Title: Butanoate metabolism]; hsa01100 [Pathway Title: Metabolic pathways]	-	R-HSA-177135; R-HSA-177162	Conjugation of phenylacetate with glutamine; Metabolism; Biological oxidations; Conjugation of carboxylic acids; Phase II - Conjugation of compounds; Amino Acid conjugation; Conjugation of benzoate with glycine								1	0	1.50095	5.59735	-0.42251	-0.447754	0.984015	0.836	0.418069	0.285813	0.422632	-0.00765693	0.900579	1.35954		-0.855382	-0.880626	0.551143	0.403128	-0.014803	-0.147059	-0.0102407	-0.440529	0.467707	0.926664		20	31	46	50	38
4575	6649	SOD3	superoxide dismutase 3	4p15.2	1514	GO:0005507 [Name: copper ion binding]; GO:0005615 [Name: extracellular space]; GO:0008201 [Name: heparin binding]; GO:0070062 [Name: extracellular exosome]; GO:0005796 [Name: Golgi lumen]; GO:0019430 [Name: removal of superoxide radicals]; GO:0055114 [Name: oxidation-reduction process]; GO:0001666 [Name: response to hypoxia]; GO:0004784 [Name: superoxide dismutase activity]; GO:0005634 [Name: nuc…	h_longevityPathway [Pathway Title: The IGF-1 Receptor and Longevity]	-	-	R-HSA-3299685	Cellular responses to stress; Cellular responses to external stimuli; Detoxification of Reactive Oxygen Species								1	0	1.35082	5.50791	1.1759	1.35059	2.61135	2.65302	1.61615	2.18653	1.89197	2.57459	2.42064	2.56105		-0.928283	-0.753586	0.507172	0.548842	-0.488025	0.0823481	-0.212208	0.470409	0.316459	0.456874		32	57	75	93	46
18763	352909	DNAAF3	dynein axonemal assembly factor 3	19q13.42	3302	GO:0005737 [Name: cytoplasm]; GO:0044458 [Name: motile cilium assembly]; GO:0070286 [Name: axonemal dynein complex assembly]	-	-	-	-	-								1	0	1.50947	5.45755	-1.0368	-0.283552	0.259921	0.718097	-1.11826	-0.439996	0.377948	0.425947	1.25655	1.10973		-1.16376	-0.41051	0.132963	0.591139	-1.24521	-0.566954	0.250989	0.298988	1.12959	0.982772		15	40	32	53	15
20067	440356	CDIPTOSP	CDIP transferase opposite strand, pseudogene	16p11.2	900	-	-	-	-	-	-								1	0	1.37796	5.34911	1.17745	1.44046	2.62593	2.56602	2.26947	2.24803	1.95079	2.30129	2.53469	2.9354		-1.02751	-0.764496	0.420975	0.361066	0.0645176	0.0430778	-0.254164	0.0963389	0.32974	0.730449		19	36	45	52	43
18334	338440	ANO9	anoctamin 9	11p15.5	6207	GO:0016021 [Name: integral component of membrane]; GO:0061590 [Name: calcium activated phosphatidylcholine scrambling]; GO:1902476 [Name: chloride transmembrane transport]; GO:0017128 [Name: phospholipid scramblase activity]; GO:0061589 [Name: calcium activated phosphatidylserine scrambling]; GO:1902939 [Name: negative regulation of intracellular calcium activated chloride channel activity]; GO:0…	-	-	-	R-HSA-2672351	Ion channel transport; Stimuli-sensing channels; Transport of small molecules								1	0	1.64184	5.32299	-1.68601	-2.50705	-0.606366	-0.597476	-2.02881	-1.99065	-2.06146	-1.64356	-0.562398	-0.681541		-0.249478	-1.07052	0.830167	0.839057	-0.592279	-0.554114	-0.624931	-0.207027	0.874135	0.754992		18	16	33	40	15
16624	163033	ZNF579	zinc finger protein 579	19q13.42	3320	GO:0046872 [Name: metal ion binding]; GO:0005634 [Name: nucleus]; GO:0003677 [Name: DNA binding]; GO:0003723 [Name: RNA binding]	-	-	-	-	-								1	0	1.25761	5.10045	-0.201154	0.593368	1.25002	1.69509	1.1483	0.970192	0.759152	1.19418	1.30063	1.64479		-1.23661	-0.442088	0.21456	0.659637	0.112842	-0.0652646	-0.276304	0.158724	0.265169	0.609335		27	74	64	105	73
10859	55282	LRRC36	leucine rich repeat containing 36	16q22.1	4018	-	-	-	-	-	-								1	0	1.84658	4.89488	-2.62676	-2.28971	-1.31677	-1.19916	-1.30895	-1.77479	-2.04965	-1.48689	-0.0377855	0.0330929		-1.22102	-0.883971	0.0889704	0.206577	0.0967827	-0.369057	-0.643909	-0.0811504	1.36795	1.43883		6	12	13	17	16
13454	83546	RTBDN	retbindin	19p13.13	2675	GO:0033165 [Name: interphotoreceptor matrix]; GO:1902444 [Name: riboflavin binding]; GO:0038023 [Name: signaling receptor activity]; GO:0031362 [Name: anchored component of external side of plasma membrane]; GO:0032217 [Name: riboflavin transporter activity]; GO:0032218 [Name: riboflavin transport]	-	-	-	-	-								1	0	2.9934	4.88661	-4.50469	-4.19185	-1.10531	-1.87909	-3.65335	-3.70505	-3.12586	-3.03063	-0.676572	-0.999737		-1.81748	-1.50464	1.5819	0.808125	-0.966132	-1.01784	-0.438645	-0.343417	2.01064	1.68748		1	2	10	7	2
22094	100130311	C17orf107	chromosome 17 open reading frame 107	17p13.2	3410	-	-	-	-	-	-								1	0	1.28247	4.82207	-0.533916	0.390115	1.21143	0.987548	1.18656	0.772697	0.776306	0.946005	1.18344	1.7034		-1.39627	-0.472243	0.34907	0.125191	0.3242	-0.0896605	-0.0860509	0.0836474	0.321079	0.84104		22	66	64	66	77
17241	221481	ARMC12	armadillo repeat containing 12	6p21.31	1418	GO:0005634 [Name: nucleus]	-	-	-	-	-								1	0	1.35618	4.76195	0.275158	0.0117441	1.33781	1.25587	0.650355	0.779487	0.742532	0.542746	1.51715	1.49276		-0.585404	-0.848818	0.477249	0.395308	-0.210207	-0.0810754	-0.118031	-0.317816	0.656591	0.632202		16	21	29	33	22
13940	84696	ABHD1	abhydrolase domain containing 1	2p23.3	1731	GO:0016298 [Name: lipase activity]; GO:0044255 [Name: cellular lipid metabolic process]; GO:0003674 [Name: molecular_function]; GO:0016021 [Name: integral component of membrane]; GO:0008150 [Name: biological_process]; GO:0005515 [Name: protein binding]; GO:0047372 [Name: acylglycerol lipase activity]	-	-	-	-	-								1	0	1.19313	4.73732	0.79069	0.849033	1.68232	1.85226	1.39128	1.42963	1.15258	1.83469	2.2529	1.85957		-0.718805	-0.660462	0.172823	0.34276	-0.118213	-0.0798611	-0.356916	0.325198	0.743401	0.350074		28	46	45	61	45
10146	51761	ATP8A2	ATPase phospholipid transporting 8A2	13q12.13	10512	GO:0005524 [Name: ATP binding]; GO:0007409 [Name: axonogenesis]; GO:0010976 [Name: positive regulation of neuron projection development]; GO:0042472 [Name: inner ear morphogenesis]; GO:0000287 [Name: magnesium ion binding]; GO:0010996 [Name: response to auditory stimulus]; GO:0040018 [Name: positive regulation of multicellular organism growth]; GO:0005886 [Name: plasma membrane]; GO:0001750 [Name…	-	-	-	R-HSA-936837	Ion channel transport; Transport of small molecules; Ion transport by P-type ATPases								1	0	2.73043	4.71829	-5.54997	-6.16628	-4.38214	-4.33001	-4.66661	-4.40602	-4.78903	-5.95612	-1.68748	-2.11716		-1.14489	-1.76119	0.0229387	0.0750737	-0.26153	-0.00093743	-0.38395	-1.55104	2.71761	2.28792		2	2	4	5	4
18905	375607	NAT16	N-acetyltransferase 16 (putative)	7q22.1	3885	GO:0016747 [Name: transferase activity, transferring acyl groups other than amino-acyl groups]; GO:0008080 [Name: N-acetyltransferase activity]	-	-	-	-	-								1	0	2.42758	4.70418	-3.15069	-4.18285	-1.79424	-2.22762	-3.23056	-2.30427	-2.87985	-2.427	-0.612569	-0.544215		-0.815303	-1.84747	0.541152	0.107765	-0.895173	0.0311157	-0.544462	-0.0916157	1.72282	1.79117		4	3	9	8	4
1200	1675	CFD	complement factor D	19p13.3	2434	GO:0004252 [Name: serine-type endopeptidase activity]; GO:0008236 [Name: serine-type peptidase activity]; GO:1904813 [Name: ficolin-1-rich granule lumen]; GO:0006957 [Name: complement activation, alternative pathway]; GO:0006508 [Name: proteolysis]; GO:0034774 [Name: secretory granule lumen]; GO:0002576 [Name: platelet degranulation]; GO:0005576 [Name: extracellular region]; GO:0070062 [Name: ext…	-	hsa05150 [Pathway Title: Staphylococcus aureus infection]; hsa04610 [Pathway Title: Complement and coagulation cascades]	-	R-HSA-6798695; R-HSA-114608; R-HSA-173736	Complement cascade; Platelet degranulation; Response to elevated platelet cytosolic Ca2+; Immune System; Initial triggering of complement; Alternative complement activation; Hemostasis; Innate Immune System; Platelet activation, signaling and aggregation; Neutrophil degranulation								1	0	1.28646	4.69283	-0.257886	-0.119801	1.15824	1.452	0.0544292	0.56344	0.545731	0.519036	0.952139	0.424693		-0.787088	-0.649004	0.629037	0.9228	-0.474773	0.0342374	0.0165292	-0.0101661	0.422936	-0.104509		19	33	44	65	25
9153	27098	CLUL1	clusterin like 1	18p11.32	3846	GO:0051787 [Name: misfolded protein binding]; GO:0005615 [Name: extracellular space]; GO:0005634 [Name: nucleus]	-	-	-	-	-								1	0	1.52342	4.57674	-1.7006	-1.42776	-0.373762	-0.52629	-0.549265	-0.98027	-1.60346	-0.691356	0.269795	0.330082		-0.975313	-0.702469	0.351526	0.198998	0.176024	-0.254982	-0.878171	0.0339323	0.995084	1.05537		11	21	24	26	26
2426	3598	IL13RA2	interleukin 13 receptor subunit alpha 2	Xq23	1626	GO:0016021 [Name: integral component of membrane]; GO:0016064 [Name: immunoglobulin mediated immune response]; GO:0004896 [Name: cytokine receptor activity]; GO:0005615 [Name: extracellular space]; GO:0043305 [Name: negative regulation of mast cell degranulation]; GO:0005515 [Name: protein binding]; GO:0002638 [Name: negative regulation of immunoglobulin production]; GO:0019221 [Name: cytokine-me…	-	hsa04630 [Pathway Title: Jak-STAT signaling pathway]	il4_2pathway [Longname: IL4-mediated signaling events]	R-HSA-6785807	Cytokine Signaling in Immune system; Interleukin-4 and Interleukin-13 signaling; Immune System; Signaling by Interleukins								1	0	3.56001	4.52416	-7.16963	-7.16963	-0.126251	-0.51697	-7.16963	-7.16963	-2.80507	-7.16963	-4.28222	-2.68716		-2.54305	-2.54305	4.50033	4.10961	-2.54305	-2.54305	1.82151	-2.54305	0.344361	1.93942		0	0	12	11	0
9995	51481	VCX3A	variable charge X-linked 3A	Xp22.31	995	GO:0007420 [Name: brain development]; GO:0005634 [Name: nucleus]; GO:0005730 [Name: nucleolus]	-	-	-	-	-								1	0	1.58992	4.47676	-0.0364611	0.0419582	1.79844	1.89209	-0.95138	-1.00482	0.955644	0.74759	1.50804	0.772345		-0.608805	-0.530386	1.22609	1.31975	-1.52372	-1.57716	0.3833	0.175246	0.935695	0.200001		9	15	28	36	5
1607	2272	FHIT	fragile histidine triad	3p14.2	7472	GO:0072332 [Name: intrinsic apoptotic signaling pathway by p53 class mediator]; GO:0005886 [Name: plasma membrane]; GO:0006163 [Name: purine nucleotide metabolic process]; GO:0047710 [Name: bis(5'-adenosyl)-triphosphatase activity]; GO:0005737 [Name: cytoplasm]; GO:0003824 [Name: catalytic activity]; GO:0032435 [Name: negative regulation of proteasomal ubiquitin-dependent protein catabolic proces…	-	hsa00230 [Pathway Title: Purine metabolism]; hsa05222 [Pathway Title: Small cell lung cancer]; hsa05223 [Pathway Title: Non-small cell lung cancer]	-	-	-								1	0	1.3316	4.47031	-1.66564	-2.02586	-0.459926	-1.14177	-1.30178	-1.01637	-1.29906	-0.701708	-0.460037	-0.365581		-0.621867	-0.982085	0.583846	-0.097994	-0.258004	0.0274016	-0.255289	0.342065	0.583735	0.678192		22	27	44	33	30
16841	196403	DTX3	deltex E3 ubiquitin ligase 3	12q13.3	4087	GO:0046872 [Name: metal ion binding]; GO:0007219 [Name: Notch signaling pathway]; GO:0005737 [Name: cytoplasm]; GO:0016740 [Name: transferase activity]; GO:0005515 [Name: protein binding]; GO:0016567 [Name: protein ubiquitination]	-	hsa04330 [Pathway Title: Notch signaling pathway]	-	-	-								1	0	1.26648	4.41855	-0.861972	-1.26573	0.236881	0.0053775	-0.2097	-0.438654	-0.655959	-0.0738755	0.0154333	0.130197		-0.550172	-0.953927	0.548681	0.317177	0.1021	-0.126854	-0.344159	0.237924	0.327233	0.441997		21	25	39	40	35
3008	4494	MT1F	metallothionein 1F	16q13	469	GO:0005507 [Name: copper ion binding]; GO:0005634 [Name: nucleus]; GO:0071294 [Name: cellular response to zinc ion]; GO:0005764 [Name: lysosome]; GO:0005737 [Name: cytoplasm]; GO:0005623 [Name: cell]; GO:0007263 [Name: nitric oxide mediated signal transduction]; GO:0043524 [Name: negative regulation of neuron apoptotic process]; GO:0008270 [Name: zinc ion binding]; GO:0045926 [Name: negative regu…	-	hsa04978 [Pathway Title: Mineral absorption]	-	R-HSA-5661231	Cellular responses to external stimuli; Metallothioneins bind metals; Response to metal ions								1	0	1.26743	4.35687	2.56814	1.67454	3.11987	2.9772	2.9542	2.7746	2.9214	2.52411	3.32781	3.50298		-0.266345	-1.15995	0.285387	0.142714	0.119713	-0.0598851	0.0869169	-0.310374	0.493324	0.668495		26	22	33	36	36
26823	105374546	STIM2-AS1	STIM2 antisense RNA 1	4p15.2	622	-	-	-	-	-	-								1	0	1.61053	4.3281	1.05215	-0.00666007	1.57983	1.40545	0.39255	0.506279	1.10666	1.2046	2.51395	2.39304		-0.162632	-1.22145	0.365043	0.190665	-0.822236	-0.708507	-0.108126	-0.0101811	1.29917	1.17825		12	9	15	16	8
7991	22953	P2RX2	purinergic receptor P2X 2	12q24.33	1975	GO:0001666 [Name: response to hypoxia]; GO:0005623 [Name: cell]; GO:0005886 [Name: plasma membrane]; GO:0009743 [Name: response to carbohydrate]; GO:0001614 [Name: purinergic nucleotide receptor activity]; GO:0005524 [Name: ATP binding]; GO:0007605 [Name: sensory perception of sound]; GO:0010524 [Name: positive regulation of calcium ion transport into cytosol]; GO:0033198 [Name: response to ATP];…	-	hsa04020 [Pathway Title: Calcium signaling pathway]; hsa04080 [Pathway Title: Neuroactive ligand-receptor interaction]	-	R-HSA-418346; R-HSA-139853	Platelet homeostasis; Platelet calcium homeostasis; Hemostasis; Elevation of cytosolic Ca2+ levels								1	0	2.58279	4.29401	-4.06701	-2.81092	-1.17659	-1.4414	-1.27432	-2.70913	-2.68817	-3.54401	-0.00900373	0.0616756		-2.10112	-0.845037	0.789295	0.524486	0.691571	-0.74324	-0.722284	-1.57812	1.95688	2.02756		1	4	7	7	8
10325	54507	ADAMTSL4	ADAMTS like 4	1q21.2	6432	GO:0002020 [Name: protease binding]; GO:0030198 [Name: extracellular matrix organization]; GO:0002064 [Name: epithelial cell development]; GO:0005515 [Name: protein binding]; GO:0006915 [Name: apoptotic process]; GO:0006508 [Name: proteolysis]; GO:0043065 [Name: positive regulation of apoptotic process]; GO:0005614 [Name: interstitial matrix]; GO:0005788 [Name: endoplasmic reticulum lumen]; GO:00…	-	-	-	R-HSA-5083635; R-HSA-5173214	Diseases associated with O-glycosylation of proteins; Diseases of glycosylation; Metabolism of proteins; Defective B3GALTL causes Peters-plus syndrome (PpS); O-glycosylation of TSR domain-containing proteins; Disease; O-linked glycosylation; Post-translational protein modification								1	0	1.5203	4.23826	-2.72896	-3.09223	-1.88936	-1.71846	-2.08018	-1.95517	-2.11284	-2.01481	-1.18446	-1.14655		-0.736658	-1.09993	0.10294	0.273837	-0.0878813	0.0371324	-0.120533	-0.0225086	0.807842	0.845755		9	11	14	19	15
14100	84966	IGSF21	immunoglobin superfamily member 21	1p36.13	3033	GO:0060074 [Name: synapse maturation]; GO:0007156 [Name: homophilic cell adhesion via plasma membrane adhesion molecules]; GO:0038023 [Name: signaling receptor activity]; GO:0042734 [Name: presynaptic membrane]; GO:0042803 [Name: protein homodimerization activity]; GO:0007157 [Name: heterophilic cell-cell adhesion via plasma membrane cell adhesion molecules]; GO:0045211 [Name: postsynaptic membra…	-	-	-	-	-								1	0	1.42069	4.21323	-1.64444	-1.15496	0.190459	0.20191	-0.446533	-0.500913	-1.1791	-0.668962	-0.3399	0.0530208		-1.0955	-0.606022	0.739401	0.750852	0.102409	0.0480287	-0.630158	-0.12002	0.209042	0.601963		9	20	28	34	22
10355	54550	NECAB2	N-terminal EF-hand calcium binding protein 2	16q23.3	2520	GO:0005737 [Name: cytoplasm]; GO:0042984 [Name: regulation of amyloid precursor protein biosynthetic process]; GO:0005515 [Name: protein binding]; GO:0030425 [Name: dendrite]; GO:1900451 [Name: positive regulation of glutamate receptor signaling pathway]; GO:1905477 [Name: positive regulation of protein localization to membrane]; GO:0031802 [Name: type 5 metabotropic glutamate receptor binding]; …	-	-	-	-	-								1	0	2.17788	4.16749	-2.92887	-3.1625	-1.16974	-1.43539	-2.29204	-2.08793	-2.72849	-1.65277	-0.590457	-0.207873		-1.10327	-1.33689	0.655861	0.390215	-0.46643	-0.262324	-0.902883	0.17284	1.23515	1.61773		3	4	9	9	5
3540	5274	SERPINI1	serpin family I member 1	3q26.1	2418	GO:0034774 [Name: secretory granule lumen]; GO:0007417 [Name: central nervous system development]; GO:0007422 [Name: peripheral nervous system development]; GO:0004867 [Name: serine-type endopeptidase inhibitor activity]; GO:0070062 [Name: extracellular exosome]; GO:0030155 [Name: regulation of cell adhesion]; GO:0043025 [Name: neuronal cell body]; GO:0010951 [Name: negative regulation of endopep…	-	-	myc_activpathway [Longname: Validated targets of C-MYC transcriptional activation]	-	-								1	0	1.15368	4.05794	-0.325929	0.269892	0.838377	1.32204	0.12028	0.00953005	1.19745	0.683352	1.24245	0.925804		-0.954254	-0.358433	0.210052	0.693716	-0.508045	-0.618795	0.569126	0.0550275	0.614128	0.297479		18	43	35	59	26
25635	101929572	LOC101929572	uncharacterized LOC101929572	14q11.2	2566	-	-	-	-	-	-								1	0	1.35572	3.97438	-1.25289	-0.594206	0.482147	0.263184	0.33297	-0.259689	-0.0260732	-0.619163	0.582282	0.348501		-1.1786	-0.519912	0.556441	0.337478	0.407264	-0.185395	0.0482204	-0.544869	0.656576	0.422795		10	25	29	30	32
2565	3769	KCNJ13	potassium voltage-gated channel subfamily J member 13	2q37.1	3636	GO:0005242 [Name: inward rectifier potassium channel activity]; GO:0006813 [Name: potassium ion transport]; GO:0016021 [Name: integral component of membrane]; GO:0034765 [Name: regulation of ion transmembrane transport]; GO:1990573 [Name: potassium ion import across plasma membrane]	-	hsa04974 [Pathway Title: Protein digestion and absorption]	-	-	-								1	0	2.12578	3.95656	-4.01835	-3.69142	-2.53508	-1.678	-5.02148	-5.07054	-2.78429	-3.16151	-1.2497	-1.31803		-0.965514	-0.638584	0.517761	1.37484	-1.96864	-2.0177	0.268554	-0.108665	1.80314	1.73481		2	4	5	11	1
9430	29800	ZDHHC1	zinc finger DHHC-type containing 1	16q22.1	3485	GO:0016021 [Name: integral component of membrane]; GO:0006612 [Name: protein targeting to membrane]; GO:0016409 [Name: palmitoyltransferase activity]; GO:0005783 [Name: endoplasmic reticulum]; GO:0005794 [Name: Golgi apparatus]; GO:0003677 [Name: DNA binding]; GO:0018230 [Name: peptidyl-L-cysteine S-palmitoylation]; GO:0018345 [Name: protein palmitoylation]; GO:0019706 [Name: protein-cysteine S-p…	-	-	-	-	-								1	0	2.35313	3.9242	-4.88631	-3.31993	-1.63748	-1.378	-2.28342	-2.81321	-3.50748	-2.27025	-1.66968	-1.38136		-2.3716	-0.805217	0.877232	1.13671	0.231292	-0.2985	-0.992767	0.244465	0.845031	1.13335		1	5	9	13	7
17195	221002	RASGEF1A	RasGEF domain family member 1A	10q11.21	6073	GO:0005829 [Name: cytosol]; GO:0016477 [Name: cell migration]; GO:0005088 [Name: Ras guanyl-nucleotide exchange factor activity]; GO:0007264 [Name: small GTPase mediated signal transduction]; GO:0046579 [Name: positive regulation of Ras protein signal transduction]; GO:0000165 [Name: MAPK cascade]	-	-	-	R-HSA-5673001	Cytokine Signaling in Immune system; FLT3 Signaling; Immune System; RAF/MAP kinase cascade; Signaling by Interleukins; MAPK1/MAPK3 signaling; Signal Transduction; MAPK family signaling cascades; Other interleukin signaling								1	0	2.58214	3.89808	-4.75841	-6.26749	-4.55862	-3.28062	-4.83622	-3.9282	-4.70615	-4.2135	-1.85944	-2.05809		-0.711737	-2.22081	-0.511947	0.766052	-0.789542	0.118476	-0.659477	-0.166827	2.18723	1.98858		2	1	2	6	2
19419	392862	GRID2IP	Grid2 interacting protein	7p22.1	4134	GO:0030054 [Name: cell junction]; GO:0060292 [Name: long term synaptic depression]; GO:0045211 [Name: postsynaptic membrane]	-	-	-	-	-								1	0	1.21226	3.88661	-1.45981	-1.11975	-0.0642771	-0.523991	-0.829514	-0.125053	-0.592624	-0.748451	0.187929	-0.0951831		-0.922739	-0.582679	0.472796	0.0130821	-0.292441	0.41202	-0.0555516	-0.211378	0.725002	0.44189		14	28	32	28	23
12145	63940	GPSM3	G protein signaling modulator 3	6p21.32	12957	GO:0003674 [Name: molecular_function]; GO:0030695 [Name: GTPase regulator activity]; GO:0005515 [Name: protein binding]; GO:0005575 [Name: cellular_component]; GO:0002690 [Name: positive regulation of leukocyte chemotaxis]; GO:0008150 [Name: biological_process]; GO:0050729 [Name: positive regulation of inflammatory response]; GO:1900017 [Name: positive regulation of cytokine production involved i…	-	-	-	R-HSA-418594	GPCR downstream signalling; Signaling by GPCR; Signal Transduction; G alpha (i) signalling events								1	0	2.3531	3.81221	-5.29111	-6.46797	-3.8904	-4.15521	-4.39652	-5.42294	-4.61759	-4.52089	-3.472	-2.4925		-0.818397	-1.99526	0.582313	0.317504	0.0761887	-0.950222	-0.144881	-0.0481747	1.00071	1.98021		3	2	7	7	6
10149	51764	GNG13	G protein subunit gamma 13	16p13.3	985	GO:0030425 [Name: dendrite]; GO:0050909 [Name: sensory perception of taste]; GO:0007200 [Name: phospholipase C-activating G-protein coupled receptor signaling pathway]; GO:0031681 [Name: G-protein beta-subunit binding]; GO:0003924 [Name: GTPase activity]; GO:0005834 [Name: heterotrimeric G-protein complex]; GO:0005886 [Name: plasma membrane]	-	hsa04062 [Pathway Title: Chemokine signaling pathway]; hsa04742 [Pathway Title: Taste transduction]; hsa04713 [Pathway Title: Circadian entrainment]; hsa04014 [Pathway Title: Ras signaling pathway]; hsa04724 [Pathway Title: Glutamatergic synapse]; hsa05032 [Pathway Title: Morphine addiction]; hsa04723 [Pathway Title: Retrograde endocannabinoid signaling]; hsa04726 [Pathway Title: Serotonergic syn…	-	R-HSA-432040; R-HSA-418592; R-HSA-418594; R-HSA-420092; R-HSA-428930; R-HSA-6814122; R-HSA-381676; R-HSA-392170; R-HSA-392851; R-HSA-416476; R-HSA-163359; R-HSA-202040; R-HSA-416482; R-HSA-8964616; R-HSA-381771; R-HSA-4086398; R-HSA-418217; R-HSA-418597; R-HSA-400042; R-HSA-418555; R-HSA-392451; R-HSA-456926; R-HSA-500657; R-HSA-8964315; R-HSA-9009391	ADP signalling through P2Y purinoceptor 1; G alpha (z) signalling events; GPCR downstream signalling; Hemostasis; Opioid Signalling; Signaling by GPCR; Aquaporin-mediated transport; Beta-catenin independent WNT signaling; Chaperonin-mediated protein folding; Cooperation of PDCL (PhLP1) and TRiC/CCT in G-protein beta folding; G alpha (12/13) signalling events; G alpha (i) signalling events; Peptid…								1	0	1.16398	3.76366	0.50345	0.843335	1.46637	1.82446	1.17602	1.05488	1.6927	1.12256	1.93621	1.92849		-0.851398	-0.511513	0.111521	0.469612	-0.178831	-0.299964	0.337852	-0.232284	0.581361	0.573644		13	26	22	34	22
14213	85477	SCIN	scinderin	7p21.3	11626	GO:0001786 [Name: phosphatidylserine binding]; GO:0003779 [Name: actin binding]; GO:0005886 [Name: plasma membrane]; GO:0005903 [Name: brush border]; GO:0032330 [Name: regulation of chondrocyte differentiation]; GO:0045010 [Name: actin nucleation]; GO:0005545 [Name: 1-phosphatidylinositol binding]; GO:0005546 [Name: phosphatidylinositol-4,5-bisphosphate binding]; GO:0045654 [Name: positive regula…	-	hsa04666 [Pathway Title: Fc gamma R-mediated phagocytosis]; hsa04810 [Pathway Title: Regulation of actin cytoskeleton]; hsa05203 [Pathway Title: Viral carcinogenesis]	-	-	-								1	0	2.73018	3.71808	-10.0076	-5.05805	-4.21201	-3.491	-4.81193	-5.8248	-5.2456	-5.54892	-3.4078	-3.57435		-4.88938	0.0601521	0.906194	1.62721	0.306276	-0.706591	-0.127398	-0.430711	1.7104	1.54385		0	5	5	10	4
4853	7031	TFF1	trefoil factor 1	21q22.3	492	GO:0005576 [Name: extracellular region]; GO:0030277 [Name: maintenance of gastrointestinal epithelium]; GO:0005515 [Name: protein binding]; GO:0005615 [Name: extracellular space]; GO:0043434 [Name: response to peptide hormone]; GO:0035902 [Name: response to immobilization stress]; GO:0007165 [Name: signal transduction]; GO:0010039 [Name: response to iron ion]; GO:0030154 [Name: cell differentiati…	-	-	era_genomic_pathway [Longname: Validated nuclear estrogen receptor alpha network]; hnf3apathway [Longname: FOXA1 transcription factor network]	R-HSA-9018519	Estrogen-dependent gene expression; Signaling by Nuclear Receptors; Signal Transduction; ESR-mediated signaling								1	0	1.42151	3.66945	0.979577	0.740039	1.91808	2.26426	-0.249375	0.844535	1.73221	1.18353	2.32698	2.22643		-0.41705	-0.656588	0.521457	0.867629	-1.646	-0.552093	0.335582	-0.213093	0.930356	0.829803		9	12	15	23	4
3016	4504	MT3	metallothionein 3	16q13	1172	GO:0005829 [Name: cytosol]; GO:0005840 [Name: ribosome]; GO:0005874 [Name: microtubule]; GO:0008021 [Name: synaptic vesicle]; GO:0016234 [Name: inclusion body]; GO:0019430 [Name: removal of superoxide radicals]; GO:0030295 [Name: protein kinase activator activity]; GO:0034599 [Name: cellular response to oxidative stress]; GO:0043066 [Name: negative regulation of apoptotic process]; GO:0043085 [Na…	-	-	-	R-HSA-5661231	Metallothioneins bind metals; Response to metal ions; Cellular responses to external stimuli								1	0	3.11797	3.66556	-6.69727	-3.00128	0.0852546	-0.330939	-1.90359	-1.95625	-3.784	-1.27179	-1.96405	-0.0959727		-4.60528	-0.909294	2.17724	1.76105	0.188397	0.135741	-1.69201	0.820199	0.12794	1.99602		0	2	10	9	3
11880	57664	PLEKHA4	pleckstrin homology domain containing A4	19q13.33	3836	GO:0032266 [Name: phosphatidylinositol-3-phosphate binding]; GO:0043325 [Name: phosphatidylinositol-3,4-bisphosphate binding]; GO:0090263 [Name: positive regulation of canonical Wnt signaling pathway]; GO:0006661 [Name: phosphatidylinositol biosynthetic process]; GO:0005546 [Name: phosphatidylinositol-4,5-bisphosphate binding]; GO:0005737 [Name: cytoplasm]; GO:0005886 [Name: plasma membrane]; GO:…	-	-	-	R-HSA-1660499	Synthesis of PIPs at the plasma membrane; Metabolism of lipids; Phospholipid metabolism; Metabolism; PI Metabolism								1	0	1.22584	3.64791	-0.840559	-1.35741	-0.370006	-0.0952608	-1.15521	-0.092834	-0.524052	-0.425706	0.00220088	0.565997		-0.411276	-0.928122	0.0592773	0.334022	-0.725924	0.336449	-0.0947686	0.00357691	0.431484	0.99528		20	22	24	35	17
3034	4582	MUC1	mucin 1, cell surface associated	1q22	4717	GO:0019221 [Name: cytokine-mediated signaling pathway]; GO:0005615 [Name: extracellular space]; GO:0005887 [Name: integral component of plasma membrane]; GO:0016266 [Name: O-glycan processing]; GO:0016324 [Name: apical plasma membrane]; GO:0000790 [Name: nuclear chromatin]; GO:0036003 [Name: positive regulation of transcription from RNA polymerase II promoter in response to stress]; GO:0070062 [N…	-	-	-	R-HSA-5083636; R-HSA-5621480; R-HSA-6785807; R-HSA-5083625; R-HSA-5083632; R-HSA-977068; R-HSA-913709	Diseases associated with O-glycosylation of proteins; Innate Immune System; Defective C1GALT1C1 causes Tn polyagglutination syndrome (TNPS); Disease; Diseases of glycosylation; Immune System; Termination of O-glycan biosynthesis; Dectin-2 family; O-linked glycosylation of mucins; Defective GALNT12 causes colorectal cancer 1 (CRCS1); Interleukin-4 and Interleukin-13 signaling; Post-translational p…								1	0	1.31477	3.61354	-2.63934	-1.16407	-0.860134	-0.615164	-0.900111	-0.898199	-0.947294	-1.03454	-0.438582	-0.0382517		-1.68577	-0.210501	0.0934351	0.338405	0.0534578	0.0553697	0.00627449	-0.0809717	0.514987	0.915317		7	31	21	30	25
2002	2939	GSTA2	glutathione S-transferase alpha 2	6p12.2	1221	GO:0005829 [Name: cytosol]; GO:0004364 [Name: glutathione transferase activity]; GO:0035722 [Name: interleukin-12-mediated signaling pathway]; GO:0005515 [Name: protein binding]; GO:1901687 [Name: glutathione derivative biosynthetic process]; GO:0006749 [Name: glutathione metabolic process]; GO:0030855 [Name: epithelial cell differentiation]; GO:0006805 [Name: xenobiotic metabolic process]; GO:00…	h_arenrf2Pathway [Pathway Title: Oxidative Stress Induced Gene Expression Via Nrf2]	hsa00980 [Pathway Title: Metabolism of xenobiotics by cytochrome P450]; hsa00480 [Pathway Title: Glutathione metabolism]; hsa00982 [Pathway Title: Drug metabolism - cytochrome P450]; hsa05204 [Pathway Title: Chemical carcinogenesis]	-	R-HSA-8950505; R-HSA-156590	Gene and protein expression by JAK-STAT signaling after Interleukin-12 stimulation; Glutathione conjugation; Interleukin-12 family signaling; Phase II - Conjugation of compounds; Cytokine Signaling in Immune system; Interleukin-12 signaling; Signaling by Interleukins; Biological oxidations; Metabolism; Immune System								1	0	2.01394	3.50768	-0.908345	-1.5516	1.08967	0.0206291	-1.56071	0.262771	-1.02122	0.382393	0.736957	1.12564		-0.765964	-1.40922	1.23205	0.16301	-1.41833	0.405152	-0.878835	0.524775	0.879338	1.26802		6	6	21	12	4
17918	284339	TMEM145	transmembrane protein 145	19q13.2	3605	GO:0019236 [Name: response to pheromone]; GO:0007186 [Name: G-protein coupled receptor signaling pathway]; GO:0016021 [Name: integral component of membrane]	-	-	-	-	-								1	0	2.12445	3.50429	-4.93515	-3.36877	-2.52273	-1.66564	-4.08381	-3.57727	-2.41624	-2.89282	-1.81699	-1.19106		-2.0881	-0.52172	0.324322	1.18141	-1.23676	-0.730226	0.430809	-0.0457679	1.03005	1.65598		1	5	5	11	2
19614	401115	C4orf48	chromosome 4 open reading frame 48	4p16.3	540	GO:0005576 [Name: extracellular region]	-	-	-	-	-								1	0	1.32455	3.49366	1.83685	3.09182	3.29744	4.10903	3.27996	3.27974	2.30452	3.7686	3.90797	4.04839		-1.45558	-0.200615	0.00500852	0.816596	-0.0124721	-0.0126868	-0.987912	0.476166	0.615539	0.755954		18	68	43	91	52
435	631	BFSP1	beaded filament structural protein 1	20p12.1	3371	GO:0005737 [Name: cytoplasm]; GO:0005886 [Name: plasma membrane]; GO:0005515 [Name: protein binding]; GO:0005212 [Name: structural constituent of eye lens]; GO:0005938 [Name: cell cortex]; GO:0048469 [Name: cell maturation]; GO:0070307 [Name: lens fiber cell development]; GO:0005200 [Name: structural constituent of cytoskeleton]; GO:0005882 [Name: intermediate filament]; GO:0007010 [Name: cytoske…	-	-	-	-	-								1	0	1.59481	3.45225	-1.9647	-2.79992	-0.957272	-0.642778	-1.46735	-1.93191	-2.16983	-1.23359	-1.2838	-0.627625		-0.45682	-1.29204	0.550604	0.865098	0.0405309	-0.424036	-0.661953	0.27429	0.22408	0.880251		8	7	14	21	12
660	925	CD8A	CD8a molecule	2p11.2	3634	GO:0002456 [Name: T cell mediated immunity]; GO:0006955 [Name: immune response]; GO:0007169 [Name: transmembrane receptor protein tyrosine kinase signaling pathway]; GO:0015026 [Name: coreceptor activity]; GO:0050776 [Name: regulation of immune response]; GO:0042110 [Name: T cell activation]; GO:0045065 [Name: cytotoxic T cell differentiation]; GO:0007166 [Name: cell surface receptor signaling pa…	h_il17Pathway [Pathway Title: IL 17 Signaling Pathway]; h_tcytotoxicPathway [Pathway Title: T Cytotoxic Cell Surface Molecules]; h_stemPathway [Pathway Title: Regulation of hematopoiesis by cytokines]	hsa04514 [Pathway Title: Cell adhesion molecules (CAMs)]; hsa04640 [Pathway Title: Hematopoietic cell lineage]; hsa04660 [Pathway Title: T cell receptor signaling pathway]; hsa05340 [Pathway Title: Primary immunodeficiency]; hsa04612 [Pathway Title: Antigen processing and presentation]	cd8tcrpathway [Longname: TCR signaling in na&#xef;ve CD8+ T cells]; cd8tcrdownstreampathway [Longname: Downstream signaling in na&#xef;ve CD8+ T cells]; il12_2pathway [Longname: IL12-mediated signaling events]	R-HSA-198933	Immune System; Adaptive Immune System; Immunoregulatory interactions between a Lymphoid and a non-Lymphoid cell								1	0	1.18025	3.36621	-1.75493	-1.56645	-0.627553	-0.191718	-1.07716	-1.13146	-1.08892	-1.42376	-0.475749	-0.997549		-0.721403	-0.532925	0.405973	0.841808	-0.0436374	-0.0979352	-0.0553969	-0.390236	0.557777	0.0359767		10	18	19	31	17
13530	83849	SYT15	synaptotagmin 15	10q11.22	7160	GO:0001786 [Name: phosphatidylserine binding]; GO:0016192 [Name: vesicle-mediated transport]; GO:0070382 [Name: exocytic vesicle]; GO:0005509 [Name: calcium ion binding]; GO:0005544 [Name: calcium-dependent phospholipid binding]; GO:0014059 [Name: regulation of dopamine secretion]; GO:0016021 [Name: integral component of membrane]; GO:0030276 [Name: clathrin binding]; GO:0071277 [Name: cellular r…	-	-	-	-	-								1	0	2.07195	3.33816	-5.92511	-3.53163	-3.51269	-2.6556	-3.54082	-3.01869	-3.25661	-4.84959	-1.92124	-1.42626		-2.56129	-0.167808	-0.148861	0.708223	-0.176999	0.345131	0.107214	-1.48577	1.44259	1.93757		1	9	5	11	6
1651	2329	FMO4	flavin containing monooxygenase 4	1q24.3	2542	GO:0004499 [Name: N,N-dimethylaniline monooxygenase activity]; GO:0050660 [Name: flavin adenine dinucleotide binding]; GO:0055114 [Name: oxidation-reduction process]; GO:0004497 [Name: monooxygenase activity]; GO:0005789 [Name: endoplasmic reticulum membrane]; GO:0016021 [Name: integral component of membrane]; GO:0050661 [Name: NADP binding]; GO:0042737 [Name: drug catabolic process]	-	hsa00982 [Pathway Title: Drug metabolism - cytochrome P450]	-	-	-								1	0	1.33573	3.31711	-1.38966	-0.973553	-0.550059	0.413764	-0.479632	-0.99987	-0.192227	-0.994878	0.0792053	0.606391		-0.941605	-0.525502	-0.102008	0.861816	-0.0315805	-0.551819	0.255825	-0.546827	0.527257	1.05444		9	19	14	33	18
4266	6275	S100A4	S100 calcium binding protein A4	1q21.3	946	GO:0070062 [Name: extracellular exosome]; GO:0005509 [Name: calcium ion binding]; GO:0005576 [Name: extracellular region]; GO:0005615 [Name: extracellular space]; GO:0042802 [Name: identical protein binding]; GO:0005634 [Name: nucleus]; GO:0003723 [Name: RNA binding]; GO:0003779 [Name: actin binding]; GO:0043005 [Name: neuron projection]; GO:0043123 [Name: positive regulation of I-kappaB kinase/N…	-	-	-	-	-								1	0	1.61618	3.30637	-0.540194	-0.462217	0.974903	1.12047	-0.0446699	-1.64719	0.722387	0.134558	1.54357	0.363604		-0.756717	-0.67874	0.75838	0.903951	-0.261193	-1.86371	0.505864	-0.0819648	1.32705	0.147081		6	10	15	20	9
19440	399726	MIR1915HG	MIR1915 host gene	10p12.31	3799	-	-	-	-	-	-								1	0	1.59962	3.19184	-2.80394	-3.44439	-1.93005	-1.61693	-2.21808	-3.25141	-2.65877	-2.24496	-1.24634	-1.79262		-0.483187	-1.12364	0.390701	0.703821	0.102665	-0.93066	-0.338024	0.0757871	1.07441	0.528129		5	5	8	12	8
2370	3481	IGF2	insulin like growth factor 2	11p15.5	6979	GO:0002576 [Name: platelet degranulation]; GO:0005159 [Name: insulin-like growth factor receptor binding]; GO:0043085 [Name: positive regulation of catalytic activity]; GO:0043410 [Name: positive regulation of MAPK cascade]; GO:0048018 [Name: receptor agonist activity]; GO:0051781 [Name: positive regulation of cell division]; GO:0005576 [Name: extracellular region]; GO:0042104 [Name: positive reg…	-	hsa05205 [Pathway Title: Proteoglycans in cancer]	ajdiss_2pathway [Longname: Posttranslational regulation of adherens junction stability and dissassembly]	R-HSA-2428928; R-HSA-2428933; R-HSA-381426; R-HSA-114608; R-HSA-2404192	Hemostasis; Insulin-like Growth Factor-2 mRNA Binding Proteins (IGF2BPs/IMPs/VICKZs) bind RNA; Metabolism of RNA; Metabolism of proteins; Response to elevated platelet cytosolic Ca2+; IGF1R signaling cascade; Platelet degranulation; Signal Transduction; Signaling by Type 1 Insulin-like Growth Factor 1 Receptor (IGF1R); IRS-related events triggered by IGF1R; Platelet activation, signaling and aggr…								1	0	2.28876	3.18498	-4.39847	-6.4681	-2.63934	-4.45539	-4.47764	-4.5303	-4.19809	-3.62825	-2.98976	-2.38322		-0.381616	-2.45124	1.37751	-0.438538	-0.460786	-0.513441	-0.181231	0.388606	1.0271	1.63364		3	1	9	3	3
12616	79148	MMP28	matrix metallopeptidase 28	17q12	6201	GO:0005515 [Name: protein binding]; GO:0031012 [Name: extracellular matrix]; GO:0010760 [Name: negative regulation of macrophage chemotaxis]; GO:0008270 [Name: zinc ion binding]; GO:0030198 [Name: extracellular matrix organization]; GO:0004222 [Name: metalloendopeptidase activity]; GO:0005615 [Name: extracellular space]; GO:0006508 [Name: proteolysis]; GO:0030574 [Name: collagen catabolic process…	-	-	-	-	-								1	0	2.2747	3.18446	-5.71765	-5.40481	-3.04653	-4.28487	-5.79163	-4.91801	-3.77169	-6.1015	-2.5995	-2.4995		-1.30408	-0.991241	1.36704	0.128697	-1.37806	-0.504443	0.641879	-1.68793	1.81407	1.91407		1	2	6	3	1
908	1286	COL4A4	collagen type IV alpha 4 chain	2q36.3	10076	GO:0005201 [Name: extracellular matrix structural constituent]; GO:0030198 [Name: extracellular matrix organization]; GO:0005615 [Name: extracellular space]; GO:0032836 [Name: glomerular basement membrane development]; GO:0005576 [Name: extracellular region]; GO:0005788 [Name: endoplasmic reticulum lumen]; GO:0030020 [Name: extracellular matrix structural constituent conferring tensile strength];…	-	hsa05200 [Pathway Title: Pathways in cancer]; hsa04151 [Pathway Title: PI3K-Akt signaling pathway]; hsa04510 [Pathway Title: Focal adhesion]; hsa05146 [Pathway Title: Amoebiasis]; hsa04974 [Pathway Title: Protein digestion and absorption]; hsa04512 [Pathway Title: ECM-receptor interaction]; hsa05222 [Pathway Title: Small cell lung cancer]	syndecan_1_pathway [Longname: Syndecan-1-mediated signaling events]; avb3_integrin_pathway [Longname: Integrins in angiogenesis]; integrin1_pathway [Longname: Beta1 integrin cell surface interactions]; integrin3_pathway [Longname: Beta3 integrin cell surface interactions]	R-HSA-1442490; R-HSA-1650814; R-HSA-2243919; R-HSA-419037; R-HSA-1474244; R-HSA-8948216; R-HSA-216083; R-HSA-2214320; R-HSA-3000178; R-HSA-2022090; R-HSA-186797; R-HSA-3000157; R-HSA-3000171	Axon guidance; Developmental Biology; NCAM signaling for neurite out-growth; Collagen biosynthesis and modifying enzymes; Collagen chain trimerization; Extracellular matrix organization; Collagen formation; Signaling by PDGF; Integrin cell surface interactions; Assembly of collagen fibrils and other multimeric structures; NCAM1 interactions; Signal Transduction; Signaling by Receptor Tyrosine Kin…								1	0	2.72104	3.1688	-5.48885	-6.99793	-3.52759	-4.98522	-5.56666	-4.08736	-6.88788	-3.65219	-2.30783	-3.19985		-0.818717	-2.32779	1.14254	-0.315087	-0.896521	0.58278	-2.21774	1.01794	2.3623	1.47028		2	1	7	3	2
23318	100506540	SPTY2D1OS	SPTY2D1 opposite strand	11p15.1	2283	GO:0016021 [Name: integral component of membrane]	-	-	-	-	-								1	0	1.10729	3.11014	-1.40245	-0.425615	0.43734	-0.150545	-0.406535	-0.301403	-0.357292	-0.383902	0.234238	0.462835		-1.17312	-0.196282	0.666673	0.0787882	-0.177203	-0.07207	-0.127959	-0.154569	0.463571	0.692168		8	25	25	20	17
3820	5630	PRPH	peripherin	12q13.12	2618	GO:0005198 [Name: structural molecule activity]; GO:0005515 [Name: protein binding]; GO:0045098 [Name: type III intermediate filament]; GO:0045104 [Name: intermediate filament cytoskeleton organization]; GO:0005882 [Name: intermediate filament]; GO:0016020 [Name: membrane]; GO:0070062 [Name: extracellular exosome]	-	hsa05014 [Pathway Title: Amyotrophic lateral sclerosis (ALS)]	-	-	-								1	0	1.54437	3.08216	-2.98392	-2.652	-1.39289	-1.84801	-2.34708	-1.92451	-1.43163	-2.02466	-0.775816	-1.10495		-1.13537	-0.803455	0.455654	0.000532991	-0.49853	-0.0759631	0.416914	-0.176114	1.07273	0.743598		3	6	8	7	5
21375	727897	MUC5B	mucin 5B, oligomeric mucus/gel-forming	11p15.5	18598	GO:0002223 [Name: stimulatory C-type lectin receptor signaling pathway]; GO:0005796 [Name: Golgi lumen]; GO:0070062 [Name: extracellular exosome]; GO:0005515 [Name: protein binding]; GO:0005615 [Name: extracellular space]; GO:0005886 [Name: plasma membrane]; GO:0043231 [Name: intracellular membrane-bounded organelle]; GO:0016266 [Name: O-glycan processing]	-	hsa04970 [Pathway Title: Salivary secretion]	-	R-HSA-5083636; R-HSA-913709; R-HSA-5621480; R-HSA-5083625; R-HSA-977068; R-HSA-5083632	Termination of O-glycan biosynthesis; Innate Immune System; Metabolism of proteins; Defective GALNT3 causes familial hyperphosphatemic tumoral calcinosis (HFTC); Post-translational protein modification; Dectin-2 family; Defective GALNT12 causes colorectal cancer 1 (CRCS1); C-type lectin receptors (CLRs); Immune System; O-linked glycosylation; O-linked glycosylation of mucins; Diseases associated …								1	0	1.34934	3.01657	-4.61855	-4.75938	-3.76654	-2.59437	-5.48972	-5.22913	-4.05603	-4.27678	-3.5378	-3.93356		-0.392363	-0.533195	0.459648	1.63181	-1.26354	-1.00294	0.170152	-0.0505907	0.688388	0.292626		7	10	11	30	4
11618	57152	SLURP1	secreted LY6/PLAUR domain containing 1	8q24.3	527	GO:0005576 [Name: extracellular region]; GO:0005615 [Name: extracellular space]; GO:0007155 [Name: cell adhesion]; GO:0007626 [Name: locomotory behavior]; GO:0038195 [Name: urokinase plasminogen activator signaling pathway]; GO:0070062 [Name: extracellular exosome]; GO:0005125 [Name: cytokine activity]; GO:0030549 [Name: acetylcholine receptor activator activity]; GO:0008285 [Name: negative regul…	-	-	-	-	-								1	0	1.59484	2.98855	0.712605	-0.904947	0.729385	1.55211	-1.30968	-0.0879274	0.766878	0.978595	1.23442	1.88068		0.157392	-1.46016	0.174172	0.996899	-1.86489	-0.64314	0.211665	0.423383	0.679212	1.32547		8	4	7	15	2
13599	83988	NCALD	neurocalcin delta	8q22.3	8043	GO:0030130 [Name: clathrin coat of trans-Golgi network vesicle]; GO:0005622 [Name: intracellular]; GO:0005829 [Name: cytosol]; GO:0015631 [Name: tubulin binding]; GO:0003073 [Name: regulation of systemic arterial blood pressure]; GO:0016192 [Name: vesicle-mediated transport]; GO:0019722 [Name: calcium-mediated signaling]; GO:0030276 [Name: clathrin binding]; GO:0003779 [Name: actin binding]; GO:0…	-	-	-	R-HSA-451308	Activation of Ca-permeable Kainate Receptor; Neurotransmitter receptors and postsynaptic signal transmission; Transmission across Chemical Synapses; Ionotropic activity of kainate receptors; Neuronal System; Activation of kainate receptors upon glutamate binding								1	0	1.05046	2.96783	-2.9011	-2.97301	-1.77373	-2.04093	-2.31021	-2.66164	-2.36543	-2.48814	-2.08901	-1.88218		-0.552564	-0.624468	0.574811	0.307608	0.0383293	-0.313101	-0.0168949	-0.139604	0.259526	0.466357		10	15	19	19	16
583	822	CAPG	capping actin protein, gelsolin like	2p11.2	2419	GO:0005634 [Name: nucleus]; GO:0005730 [Name: nucleolus]; GO:0008290 [Name: F-actin capping protein complex]; GO:0065003 [Name: macromolecular complex assembly]; GO:0005814 [Name: centriole]; GO:0042470 [Name: melanosome]; GO:0051016 [Name: barbed-end actin filament capping]; GO:0001726 [Name: ruffle]; GO:0005515 [Name: protein binding]; GO:0005737 [Name: cytoplasm]; GO:0022617 [Name: extracellul…	-	-	-	-	-								1	0	1.97474	2.96491	-4.35956	-2.53795	-0.960184	-1.73396	-1.75667	-1.81046	-3.37815	-1.91061	-1.58499	-0.410401		-2.31527	-0.493654	1.08411	0.310334	0.287622	0.233838	-1.33386	0.133687	0.459301	1.63389		1	6	10	7	7
11571	57093	TRIM49	tripartite motif containing 49	11q14.3	2163	GO:0008270 [Name: zinc ion binding]; GO:0005515 [Name: protein binding]; GO:0019901 [Name: protein kinase binding]	-	-	-	-	-								1	0	1.62937	2.90722	-3.26904	-1.97135	-0.317129	-1.06475	-2.38568	-3.39855	-1.27028	-2.41219	-0.981556	-1.1481		-1.44717	-0.149486	1.50473	0.757114	-0.563818	-1.57669	0.55158	-0.590326	0.840305	0.673758		2	8	14	10	4
9286	27345	KCNMB4	potassium calcium-activated channel subfamily M regulatory beta subunit 4	12q15	4860	GO:0006813 [Name: potassium ion transport]; GO:0005515 [Name: protein binding]; GO:0007268 [Name: chemical synaptic transmission]; GO:0045202 [Name: synapse]; GO:0005513 [Name: detection of calcium ion]; GO:0019228 [Name: neuronal action potential]; GO:0005886 [Name: plasma membrane]; GO:0005887 [Name: integral component of plasma membrane]; GO:0008076 [Name: voltage-gated potassium channel compl…	-	hsa04022 [Pathway Title: cGMP-PKG signaling pathway]; hsa04270 [Pathway Title: Vascular smooth muscle contraction]; hsa04911 [Pathway Title: Insulin secretion]	-	R-HSA-1296052; R-HSA-418457	Ca2+ activated K+ channels; Platelet homeostasis; Nitric oxide stimulates guanylate cyclase; cGMP effects; Hemostasis; Potassium Channels; Neuronal System								1	0	1.19812	2.81316	-2.32465	-2.56419	-1.04695	-1.75175	-1.67587	-1.93486	-1.63866	-1.34917	-0.855787	-1.86115		-0.624345	-0.863882	0.653354	-0.0514478	0.024432	-0.234558	0.0616476	0.351132	0.844517	-0.16085		9	12	19	14	15
7414	10753	CAPN9	calpain 9	1q42.2	2593	GO:0005575 [Name: cellular_component]; GO:0005509 [Name: calcium ion binding]; GO:0005737 [Name: cytoplasm]; GO:0007586 [Name: digestion]; GO:0004198 [Name: calcium-dependent cysteine-type endopeptidase activity]; GO:0045214 [Name: sarcomere organization]; GO:0006508 [Name: proteolysis]	-	-	-	R-HSA-1474228	Degradation of the extracellular matrix; Extracellular matrix organization								1	0	1.27387	2.77935	-1.9949	-1.91693	-1.0604	-0.654185	-2.07549	-1.02853	-1.53187	-0.634264	-0.695344	-0.510613		-0.784653	-0.706675	0.149857	0.556067	-0.865235	0.181723	-0.321618	0.575988	0.514908	0.699639		6	10	10	16	6
24555	100996693	SPEGNB	SPEG neighbor	2q35	1250	-	-	-	-	-	-								1	0	1.64853	2.77407	-1.91738	-1.58547	-0.735956	-0.137571	-1.59457	-0.214514	-2.02825	-0.161664	0.147452	0.337007		-1.12829	-0.796374	0.0531347	0.65152	-0.805482	0.574577	-1.23916	0.627427	0.936543	1.1261		3	6	6	11	4
9182	27146	FAM184B	family with sequence similarity 184 member B	4p15.32-p15.31	6731	-	-	-	-	-	-								1	0	1.53601	2.68116	-4.34627	-3.03405	-2.17575	-2.03038	-2.87558	-3.50533	-1.74827	-3.57605	-1.77797	-2.4673		-1.59258	-0.280356	0.57795	0.723312	-0.121883	-0.751631	1.00542	-0.822354	0.975724	0.286391		3	12	12	16	9
13157	80303	EFHD1	EF-hand domain family member D1	2q37.1	2675	GO:0005739 [Name: mitochondrion]; GO:1900069 [Name: regulation of cellular hyperosmotic salinity response]; GO:0031175 [Name: neuron projection development]; GO:0005743 [Name: mitochondrial inner membrane]	-	-	-	-	-								1	0	1.22308	2.68005	-2.03982	-2.27785	-1.10531	-0.996382	-1.13371	-2.17404	-1.46271	-1.88863	-0.876747	-1.13602		-0.530699	-0.76873	0.40381	0.51274	0.375415	-0.664922	0.0464149	-0.379505	0.632375	0.373099		6	8	10	13	12
18590	342918	C19orf81	chromosome 19 open reading frame 81	19q13.33	888	-	-	-	-	-	-								1	0	1.24504	2.60181	-1.02141	-0.520305	0.485596	0.219655	-0.529496	-0.840684	-0.245284	0.609165	0.784017	0.304368		-0.945969	-0.444868	0.561033	0.295092	-0.454059	-0.765247	-0.169846	0.684603	0.859455	0.379806		4	9	10	10	6
17677	283089	WDR11-AS1	WDR11 antisense RNA 1	10q26.12	6427	-	-	-	-	-	-								1	0	1.35995	2.51098	-3.87692	-4.20291	-2.36992	-3.36236	-2.65868	-3.43865	-3.60608	-4.29524	-2.37385	-2.90948		-0.567513	-0.893507	0.93949	-0.0529497	0.65073	-0.129243	-0.296672	-0.985829	0.935562	0.399931		4	5	10	6	10
11598	57126	CD177	CD177 molecule	19q13.31	2474	GO:0005178 [Name: integrin binding]; GO:0034394 [Name: protein localization to cell surface]; GO:0043312 [Name: neutrophil degranulation]; GO:0043315 [Name: positive regulation of neutrophil degranulation]; GO:0045217 [Name: cell-cell junction maintenance]; GO:0072672 [Name: neutrophil extravasation]; GO:0007155 [Name: cell adhesion]; GO:0032930 [Name: positive regulation of superoxide anion gene…	-	-	-	R-HSA-202733; R-HSA-140875; R-HSA-6798695	Immune System; Innate Immune System; Formation of Fibrin Clot (Clotting Cascade); Cell surface interactions at the vascular wall; Hemostasis; Common Pathway of Fibrin Clot Formation; Neutrophil degranulation								1	0	1.43402	2.45283	-2.9023	-3.13592	-1.97957	-1.25856	-4.46598	-3.03412	-2.22878	-2.606	-2.0693	-1.02333		-0.431911	-0.665532	0.490812	1.21183	-1.99559	-0.563736	0.241606	-0.135614	0.401084	1.44706		3	4	5	10	1
18717	348013	TMEM255B	transmembrane protein 255B	13q34	7301	GO:0016021 [Name: integral component of membrane]	-	-	-	-	-								1	0	1.17458	2.41213	-4.46354	-2.42231	-2.29302	-2.06078	-2.70658	-3.21445	-2.70705	-3.33718	-2.00561	-2.20916		-1.72158	0.319656	0.44895	0.681193	0.0353895	-0.472482	0.0349168	-0.595213	0.736356	0.53281		3	20	12	17	11
[truncated: 5 more columns]

## Sheet: dn P05.2FC.Fimo.Romi-Ipata.only
			datatype																C42B_Fimo & Romi_Ipata ONLY	C42B_Fimo & Romi_Ipata ONLY	C42B_Fimo & Romi_Ipata ONLY	C42B_Fimo & Romi_Ipata ONLY	LOG2_FPKM	LOG2_FPKM	LOG2_FPKM	LOG2_FPKM	LOG2_FPKM	LOG2_FPKM	LOG2_FPKM	LOG2_FPKM	LOG2_FPKM	LOG2_FPKM		LOG2_MC_RATIOS	LOG2_MC_RATIOS	LOG2_MC_RATIOS	LOG2_MC_RATIOS	LOG2_MC_RATIOS	LOG2_MC_RATIOS	LOG2_MC_RATIOS	LOG2_MC_RATIOS	LOG2_MC_RATIOS	LOG2_MC_RATIOS		RAW_COUNTS	RAW_COUNTS	RAW_COUNTS	RAW_COUNTS	RAW_COUNTS
			line																				C42B	C42B	C42B	C42B	C42B	C42B	C42B	C42B	C42B	C42B		C42B	C42B	C42B	C42B	C42B	C42B	C42B	C42B	C42B	C42B		C42B	C42B	C42B	C42B	C42B
			group																0	97			Control	Control	Fimepinostat	Fimepinostat	Ipata	Ipata	Romidepsin	Romidepsin	Romidepsin_Ipata	Romidepsin_Ipata		Control	Control	Fimepinostat	Fimepinostat	Ipata	Ipata	Romidepsin	Romidepsin	Romidepsin_Ipata	Romidepsin_Ipata		Control	Control	Fimepinostat	Fimepinostat	Ipata
ROW	ENTREZ	SYMBOL	GENENAME	MAP	Gene.Exonic.Length	GO ID	Biocarta Pathway Name	KEGG Pathway Info	NCIPID Pathway Name	Reactome ID	Reactome Pathway Name	Nelson.AR.10.list	10.gene.NE.sig	CCP.prolif.31.gene.sig	CM.pheno.fig.order	CM.pheno.GROUP	CM.pheno.GROUP.figure	pheno_cluster_v2	UP BOTH ONLY 2FC P<0.05	DOWN BOTH ONLY 2FC P<0.05	Ave logFC Fimo & Romi_Ipata	Ave T Fimo & Romi_Ipata	C42B_Control_I	C42B_Control_II	C42B_Fimepinostat_I	C42B_Fimepinostat_II	C42B_Ipata_I	C42B_Ipata_II	C42B_Romidepsin_I	C42B_Romidepsin_II	C42B_Romidepsin_Ipata_I	C42B_Romidepsin_Ipata_II	xxx	C42B_Control_I	C42B_Control_II	C42B_Fimepinostat_I	C42B_Fimepinostat_II	C42B_Ipata_I	C42B_Ipata_II	C42B_Romidepsin_I	C42B_Romidepsin_II	C42B_Romidepsin_Ipata_I	C42B_Romidepsin_Ipata_II	xxx	C42B_Control_I	C42B_Control_II	C42B_Fimepinostat_I	C42B_Fimepinostat_II	C42B_Ipata_I
5473	8243	SMC1A	structural maintenance of chromosomes 1A	Xp11.22	10484	GO:0005515 [Name: protein binding]; GO:0005694 [Name: chromosome]; GO:0019827 [Name: stem cell population maintenance]; GO:0030893 [Name: meiotic cohesin complex]; GO:0036033 [Name: mediator complex binding]; GO:0005524 [Name: ATP binding]; GO:0016363 [Name: nuclear matrix]; GO:0000775 [Name: chromosome, centromeric region]; GO:1901673 [Name: regulation of mitotic spindle assembly]; GO:0003682 [N…	-	hsa04110 [Pathway Title: Cell cycle]; hsa04114 [Pathway Title: Oocyte meiosis]	atm_pathway [Longname: ATM pathway]	R-HSA-1221632; R-HSA-2467813; R-HSA-2500257; R-HSA-3108214; R-HSA-9018519; R-HSA-2470946; R-HSA-2468052	ESR-mediated signaling; S Phase; SUMO E3 ligases SUMOylate target proteins; Separation of Sister Chromatids; Cell Cycle, Mitotic; Meiotic synapsis; Metabolism of proteins; Post-translational protein modification; Meiosis; Mitotic Metaphase and Anaphase; Reproduction; SUMOylation; Cell Cycle; Establishment of Sister Chromatid Cohesion; Estrogen-dependent gene expression; Mitotic Anaphase; SUMOylat…								0	1	-1.56947	-27.3676	4.61903	4.5527	3.19467	3.16135	3.62725	3.58709	4.10687	4.06457	2.66368	2.69781		0.991532	0.9252	-0.432836	-0.466153	-0.000255784	-0.0404157	0.479364	0.437072	-0.963817	-0.929689		2418	3643	779	917	1287
3785	5591	PRKDC	protein kinase, DNA-activated, catalytic subunit	8q11.21	15417	GO:0003723 [Name: RNA binding]; GO:0006464 [Name: cellular protein modification process]; GO:0016020 [Name: membrane]; GO:0016567 [Name: protein ubiquitination]; GO:0032991 [Name: macromolecular complex]; GO:0043065 [Name: positive regulation of apoptotic process]; GO:0002218 [Name: activation of innate immune response]; GO:0002638 [Name: negative regulation of immunoglobulin production]; GO:0004…	h_fasPathway [Pathway Title: FAS signaling pathway ( CD95 )]; h_HivnefPathway [Pathway Title: HIV-I Nef: negative effector of Fas and TNF]; h_tnfr1Pathway [Pathway Title: TNFR1 Signaling Pathway]; h_g2Pathway [Pathway Title: Cell Cycle: G2/M Checkpoint]	hsa03450 [Pathway Title: Non-homologous end-joining]; hsa04110 [Pathway Title: Cell cycle]	bard1pathway [Longname: BARD1 signaling events]; dnapk_pathway [Longname: DNA-PK pathway in nonhomologous end joining]; pi3kciaktpathway [Longname: Class I PI3K signaling events mediated by Akt]; ar_pathway [Longname: Coregulation of Androgen receptor activity]	R-HSA-8866654; R-HSA-3270619; R-HSA-1834949; R-HSA-5693571	Cytosolic sensors of pathogen-associated DNA; IRF3-mediated induction of type I IFN; Nonhomologous End-Joining (NHEJ); STING mediated induction of host immune responses; Immune System; Innate Immune System; DNA Double-Strand Break Repair; DNA Repair; E3 ubiquitin ligases ubiquitinate target proteins; Metabolism of proteins; Post-translational protein modification; Protein ubiquitination								0	1	-1.27485	-26.5986	5.43432	5.31913	4.06755	4.00253	4.92062	4.89734	5.23156	5.21201	4.00598	3.96393		0.728821	0.613631	-0.637951	-0.702963	0.215127	0.191842	0.526062	0.506514	-0.699516	-0.741568		6257	9113	2098	2416	4639
4526	6596	HLTF	helicase like transcription factor	3q24	6024	GO:0005634 [Name: nucleus]; GO:0016567 [Name: protein ubiquitination]; GO:0003723 [Name: RNA binding]; GO:0005654 [Name: nucleoplasm]; GO:0008270 [Name: zinc ion binding]; GO:0001228 [Name: transcriptional activator activity, RNA polymerase II transcription regulatory region sequence-specific binding]; GO:0003677 [Name: DNA binding]; GO:0005829 [Name: cytosol]; GO:0008094 [Name: DNA-dependent ATP…	-	-	-	R-HSA-8866654	Metabolism of proteins; Post-translational protein modification; E3 ubiquitin ligases ubiquitinate target proteins; Protein ubiquitination								0	1	-1.11409	-19.5212	5.17673	5.14371	3.93162	3.94174	4.25168	4.15985	4.87769	4.84895	4.01996	3.92935		0.7486	0.715578	-0.496506	-0.486385	-0.176448	-0.268276	0.449566	0.420818	-0.408167	-0.49878		2045	3153	746	905	1140
6953	10178	TENM1	teneurin transmembrane protein 1	Xq25	12896	GO:0007157 [Name: heterophilic cell-cell adhesion via plasma membrane cell adhesion molecules]; GO:0043406 [Name: positive regulation of MAP kinase activity]; GO:0007218 [Name: neuropeptide signaling pathway]; GO:0033138 [Name: positive regulation of peptidyl-serine phosphorylation]; GO:0042803 [Name: protein homodimerization activity]; GO:0048471 [Name: perinuclear region of cytoplasm]; GO:00057…	-	-	-	-	-								0	1	-1.80162	-18.4991	2.47103	2.53565	0.9348	0.75712	1.56126	1.61322	1.65172	1.54465	0.48747	0.260342		1.08931	1.15392	-0.446927	-0.624607	0.179533	0.231498	0.269991	0.162927	-0.894257	-1.12138		671	1107	200	213	378
8385	23468	CBX5	chromobox 5	12q13.13	15038	GO:0000784 [Name: nuclear chromosome, telomeric region]; GO:0005730 [Name: nucleolus]; GO:0006974 [Name: cellular response to DNA damage stimulus]; GO:0005635 [Name: nuclear envelope]; GO:0005654 [Name: nucleoplasm]; GO:0043021 [Name: ribonucleoprotein complex binding]; GO:0003682 [Name: chromatin binding]; GO:0017053 [Name: transcriptional repressor complex]; GO:0030674 [Name: protein binding, b…	-	-	aurora_b_pathway [Longname: Aurora B signaling]; e2f_pathway [Longname: E2F transcription factor network]	R-HSA-8953750; R-HSA-983231; R-HSA-4551638	SUMO E3 ligases SUMOylate target proteins; Transcriptional Regulation by E2F6; Hemostasis; RNA Polymerase II Transcription; Metabolism of proteins; Generic Transcription Pathway; SUMOylation of chromatin organization proteins; Factors involved in megakaryocyte development and platelet production; Gene expression (Transcription); Post-translational protein modification; SUMOylation								0	1	-1.2403	-18.0423	4.06908	3.84928	2.71622	2.67205	3.2241	3.14967	3.6231	3.58072	2.56489	2.53164		0.871	0.651209	-0.481858	-0.526027	0.0260245	-0.0484028	0.425023	0.382648	-0.633182	-0.666434		2369	3209	802	937	1396
7418	10762	NUP50	nucleoporin 50	22q13.31	8236	GO:0006406 [Name: mRNA export from nucleus]; GO:0031965 [Name: nuclear membrane]; GO:0005654 [Name: nucleoplasm]; GO:0043231 [Name: intracellular membrane-bounded organelle]; GO:0005515 [Name: protein binding]; GO:0016032 [Name: viral process]; GO:0060964 [Name: regulation of gene silencing by miRNA]; GO:0006409 [Name: tRNA export from nucleus]; GO:1900034 [Name: regulation of cellular response t…	-	hsa03013 [Pathway Title: RNA transport]	-	R-HSA-159231; R-HSA-165054; R-HSA-191859; R-HSA-4615885; R-HSA-168271; R-HSA-168333; R-HSA-3108214; R-HSA-5578749; R-HSA-180910; R-HSA-4551638; R-HSA-159230; R-HSA-168276; R-HSA-168325; R-HSA-170822; R-HSA-180746; R-HSA-3301854; R-HSA-4085377; R-HSA-159236; R-HSA-3232142; R-HSA-4570464; R-HSA-6784531; R-HSA-159227; R-HSA-1169408; R-HSA-3371453; R-HSA-5619107	Antiviral mechanism by IFN-stimulated genes; Interactions of Vpr with host cellular proteins; SUMOylation; SUMOylation of ubiquitinylation proteins; tRNA processing in the nucleus; Cell Cycle, Mitotic; Cellular response to heat stress; Immune System; Infectious disease; Interferon Signaling; Nuclear Pore Complex (NPC) Disassembly; Nuclear import of Rev protein; Regulation of Glucokinase by Glucok…								0	1	-1.26997	-17.7983	4.11998	4.02494	2.79856	2.84377	3.28051	3.19838	3.64066	3.55857	2.66785	2.50273		0.85638	0.761346	-0.465035	-0.419825	0.0169157	-0.0652161	0.377067	0.294977	-0.595747	-0.760863		1344	1985	465	578	795
3654	5426	POLE	DNA polymerase epsilon, catalytic subunit	12q24.33	16790	GO:0000166 [Name: nucleotide binding]; GO:0005634 [Name: nucleus]; GO:0006260 [Name: DNA replication]; GO:0032201 [Name: telomere maintenance via semi-conservative replication]; GO:0005515 [Name: protein binding]; GO:0006270 [Name: DNA replication initiation]; GO:0008310 [Name: single-stranded DNA 3'-5' exodeoxyribonuclease activity]; GO:0048568 [Name: embryonic organ development]; GO:0000082 [Na…	-	hsa03030 [Pathway Title: DNA replication]; hsa00230 [Pathway Title: Purine metabolism]; hsa00240 [Pathway Title: Pyrimidine metabolism]; hsa01100 [Pathway Title: Metabolic pathways]; hsa03410 [Pathway Title: Base excision repair]; hsa05166 [Pathway Title: HTLV-I infection]; hsa03420 [Pathway Title: Nucleotide excision repair]	-	R-HSA-6782210; R-HSA-68952; R-HSA-174430; R-HSA-5656169; R-HSA-5696397; R-HSA-68962; R-HSA-110314; R-HSA-5696400; R-HSA-6782135; R-HSA-5651801; R-HSA-5685942	Activation of the pre-replicative complex; DNA Replication; Nucleotide Excision Repair; DNA Damage Bypass; PCNA-Dependent Long Patch Base Excision Repair; Base Excision Repair; Cell Cycle, Mitotic; DNA replication initiation; Dual Incision in GG-NER; Dual incision in TC-NER; Extension of Telomeres; Homology Directed Repair; Synthesis of DNA; Telomere C-strand synthesis initiation; Telomere Mainte…								0	1	-1.3485	-15.7446	2.38314	2.51416	1.13886	1.06771	1.39964	1.49728	1.51683	1.71817	0.895515	1.01864		0.868145	0.999162	-0.376131	-0.447282	-0.115355	-0.0177116	0.00183335	0.203174	-0.619479	-0.496355		822	1420	300	344	440
8293	23347	SMCHD1	structural maintenance of chromosomes flexible hinge domain containing 1	18p11.32	11745	GO:0060820 [Name: inactivation of X chromosome by heterochromatin assembly]; GO:0060821 [Name: inactivation of X chromosome by DNA methylation]; GO:2000042 [Name: negative regulation of double-strand break repair via homologous recombination]; GO:0003677 [Name: DNA binding]; GO:0035861 [Name: site of double-strand break]; GO:0070868 [Name: heterochromatin organization involved in chromatin silenc…	-	-	-	-	-								0	1	-1.26567	-15.306	3.32287	3.26191	1.98775	1.92509	2.72239	2.62013	2.90609	2.69439	1.98917	1.82082		0.797809	0.736854	-0.537309	-0.599972	0.19733	0.0950647	0.381032	0.169326	-0.535895	-0.704239		1103	1668	378	436	770
6103	9126	SMC3	structural maintenance of chromosomes 3	10q25.2	4275	GO:0005694 [Name: chromosome]; GO:0036033 [Name: mediator complex binding]; GO:0005829 [Name: cytosol]; GO:0016363 [Name: nuclear matrix]; GO:0000278 [Name: mitotic cell cycle]; GO:1901673 [Name: regulation of mitotic spindle assembly]; GO:0030893 [Name: meiotic cohesin complex]; GO:0003682 [Name: chromatin binding]; GO:0048487 [Name: beta-tubulin binding]; GO:0006281 [Name: DNA repair]; GO:00974…	-	hsa04114 [Pathway Title: Oocyte meiosis]; hsa04110 [Pathway Title: Cell cycle]	atm_pathway [Longname: ATM pathway]	R-HSA-3108214; R-HSA-2468052; R-HSA-1221632; R-HSA-2500257; R-HSA-2467813; R-HSA-2470946; R-HSA-9018519	Cell Cycle; SUMOylation of DNA damage response and repair proteins; ESR-mediated signaling; Mitotic Prometaphase; S Phase; Reproduction; Estrogen-dependent gene expression; Cell Cycle, Mitotic; Cohesin Loading onto Chromatin; Meiosis; Meiotic synapsis; Metabolism of proteins; Mitotic Anaphase; Mitotic Telophase/Cytokinesis; SUMO E3 ligases SUMOylate target proteins; Resolution of Sister Chromatid…								0	1	-1.18737	-15.0313	4.52548	4.50493	3.11247	3.24799	3.66328	3.54281	3.85465	3.6835	3.27398	3.32833		0.851739	0.831189	-0.561271	-0.425754	-0.0104599	-0.130934	0.18091	0.00975597	-0.399763	-0.345413		924	1437	300	397	538
8055	23049	SMG1	SMG1 nonsense mediated mRNA decay associated PI3K related kinase	16p12.3	25988	GO:0005737 [Name: cytoplasm]; GO:0006281 [Name: DNA repair]; GO:0006406 [Name: mRNA export from nucleus]; GO:0005654 [Name: nucleoplasm]; GO:0018105 [Name: peptidyl-serine phosphorylation]; GO:0046872 [Name: metal ion binding]; GO:0005829 [Name: cytosol]; GO:0046854 [Name: phosphatidylinositol phosphorylation]; GO:0004672 [Name: protein kinase activity]; GO:0005524 [Name: ATP binding]; GO:0042162…	-	hsa03015 [Pathway Title: mRNA surveillance pathway]	-	R-HSA-975957	Nonsense-Mediated Decay (NMD); Nonsense Mediated Decay (NMD) enhanced by the Exon Junction Complex (EJC); Metabolism of RNA								0	1	-1.2177	-14.8917	1.92163	1.84478	0.459726	0.518973	1.66735	1.68642	1.57886	1.37004	0.675162	0.632474		0.686089	0.609243	-0.775815	-0.716568	0.431804	0.450875	0.343319	0.134501	-0.56038	-0.603067		924	1382	290	364	820
1898	2820	GPD2	glycerol-3-phosphate dehydrogenase 2	2q24.1	7165	GO:0006094 [Name: gluconeogenesis]; GO:0006127 [Name: glycerophosphate shuttle]; GO:0035264 [Name: multicellular organism growth]; GO:0005743 [Name: mitochondrial inner membrane]; GO:0004368 [Name: glycerol-3-phosphate dehydrogenase activity]; GO:0005509 [Name: calcium ion binding]; GO:0009331 [Name: glycerol-3-phosphate dehydrogenase complex]; GO:0019563 [Name: glycerol catabolic process]; GO:00…	h_etcPathway [Pathway Title: Electron Transport Reaction in Mitochondria]	hsa00564 [Pathway Title: Glycerophospholipid metabolism]	-	R-HSA-1483166; R-HSA-163560	Metabolism of lipids; Synthesis of PA; Metabolism; Glycerophospholipid biosynthesis; Triglyceride catabolism; Triglyceride metabolism; Phospholipid metabolism								0	1	-1.17132	-14.7935	3.78511	3.75587	2.58149	2.6381	3.00663	2.94692	3.73856	3.59155	2.48542	2.30239		0.701909	0.672662	-0.501713	-0.445107	-0.0765753	-0.13628	0.655354	0.50835	-0.597785	-0.780814		927	1433	348	436	572
12949	79892	MCMBP	minichromosome maintenance complex binding protein	10q26.11	6000	GO:0005634 [Name: nucleus]; GO:0005654 [Name: nucleoplasm]; GO:0003682 [Name: chromatin binding]; GO:0051301 [Name: cell division]; GO:0000790 [Name: nuclear chromatin]; GO:0005515 [Name: protein binding]; GO:0042555 [Name: MCM complex]; GO:0005829 [Name: cytosol]; GO:0006261 [Name: DNA-dependent DNA replication]; GO:0007062 [Name: sister chromatid cohesion]; GO:0030054 [Name: cell junction]	-	-	-	-	-								0	1	-1.08712	-14.7768	4.4014	4.28107	3.14937	3.2186	3.38814	3.47432	3.81335	3.69748	3.18912	3.06047		0.834069	0.713739	-0.417967	-0.348731	-0.179192	-0.0930071	0.246013	0.130149	-0.378211	-0.506863		1190	1727	432	546	624
10774	55183	RIF1	replication timing regulatory factor 1	2q23.3	16623	GO:0005654 [Name: nucleoplasm]; GO:0007049 [Name: cell cycle]; GO:2001034 [Name: positive regulation of double-strand break repair via nonhomologous end joining]; GO:0000723 [Name: telomere maintenance]; GO:0001939 [Name: female pronucleus]; GO:0005515 [Name: protein binding]; GO:0005634 [Name: nucleus]; GO:0006303 [Name: double-strand break repair via nonhomologous end joining]; GO:0016604 [Name…	-	hsa04550 [Pathway Title: Signaling pathways regulating pluripotency of stem cells]	-	R-HSA-5693571	Nonhomologous End-Joining (NHEJ); DNA Repair; DNA Double-Strand Break Repair								0	1	-1.30649	-14.0453	1.71468	1.69003	0.416613	0.321526	1.17193	1.14036	1.15638	1.12595	0.330232	0.122749		0.795635	0.770988	-0.502431	-0.597518	0.252883	0.221313	0.237335	0.206901	-0.588811	-0.796295		512	794	180	203	372
6967	10198	MPHOSPH9	M-phase phosphoprotein 9	12q24.31	10106	GO:0005794 [Name: Golgi apparatus]; GO:0016020 [Name: membrane]; GO:0000139 [Name: Golgi membrane]; GO:0005814 [Name: centriole]	-	-	-	-	-								0	1	-1.28312	-13.4815	2.38976	2.49266	1.06903	1.22581	1.72583	1.62259	1.79461	1.81535	1.07783	0.887995		0.779611	0.882517	-0.54112	-0.384335	0.115681	0.0124439	0.184466	0.205206	-0.532317	-0.722153		497	842	172	231	332
7038	10274	STAG1	stromal antigen 1	3q22.3	7843	GO:0000775 [Name: chromosome, centromeric region]; GO:0000785 [Name: chromatin]; GO:0005515 [Name: protein binding]; GO:1901673 [Name: regulation of mitotic spindle assembly]; GO:0005694 [Name: chromosome]; GO:0016363 [Name: nuclear matrix]; GO:0005634 [Name: nucleus]; GO:0005829 [Name: cytosol]; GO:0007062 [Name: sister chromatid cohesion]; GO:0097431 [Name: mitotic spindle pole]; GO:0008278 [Na…	-	hsa04110 [Pathway Title: Cell cycle]	-	R-HSA-2500257; R-HSA-2467813; R-HSA-9018519; R-HSA-2468052; R-HSA-3108214; R-HSA-1221632; R-HSA-2470946	Cell Cycle, Mitotic; M Phase; Separation of Sister Chromatids; Establishment of Sister Chromatid Cohesion; Post-translational protein modification; ESR-mediated signaling; Meiosis; Metabolism of proteins; Reproduction; S Phase; Cell Cycle; Cohesin Loading onto Chromatin; Mitotic Telophase/Cytokinesis; SUMOylation of DNA damage response and repair proteins; Mitotic Anaphase; SUMO E3 ligases SUMOyl…								0	1	-1.46644	-13.3382	2.75839	2.72383	1.56302	1.19123	1.94539	1.87139	2.30194	2.13551	1.00745	1.01119		0.907457	0.872898	-0.287914	-0.659705	0.094459	0.020459	0.451009	0.284571	-0.843487	-0.839748		498	767	188	175	300
11265	55930	MYO5C	myosin VC	15q21.2	10051	GO:0005524 [Name: ATP binding]; GO:0051015 [Name: actin filament binding]; GO:0016459 [Name: myosin complex]; GO:0070062 [Name: extracellular exosome]; GO:0003774 [Name: motor activity]; GO:0005516 [Name: calmodulin binding]	-	-	-	-	-								0	1	-1.10535	-13.215	3.0235	2.92106	1.82525	1.89738	2.30979	2.3345	2.5344	2.46871	1.78171	1.53829		0.760045	0.657601	-0.438209	-0.366077	0.0463266	0.0710404	0.27094	0.205253	-0.481752	-0.725166		767	1127	289	366	495
3419	5116	PCNT	pericentrin	21q22.3	11641	GO:0005813 [Name: centrosome]; GO:0005829 [Name: cytosol]; GO:0007052 [Name: mitotic spindle organization]; GO:0016020 [Name: membrane]; GO:0000086 [Name: G2/M transition of mitotic cell cycle]; GO:0007165 [Name: signal transduction]; GO:0005814 [Name: centriole]; GO:0060271 [Name: cilium assembly]; GO:0090316 [Name: positive regulation of intracellular protein transport]; GO:0000226 [Name: micro…	h_akapCentrosomePathway [Pathway Title: Protein Kinase A at the Centrosome]	-	-	R-HSA-380270; R-HSA-2565942; R-HSA-380259; R-HSA-5620912; R-HSA-380284; R-HSA-380320; R-HSA-8854518	Loss of proteins required for interphase microtubule organization from the centrosome; Mitotic Prometaphase; Mitotic G2-G2/M phases; Organelle biogenesis and maintenance; Regulation of PLK1 Activity at G2/M Transition; Cell Cycle; M Phase; Recruitment of NuMA to mitotic centrosomes; Cilium Assembly; AURKA Activation by TPX2; Anchoring of the basal body to the plasma membrane; G2/M Transition; Los…								0	1	-1.14592	-12.4426	2.21733	2.37187	1.27146	1.12421	1.96044	1.98073	1.33916	1.44508	0.907644	1.02973		0.652565	0.807102	-0.293305	-0.440557	0.395673	0.415967	-0.225606	-0.119682	-0.657123	-0.535033		508	892	228	248	450
15750	139886	SPIN4	spindlin family member 4	Xq11.1	4105	GO:0035064 [Name: methylated histone binding]; GO:0005654 [Name: nucleoplasm]; GO:0005515 [Name: protein binding]; GO:0007276 [Name: gamete generation]; GO:0005829 [Name: cytosol]	-	-	-	-	-								0	1	-1.35684	-12.4105	3.27941	3.15971	1.87357	1.75113	2.46456	2.42902	2.91689	3.01561	1.75839	1.66689		0.847891	0.728193	-0.557946	-0.680392	0.0330404	-0.00249587	0.485375	0.58409	-0.673129	-0.764624		374	543	122	135	225
10724	55125	CEP192	centrosomal protein 192	18p11.21	9901	GO:0010923 [Name: negative regulation of phosphatase activity]; GO:0090222 [Name: centrosome-templated microtubule nucleation]; GO:0000242 [Name: pericentriolar material]; GO:0005813 [Name: centrosome]; GO:0071539 [Name: protein localization to centrosome]; GO:0090307 [Name: mitotic spindle assembly]; GO:0097711 [Name: ciliary basal body docking]; GO:0000086 [Name: G2/M transition of mitotic cell…	-	-	-	R-HSA-380270; R-HSA-5620912; R-HSA-2565942; R-HSA-380259; R-HSA-380284; R-HSA-380320; R-HSA-8854518	Centrosome maturation; Cilium Assembly; M Phase; AURKA Activation by TPX2; Organelle biogenesis and maintenance; Cell Cycle, Mitotic; Mitotic G2-G2/M phases; Recruitment of mitotic centrosome proteins and complexes; Anchoring of the basal body to the plasma membrane; G2/M Transition; Loss of Nlp from mitotic centrosomes; Recruitment of NuMA to mitotic centrosomes; Cell Cycle; Loss of proteins req…								0	1	-1.5583	-11.9194	1.77528	1.74727	0.287619	-0.0717674	1.09488	0.841822	1.04647	1.15036	0.160922	0.0850605		0.963486	0.93548	-0.524173	-0.88356	0.283091	0.0300301	0.234677	0.338571	-0.65087	-0.726732		318	492	98	92	210
6035	9044	BTAF1	B-TFIID TATA-box binding protein associated factor 1	10q23.32	7581	GO:0005654 [Name: nucleoplasm]; GO:0005524 [Name: ATP binding]; GO:0003677 [Name: DNA binding]; GO:0004386 [Name: helicase activity]; GO:0003700 [Name: transcription factor activity, sequence-specific DNA binding]; GO:0043231 [Name: intracellular membrane-bounded organelle]; GO:0045892 [Name: negative regulation of transcription, DNA-templated]; GO:0035562 [Name: negative regulation of chromatin …	-	-	-	-	-								0	1	-1.02959	-11.7874	3.09291	2.98739	1.9215	1.9586	2.62959	2.42847	2.66839	2.69	1.90987	1.86554		0.67768	0.572161	-0.493725	-0.456621	0.214361	0.0132406	0.253169	0.27477	-0.505354	-0.549681		607	890	233	288	466
8121	23137	SMC5	structural maintenance of chromosomes 5	9q21.12	6606	GO:0016607 [Name: nuclear speck]; GO:0030915 [Name: Smc5-Smc6 complex]; GO:0000803 [Name: sex chromosome]; GO:0006974 [Name: cellular response to DNA damage stimulus]; GO:0007062 [Name: sister chromatid cohesion]; GO:0000722 [Name: telomere maintenance via recombination]; GO:0000724 [Name: double-strand break repair via homologous recombination]; GO:0000781 [Name: chromosome, telomeric region]; G…	-	-	-	R-HSA-3108214	SUMO E3 ligases SUMOylate target proteins; Metabolism of proteins; SUMOylation; SUMOylation of DNA damage response and repair proteins; Post-translational protein modification								0	1	-1.12485	-11.494	2.85662	2.83962	1.79523	1.66699	2.1241	2.10925	2.35856	2.2112	1.62109	1.42495		0.755863	0.738859	-0.305534	-0.433767	0.0233404	0.00848422	0.257798	0.110439	-0.479674	-0.675808		449	700	186	205	286
15126	121441	NEDD1	NEDD1 gamma-tubulin ring complex targeting factor	12q23.1	4463	GO:0005814 [Name: centriole]; GO:0045177 [Name: apical part of cell]; GO:0005654 [Name: nucleoplasm]; GO:0005829 [Name: cytosol]; GO:0000242 [Name: pericentriolar material]; GO:0000922 [Name: spindle pole]; GO:0005515 [Name: protein binding]; GO:0036064 [Name: ciliary basal body]; GO:0071539 [Name: protein localization to centrosome]; GO:0000086 [Name: G2/M transition of mitotic cell cycle]; GO:0…	-	-	-	R-HSA-380270; R-HSA-380259; R-HSA-8854518; R-HSA-2565942; R-HSA-380284; R-HSA-380320; R-HSA-5620912	Recruitment of mitotic centrosome proteins and complexes; Loss of proteins required for interphase microtubule organization from the centrosome; Regulation of PLK1 Activity at G2/M Transition; Anchoring of the basal body to the plasma membrane; Cell Cycle, Mitotic; Mitotic G2-G2/M phases; Organelle biogenesis and maintenance; AURKA Activation by TPX2; Cell Cycle; G2/M Transition; Mitotic Prometap…								0	1	-1.33807	-11.0233	3.3899	3.19024	1.95135	2.06117	2.36934	2.08296	2.86335	2.81376	1.80755	1.49186		0.987753	0.788094	-0.4508	-0.340978	-0.0328099	-0.319191	0.461205	0.411607	-0.594595	-0.910284		439	603	140	182	229
9801	51194	IPO11	importin 11	5q12.1	6749	GO:0005654 [Name: nucleoplasm]; GO:0005829 [Name: cytosol]; GO:0061608 [Name: nuclear import signal receptor activity]; GO:0005515 [Name: protein binding]; GO:0005635 [Name: nuclear envelope]; GO:0008536 [Name: Ran GTPase binding]; GO:0006606 [Name: protein import into nucleus]; GO:0006610 [Name: ribosomal protein import into nucleus]	-	-	-	-	-								0	1	-1.14633	-11.0142	2.59264	2.43443	1.3129	1.40796	1.65463	1.69263	2.26997	2.27757	1.2042	1.11344		0.796607	0.638392	-0.483142	-0.388076	-0.141404	-0.103405	0.473929	0.481528	-0.591835	-0.682593		382	540	136	175	211
14824	114803	MYSM1	Myb like, SWIRM and MPN domains 1	1p32.1	13115	GO:0003677 [Name: DNA binding]; GO:0005654 [Name: nucleoplasm]; GO:0004843 [Name: thiol-dependent ubiquitin-specific protease activity]; GO:0005634 [Name: nucleus]; GO:0005886 [Name: plasma membrane]; GO:0006338 [Name: chromatin remodeling]; GO:0030334 [Name: regulation of cell migration]; GO:0043473 [Name: pigmentation]; GO:1903706 [Name: regulation of hemopoiesis]; GO:0008237 [Name: metallopept…	-	-	-	R-HSA-5689901	Deubiquitination; Post-translational protein modification; Metalloprotease DUBs; Metabolism of proteins								0	1	-1.34977	-10.852	1.5764	1.51547	0.0615953	-0.106476	0.689312	0.851059	0.71694	0.620271	0.3983	-0.0222777		0.946337	0.885415	-0.568464	-0.736535	0.0592524	0.220999	0.0868804	-0.00978864	-0.23176	-0.652337		367	555	111	119	210
18422	339500	ZNF678	zinc finger protein 678	1q42.13	8915	GO:0003677 [Name: DNA binding]; GO:0005634 [Name: nucleus]; GO:0046872 [Name: metal ion binding]	-	-	-	-	Gene expression (Transcription); RNA Polymerase II Transcription; Generic Transcription Pathway								0	1	-1.25995	-10.8094	1.81345	1.77313	0.52461	0.745195	0.950005	1.00102	1.4415	1.41153	0.302811	0.133421		0.803781	0.76346	-0.485055	-0.264471	-0.05966	-0.00864646	0.43183	0.40186	-0.706855	-0.876244		294	451	104	146	171
2988	4361	MRE11	MRE11 homolog, double strand break repair nuclease	11q21	7689	GO:0006302 [Name: double-strand break repair]; GO:0031573 [Name: intra-S DNA damage checkpoint]; GO:0043066 [Name: negative regulation of apoptotic process]; GO:1901796 [Name: regulation of signal transduction by p53 class mediator]; GO:0000019 [Name: regulation of mitotic recombination]; GO:0003678 [Name: DNA helicase activity]; GO:0005515 [Name: protein binding]; GO:0005737 [Name: cytoplasm]; G…	h_atmPathway [Pathway Title: ATM Signaling Pathway]; h_atrbrcaPathway [Pathway Title: Role of BRCA1, BRCA2 and ATR in Cancer Susceptibility]	hsa03440 [Pathway Title: Homologous recombination]; hsa03450 [Pathway Title: Non-homologous end-joining]	telomerasepathway [Longname: Regulation of Telomerase]; fanconi_pathway [Longname: Fanconi anemia pathway]; bard1pathway [Longname: BARD1 signaling events]; deltanp63pathway [Longname: Validated transcriptional targets of deltaNp63 isoforms]; atm_pathway [Longname: ATM pathway]	R-HSA-5693568; R-HSA-5693571; R-HSA-6804756; R-HSA-5685938; R-HSA-5685942; R-HSA-2559586; R-HSA-1834949; R-HSA-5685939; R-HSA-5693616; R-HSA-912446; R-HSA-3270619; R-HSA-5693548; R-HSA-5693579; R-HSA-5693607; R-HSA-69473; R-HSA-5693565; R-HSA-5693554	Cell Cycle Checkpoints; G2/M Checkpoints; G2/M DNA damage checkpoint; Generic Transcription Pathway; IRF3-mediated induction of type I IFN; Sensing of DNA Double Strand Breaks; Transcriptional Regulation by TP53; DNA Damage/Telomere Stress Induced Senescence; Gene expression (Transcription); Nonhomologous End-Joining (NHEJ); Recruitment and ATM-mediated phosphorylation of repair and signaling pro…								0	1	-1.21039	-10.8064	2.24499	2.27015	1.11413	1.09962	1.58456	1.35615	1.47738	1.66291	0.860464	0.748072		0.80315	0.828304	-0.32771	-0.342219	0.142713	-0.0856967	0.0355362	0.221072	-0.581379	-0.693771		342	549	135	161	229
10000	51496	CTDSPL2	CTD small phosphatase like 2	15q15.3-q21.1	9277	GO:0006470 [Name: protein dephosphorylation]; GO:0046827 [Name: positive regulation of protein export from nucleus]; GO:0004721 [Name: phosphoprotein phosphatase activity]; GO:0005654 [Name: nucleoplasm]; GO:0030514 [Name: negative regulation of BMP signaling pathway]; GO:0005515 [Name: protein binding]	-	-	-	-	-								0	1	-1.09876	-10.7226	2.30773	2.21371	1.05173	1.0291	1.58811	1.49656	1.93019	1.89985	1.21106	0.915321		0.743394	0.649376	-0.512609	-0.535237	0.0237742	-0.0677771	0.365854	0.335519	-0.35328	-0.649014		431	637	156	185	277
15567	132660	LIN54	lin-54 DREAM MuvB core complex component	4q21.22	6256	GO:0005654 [Name: nucleoplasm]; GO:0006355 [Name: regulation of transcription, DNA-templated]; GO:0051726 [Name: regulation of cell cycle]; GO:0005515 [Name: protein binding]; GO:0005634 [Name: nucleus]; GO:0046872 [Name: metal ion binding]; GO:0000977 [Name: RNA polymerase II regulatory region sequence-specific DNA binding]; GO:0007049 [Name: cell cycle]	-	-	-	R-HSA-1362277; R-HSA-1362300; R-HSA-69202; R-HSA-69656; R-HSA-1538133; R-HSA-156711; R-HSA-69205	G2/M Transition; Cyclin A:Cdk2-associated events at S phase entry; G0 and Early G1; Polo-like kinase mediated events; S Phase; Cyclin E associated events during G1/S transition; G1/S Transition; Cell Cycle; Mitotic G1-G1/S phases; Transcription of E2F targets under negative control by p107 (RBL1) and p130 (RBL2) in complex with HDAC1; G1/S-Specific Transcription; Cell Cycle, Mitotic; Mitotic G2-G…								0	1	-1.81956	-10.5672	1.84607	1.70102	-0.0196074	0.176105	0.798587	0.871605	1.19532	1.11207	-0.184714	-0.738553		1.17028	1.02523	-0.695398	-0.499685	0.122796	0.195815	0.519525	0.436282	-0.860504	-1.41434		211	301	50	69	108
8727	25957	PNISR	PNN interacting serine and arginine rich protein	6q16.2	10871	GO:0003723 [Name: RNA binding]; GO:0005829 [Name: cytosol]; GO:0016607 [Name: nuclear speck]; GO:0048786 [Name: presynaptic active zone]; GO:0005886 [Name: plasma membrane]; GO:0005654 [Name: nucleoplasm]	-	-	-	-	-								0	1	-1.29669	-10.4545	1.42567	1.48695	0.238432	-0.175616	0.522197	0.49521	0.491645	0.443839	0.14362	0.136447		0.904828	0.966108	-0.282406	-0.696455	0.00135822	-0.0256287	-0.0291934	-0.0770002	-0.377219	-0.384392		274	451	104	94	155
7995	22976	PAXIP1	PAX interacting protein 1	7q36.2	9683	GO:0043542 [Name: endothelial cell migration]; GO:0060717 [Name: chorion development]; GO:0005654 [Name: nucleoplasm]; GO:0006310 [Name: DNA recombination]; GO:0016363 [Name: nuclear matrix]; GO:0045830 [Name: positive regulation of isotype switching]; GO:0048304 [Name: positive regulation of isotype switching to IgG isotypes]; GO:0060261 [Name: positive regulation of transcription initiation fro…	-	-	-	R-HSA-5617472; R-HSA-5693571	DNA Repair; Nonhomologous End-Joining (NHEJ); Activation of HOX genes during differentiation; DNA Double-Strand Break Repair; Activation of anterior HOX genes in hindbrain development during early embryogenesis; Developmental Biology								0	1	-1.08619	-10.2628	2.09062	1.97124	0.923736	0.935786	1.36101	1.09282	1.42411	1.46002	0.755358	0.782188		0.810931	0.691554	-0.355953	-0.343903	0.0813207	-0.186866	0.144421	0.180328	-0.524331	-0.497501		387	562	149	181	247
14337	90459	ERI1	exoribonuclease 1	8p23.1	6385	GO:0000738 [Name: DNA catabolic process, exonucleolytic]; GO:0071204 [Name: histone pre-mRNA 3'end processing complex]; GO:0005654 [Name: nucleoplasm]; GO:0005737 [Name: cytoplasm]; GO:0019843 [Name: rRNA binding]; GO:0005634 [Name: nucleus]; GO:0008408 [Name: 3'-5' exonuclease activity]; GO:0071207 [Name: histone pre-mRNA stem-loop binding]; GO:0000467 [Name: exonucleolytic trimming to generate …	-	-	-	R-HSA-6791226	Metabolism of RNA; Major pathway of rRNA processing in the nucleolus and cytosol; rRNA processing; rRNA processing in the nucleus and cytosol								0	1	-1.39718	-10.1083	2.12881	2.12424	0.992232	0.666793	1.30841	1.04679	1.42375	1.49102	0.58105	0.275562		0.924943	0.920375	-0.211634	-0.537073	0.10454	-0.157075	0.219885	0.287159	-0.622816	-0.928304		262	412	103	99	157
17847	283970	PDXDC2P-NPIPB14P	nuclear pore complex-interacting protein	16q22.1	6235	GO:0005783 [Name: endoplasmic reticulum]; GO:0019752 [Name: carboxylic acid metabolic process]; GO:0030170 [Name: pyridoxal phosphate binding]; GO:0030149 [Name: sphingolipid catabolic process]; GO:0008117 [Name: sphinganine-1-phosphate aldolase activity]; GO:0001667 [Name: ameboidal-type cell migration]; GO:0006665 [Name: sphingolipid metabolic process]; GO:0016831 [Name: carboxy-lyase activity]	-	-	-	-	-								0	1	-1.29996	-9.81911	2.00012	1.99567	0.815963	0.715573	0.829882	1.04893	1.20758	0.993799	0.429169	0.499424		0.946507	0.942058	-0.237648	-0.338038	-0.223729	-0.00467617	0.153967	-0.0598124	-0.624442	-0.554187		234	368	89	100	110
10153	51776	MAP3K20	mitogen-activated protein kinase kinase kinase 20	2q31.1	13804	GO:0000077 [Name: DNA damage checkpoint]; GO:0004709 [Name: MAP kinase kinase kinase activity]; GO:0003723 [Name: RNA binding]; GO:0004674 [Name: protein serine/threonine kinase activity]; GO:0043065 [Name: positive regulation of apoptotic process]; GO:0051403 [Name: stress-activated MAPK cascade]; GO:0060173 [Name: limb development]; GO:0071480 [Name: cellular response to gamma radiation]; GO:00…	-	hsa04010 [Pathway Title: MAPK signaling pathway]; hsa04530 [Pathway Title: Tight junction]	p38gammadeltapathway [Longname: Signaling mediated by p38-gamma and p38-delta]	-	-								0	1	-1.53295	-9.7809	0.530187	0.423739	-1.19047	-1.14315	-0.483212	-0.644595	0.00825337	0.0442384	-1.0358	-1.34402		1.01367	0.907223	-0.70699	-0.65967	0.000271439	-0.161111	0.491737	0.527722	-0.552314	-0.860539		187	274	49	61	98
8267	23312	DMXL2	Dmx like 2	15q21.2	13807	GO:0008021 [Name: synaptic vesicle]; GO:0005615 [Name: extracellular space]; GO:0005623 [Name: cell]; GO:0030054 [Name: cell junction]; GO:0043291 [Name: RAVE complex]; GO:0007035 [Name: vacuolar acidification]; GO:0017137 [Name: Rab GTPase binding]; GO:0030672 [Name: synaptic vesicle membrane]	-	-	-	-	-								0	1	-1.09812	-9.74927	1.83424	1.77607	0.601975	0.508978	1.29291	1.10339	1.55324	1.27251	0.767297	0.545324		0.708647	0.650475	-0.523619	-0.616616	0.167318	-0.0222065	0.427647	0.14692	-0.358297	-0.58027		462	700	170	192	336
11901	57695	USP37	ubiquitin specific peptidase 37	2q35	9280	GO:0051301 [Name: cell division]; GO:0019901 [Name: protein kinase binding]; GO:0016579 [Name: protein deubiquitination]; GO:0036459 [Name: thiol-dependent ubiquitinyl hydrolase activity]; GO:0005634 [Name: nucleus]; GO:0035871 [Name: protein K11-linked deubiquitination]; GO:0004197 [Name: cysteine-type endopeptidase activity]; GO:0000082 [Name: G1/S transition of mitotic cell cycle]; GO:0004843 …	-	-	-	R-HSA-5689880	Post-translational protein modification; Deubiquitination; Ub-specific processing proteases; Metabolism of proteins								0	1	-1.73217	-9.54963	1.04807	0.964706	-0.983587	-0.570264	0.320214	-0.103725	0.469592	0.576519	-0.913715	-0.870455		1.05433	0.970971	-0.977322	-0.563999	0.326478	-0.0974603	0.475857	0.582784	-0.90745	-0.86419		180	268	38	61	115
12778	79677	SMC6	structural maintenance of chromosomes 6	2p24.2	9490	GO:0005634 [Name: nucleus]; GO:0006974 [Name: cellular response to DNA damage stimulus]; GO:0051984 [Name: positive regulation of chromosome segregation]; GO:0000722 [Name: telomere maintenance via recombination]; GO:0005515 [Name: protein binding]; GO:0005622 [Name: intracellular]; GO:0016605 [Name: PML body]; GO:0090398 [Name: cellular senescence]; GO:0005524 [Name: ATP binding]; GO:0035861 [Na…	-	-	-	R-HSA-3108214	SUMOylation; SUMO E3 ligases SUMOylate target proteins; Metabolism of proteins; Post-translational protein modification; SUMOylation of DNA damage response and repair proteins								0	1	-1.40988	-9.4434	1.19626	1.24554	-0.177867	-0.285872	0.210702	0.330251	0.289123	0.450655	-0.140061	-0.595233		0.943907	0.993187	-0.430216	-0.538221	-0.041647	0.0779021	0.0367744	0.198306	-0.39241	-0.847582		204	333	68	76	109
4827	7003	TEAD1	TEA domain transcription factor 1	11p15.3	10703	GO:0001223 [Name: transcription coactivator binding]; GO:0044212 [Name: transcription regulatory region DNA binding]; GO:0071148 [Name: TEAD-1-YAP complex]; GO:1902895 [Name: positive regulation of pri-miRNA transcription from RNA polymerase II promoter]; GO:0005667 [Name: transcription factor complex]; GO:0035329 [Name: hippo signaling]; GO:0000981 [Name: RNA polymerase II transcription factor a…	-	hsa04390 [Pathway Title: Hippo signaling pathway]	-	R-HSA-2032785; R-HSA-8951671	Generic Transcription Pathway; YAP1- and WWTR1 (TAZ)-stimulated gene expression; RNA Polymerase II Transcription; Transcriptional regulation by RUNX3; Gene expression (Transcription); RUNX3 regulates YAP1-mediated transcription								0	1	-1.21545	-9.41356	1.98655	1.72853	0.301894	0.357849	1.29602	1.31673	1.6904	1.49628	0.856623	0.54047		0.829419	0.571396	-0.855242	-0.799287	0.138889	0.159598	0.533262	0.339144	-0.300513	-0.616666		398	525	107	134	261
6757	9937	DCLRE1A	DNA cross-link repair 1A	10q25.3	4582	GO:0003684 [Name: damaged DNA binding]; GO:0036297 [Name: interstrand cross-link repair]; GO:0000784 [Name: nuclear chromosome, telomeric region]; GO:0005654 [Name: nucleoplasm]; GO:0006303 [Name: double-strand break repair via nonhomologous end joining]; GO:0007049 [Name: cell cycle]; GO:0001650 [Name: fibrillar center]; GO:0031848 [Name: protection from non-homologous end joining at telomere]; …	-	-	-	R-HSA-6783310	DNA Repair; Fanconi Anemia Pathway								0	1	-1.05374	-9.38437	3.07378	2.94147	1.71498	1.95009	2.39301	2.39168	2.61775	2.40034	1.87261	1.86166		0.752044	0.61973	-0.606758	-0.37165	0.0712718	0.0699389	0.296018	0.0786026	-0.449125	-0.460071		362	521	122	173	239
5347	7840	ALMS1	ALMS1 centrosome and basal body associated protein	2p13.1	14783	GO:0000922 [Name: spindle pole]; GO:0005813 [Name: centrosome]; GO:0005814 [Name: centriole]; GO:0005929 [Name: cilium]; GO:0016197 [Name: endosomal transport]; GO:0051492 [Name: regulation of stress fiber assembly]; GO:0097711 [Name: ciliary basal body docking]; GO:0010389 [Name: regulation of G2/M transition of mitotic cell cycle]; GO:0005515 [Name: protein binding]; GO:0008017 [Name: microtubu…	-	-	-	R-HSA-380259; R-HSA-2565942; R-HSA-380284; R-HSA-380320; R-HSA-8854518; R-HSA-380270; R-HSA-5620912	AURKA Activation by TPX2; Regulation of PLK1 Activity at G2/M Transition; M Phase; Centrosome maturation; Mitotic G2-G2/M phases; Anchoring of the basal body to the plasma membrane; Cell Cycle, Mitotic; Organelle biogenesis and maintenance; Recruitment of mitotic centrosome proteins and complexes; Cell Cycle; Cilium Assembly; G2/M Transition; Loss of proteins required for interphase microtubule o…								0	1	-1.67515	-9.27354	0.0139969	0.00843015	-1.20375	-1.5574	-0.626867	-0.579016	-0.406496	-0.437595	-2.17938	-2.02634		0.913438	0.907871	-0.304311	-0.657954	0.272574	0.320425	0.492945	0.461847	-1.27994	-1.1269		140	220	52	49	95
10889	55320	MIS18BP1	MIS18 binding protein 1	14q21.2	6250	GO:0003677 [Name: DNA binding]; GO:0005654 [Name: nucleoplasm]; GO:0051301 [Name: cell division]; GO:0006357 [Name: regulation of transcription from RNA polymerase II promoter]; GO:0007049 [Name: cell cycle]; GO:0005515 [Name: protein binding]; GO:0034080 [Name: CENP-A containing nucleosome assembly]; GO:0000778 [Name: condensed nuclear chromosome kinetochore]; GO:0000981 [Name: RNA polymerase II…	-	-	-	R-HSA-606279	Cell Cycle; Deposition of new CENPA-containing nucleosomes at the centromere; Nucleosome assembly; Chromosome Maintenance								0	1	-1.5754	-9.18014	1.33612	1.42315	-0.0473155	-0.345064	0.471731	0.348523	0.551625	0.554156	-0.221724	-0.562579		0.985257	1.07229	-0.398178	-0.695927	0.120868	-0.00233946	0.200762	0.203293	-0.572586	-0.913441		148	248	49	48	86
3473	5178	PEG3	paternally expressed 3	19q13.43	9769	GO:0046872 [Name: metal ion binding]; GO:0045944 [Name: positive regulation of transcription from RNA polymerase II promoter]; GO:0003700 [Name: transcription factor activity, sequence-specific DNA binding]; GO:0006915 [Name: apoptotic process]; GO:0000122 [Name: negative regulation of transcription from RNA polymerase II promoter]; GO:0003676 [Name: nucleic acid binding]; GO:0005776 [Name: autop…	-	-	-	-	-								0	1	-1.77056	-8.58705	0.389443	0.572945	-1.26068	-1.52848	0.366309	0.612445	0.247321	0.00590206	-1.37381	-1.24864		0.711167	0.89467	-0.938956	-1.20676	0.688034	0.93417	0.569045	0.327627	-1.05208	-0.926916		120	215	33	33	125
6798	9988	DMTF1	cyclin D binding myb like transcription factor 1	7q21.12	8698	GO:0000978 [Name: RNA polymerase II core promoter proximal region sequence-specific DNA binding]; GO:0007049 [Name: cell cycle]; GO:0005634 [Name: nucleus]; GO:0005654 [Name: nucleoplasm]; GO:0005829 [Name: cytosol]; GO:0006355 [Name: regulation of transcription, DNA-templated]; GO:0003700 [Name: transcription factor activity, sequence-specific DNA binding]; GO:0006357 [Name: regulation of transc…	-	-	ap1_pathway [Longname: AP-1 transcription factor network]; fra_pathway [Longname: Validated transcriptional targets of AP1 family members Fra1 and Fra2]	-	-								0	1	-1.20791	-8.53412	1.43086	1.57675	0.252342	0.461556	0.717644	0.870671	0.834118	0.513504	0.145929	-0.0413327		0.754656	0.900544	-0.423862	-0.214648	0.0414403	0.194467	0.157914	-0.1627	-0.530275	-0.717537		220	384	84	117	142
8362	23431	AP4E1	adaptor related protein complex 4 subunit epsilon 1	15q21.2	6867	GO:0030124 [Name: AP-4 adaptor complex]; GO:0005515 [Name: protein binding]; GO:0032588 [Name: trans-Golgi network membrane]; GO:0006605 [Name: protein targeting]; GO:0008104 [Name: protein localization]; GO:0016192 [Name: vesicle-mediated transport]; GO:0031904 [Name: endosome lumen]	-	hsa04142 [Pathway Title: Lysosome]	-	R-HSA-432720; R-HSA-432722	trans-Golgi Network Vesicle Budding; Golgi Associated Vesicle Biogenesis; Membrane Trafficking; Lysosome Vesicle Biogenesis; Vesicle-mediated transport								0	1	-1.33768	-8.29377	1.32168	1.22799	0.0597138	-0.135819	0.703635	0.687463	0.62124	0.881791	-0.338223	-0.184985		0.837227	0.743544	-0.424735	-0.620267	0.219187	0.203014	0.136791	0.397343	-0.822671	-0.669433		161	238	58	61	111
2891	4216	MAP3K4	mitogen-activated protein kinase kinase kinase 4	6q26	7522	GO:0004674 [Name: protein serine/threonine kinase activity]; GO:1904355 [Name: positive regulation of telomere capping]; GO:0005524 [Name: ATP binding]; GO:0005737 [Name: cytoplasm]; GO:0051973 [Name: positive regulation of telomerase activity]; GO:0004709 [Name: MAP kinase kinase kinase activity]; GO:0005515 [Name: protein binding]; GO:0010468 [Name: regulation of gene expression]; GO:0019100 [N…	h_mapkPathway [Pathway Title: MAPKinase Signaling Pathway]	hsa04010 [Pathway Title: MAPK signaling pathway]; hsa04912 [Pathway Title: GnRH signaling pathway]	p38_mkk3_6pathway [Longname: p38 MAPK signaling pathway]	-	-								0	1	-1.14409	-8.00831	1.49577	1.33601	0.239779	-0.028466	0.635701	0.71167	0.805362	0.803419	0.32262	0.105127		0.853067	0.693311	-0.40292	-0.671165	-0.00699788	0.0689712	0.162663	0.160721	-0.320078	-0.537572		199	281	72	72	116
16791	170959	ZNF431	zinc finger protein 431	19p12	14132	GO:0000978 [Name: RNA polymerase II core promoter proximal region sequence-specific DNA binding]; GO:0003682 [Name: chromatin binding]; GO:0000122 [Name: negative regulation of transcription from RNA polymerase II promoter]; GO:0030154 [Name: cell differentiation]; GO:0005634 [Name: nucleus]; GO:0043433 [Name: negative regulation of sequence-specific DNA binding transcription factor activity]; GO…	-	-	-	R-HSA-212436	Gene expression (Transcription); RNA Polymerase II Transcription; Generic Transcription Pathway								0	1	-1.61504	-7.75802	-0.027861	-0.240084	-1.37933	-1.8209	-1.1086	-0.976392	-1.2567	-0.910615	-2.1144	-2.11287		1.16691	0.954691	-0.18455	-0.626123	0.0861787	0.218383	-0.0619282	0.28416	-0.919629	-0.918097		130	177	44	39	65
13691	84197	POMK	protein O-mannose kinase	8p11.21	1877	GO:0001764 [Name: neuron migration]; GO:0007420 [Name: brain development]; GO:0019233 [Name: sensory perception of pain]; GO:0050905 [Name: neuromuscular process]; GO:0005789 [Name: endoplasmic reticulum membrane]; GO:0007611 [Name: learning or memory]; GO:0016021 [Name: integral component of membrane]; GO:0019200 [Name: carbohydrate kinase activity]; GO:0046835 [Name: carbohydrate phosphorylatio…	-	-	-	R-HSA-5173105	Metabolism of proteins; O-linked glycosylation; Post-translational protein modification								0	1	-1.12258	-7.49755	3.56915	3.2596	2.33921	2.08953	3.82947	3.79107	3.87083	3.80982	2.13607	2.15019		0.484657	0.175107	-0.745286	-0.994966	0.744977	0.706572	0.786334	0.725329	-0.948421	-0.934303		209	266	77	78	265
11212	55846	ITFG2	integrin alpha FG-GAP repeat containing 2	12p13.33	6219	GO:0005765 [Name: lysosomal membrane]; GO:0002314 [Name: germinal center B cell differentiation]; GO:0005829 [Name: cytosol]; GO:1904262 [Name: negative regulation of TORC1 signaling]; GO:0005654 [Name: nucleoplasm]; GO:0042149 [Name: cellular response to glucose starvation]; GO:0034198 [Name: cellular response to amino acid starvation]	-	-	-	-	-								0	1	-1.3864	-7.49433	0.967037	1.06138	-0.100148	-0.168334	0.161627	-0.023958	0.0148088	0.0439656	-0.615672	-1.03929		0.936896	1.03124	-0.130289	-0.198475	0.131486	-0.0540992	-0.0153324	0.0138244	-0.645813	-1.06943		114	192	47	54	69
11107	55719	SLF2	SMC5-SMC6 complex localization factor 2	10q24.31	8812	GO:0043231 [Name: intracellular membrane-bounded organelle]; GO:0005654 [Name: nucleoplasm]; GO:2000781 [Name: positive regulation of double-strand break repair]; GO:0005515 [Name: protein binding]; GO:0005634 [Name: nucleus]; GO:0006281 [Name: DNA repair]; GO:0035861 [Name: site of double-strand break]; GO:0031334 [Name: positive regulation of protein complex assembly]; GO:1990166 [Name: protein…	-	-	-	-	-								0	1	-1.25343	-7.27446	0.642432	0.818911	-0.350621	-0.618758	-0.259988	-0.0453502	-0.0906394	0.0585427	-0.569535	-0.902468		0.774179	0.950658	-0.218873	-0.487011	-0.12824	0.0863972	0.041108	0.19029	-0.437788	-0.77072		129	230	56	56	73
12290	64421	DCLRE1C	DNA cross-link repair 1C	10p13	9592	GO:0000784 [Name: nuclear chromosome, telomeric region]; GO:0005654 [Name: nucleoplasm]; GO:0004519 [Name: endonuclease activity]; GO:0008409 [Name: 5'-3' exonuclease activity]; GO:0000014 [Name: single-stranded DNA endodeoxyribonuclease activity]; GO:0010212 [Name: response to ionizing radiation]; GO:0030183 [Name: B cell differentiation]; GO:0033151 [Name: V(D)J recombination]; GO:0003684 [Name…	-	hsa05340 [Pathway Title: Primary immunodeficiency]; hsa03450 [Pathway Title: Non-homologous end-joining]	atm_pathway [Longname: ATM pathway]; dnapk_pathway [Longname: DNA-PK pathway in nonhomologous end joining]	R-HSA-5693571	DNA Repair; Nonhomologous End-Joining (NHEJ); DNA Double-Strand Break Repair								0	1	-1.23583	-7.00071	0.379329	0.310811	-0.921923	-0.690592	-0.268562	-0.323146	-0.174918	-0.366796	-1.19033	-1.18055		0.821997	0.75348	-0.479255	-0.247924	0.174107	0.119523	0.267751	0.0758723	-0.747665	-0.737886		117	176	41	58	79
15535	131544	CRYBG3	crystallin beta-gamma domain containing 3	3q11.2	10979	GO:0002088 [Name: lens development in camera-type eye]; GO:0007601 [Name: visual perception]; GO:0008150 [Name: biological_process]; GO:0005212 [Name: structural constituent of eye lens]; GO:0030246 [Name: carbohydrate binding]; GO:0032991 [Name: macromolecular complex]; GO:0051018 [Name: protein kinase A binding]	-	-	-	-	-								0	1	-1.2185	-6.88863	0.493778	0.349819	-0.951106	-0.614603	0.381653	0.023055	-0.0658685	0.0428925	-1.01522	-1.07913		0.737251	0.593292	-0.707633	-0.37113	0.625126	0.266528	0.177605	0.286366	-0.771744	-0.835659		145	207	46	70	142
18042	285116	AHCTF1P1	AT-hook containing transcription factor 1 pseudogene 1	2q24.2	6821	-	-	-	-	-	-								0	1	-1.19304	-6.76939	1.32239	0.98692	-0.115833	0.00899607	0.861288	0.632521	1.0176	0.854995	-0.272058	-0.295348		0.822243	0.486773	-0.615979	-0.491151	0.361141	0.132374	0.51745	0.354848	-0.772205	-0.795495		160	200	51	67	123
10120	51710	ZNF44	zinc finger protein 44	19p13.2	5815	GO:0005634 [Name: nucleus]; GO:0006357 [Name: regulation of transcription from RNA polymerase II promoter]; GO:0003677 [Name: DNA binding]; GO:0046872 [Name: metal ion binding]; GO:0000981 [Name: RNA polymerase II transcription factor activity, sequence-specific DNA binding]	-	-	-	-	-								0	1	-1.19931	-6.72309	1.34975	1.34795	0.0567615	0.150542	0.641313	0.265257	0.49613	0.276524	0.195867	-0.302778		0.902019	0.900219	-0.39097	-0.29719	0.193581	-0.182474	0.0483978	-0.171208	-0.251865	-0.750509		139	219	49	63	90
6821	10016	PDCD6	programmed cell death 6	5p15.33	9493	GO:0000139 [Name: Golgi membrane]; GO:0006919 [Name: activation of cysteine-type endopeptidase activity involved in apoptotic process]; GO:0030948 [Name: negative regulation of vascular endothelial growth factor receptor signaling pathway]; GO:0042802 [Name: identical protein binding]; GO:0042803 [Name: protein homodimerization activity]; GO:0046983 [Name: protein dimerization activity]; GO:00015…	-	-	-	-	-								0	1	-1.4131	-6.58567	-0.0832381	0.0857641	-1.35644	-1.72332	-0.80154	-1.15084	-0.612415	-0.776384	-1.41792	-1.43609		0.844004	1.01301	-0.429195	-0.796074	0.125702	-0.223596	0.314827	0.150859	-0.490683	-0.50885		84	149	30	28	54
24604	101060684	NBPF26	NBPF member 26	1p11.2	6629	GO:0005737 [Name: cytoplasm]	-	-	-	-	-								0	1	-1.407	-6.34457	0.642186	0.350763	-1.35106	-1.15481	-0.310378	-0.507552	-0.531533	-0.321373	-0.899852	-0.732169		1.12376	0.832341	-0.869478	-0.673235	0.171199	-0.0259742	-0.0499552	0.160205	-0.418274	-0.250592		97	125	21	29	53
16949	200894	ARL13B	ADP ribosylation factor like GTPase 13B	3q11.1-q11.2	4164	GO:0010226 [Name: response to lithium ion]; GO:0060271 [Name: cilium assembly]; GO:0001947 [Name: heart looping]; GO:0097500 [Name: receptor localization to non-motile cilium]; GO:0007224 [Name: smoothened signaling pathway]; GO:0021830 [Name: interneuron migration from the subpallium to the cortex]; GO:0005930 [Name: axoneme]; GO:0005929 [Name: cilium]; GO:0009953 [Name: dorsal/ventral pattern f…	-	-	-	R-HSA-5624958	ARL13B-mediated ciliary trafficking of INPP5E; Organelle biogenesis and maintenance; Cilium Assembly; Cargo trafficking to the periciliary membrane								0	1	-1.08015	-6.19266	1.59546	1.57089	0.447598	0.410379	0.539057	0.706491	1.44037	1.53902	0.563706	0.10327		0.703834	0.679266	-0.444025	-0.481244	-0.352566	-0.185132	0.548742	0.647396	-0.327917	-0.788354		118	183	46	54	60
6804	9994	CASP8AP2	caspase 8 associated protein 2	6q15	8171	GO:0005739 [Name: mitochondrion]; GO:0016605 [Name: PML body]; GO:0003677 [Name: DNA binding]; GO:0007049 [Name: cell cycle]; GO:0007165 [Name: signal transduction]; GO:0071260 [Name: cellular response to mechanical stimulus]; GO:0005654 [Name: nucleoplasm]; GO:0005737 [Name: cytoplasm]; GO:1903507 [Name: negative regulation of nucleic acid-templated transcription]; GO:0005123 [Name: death recept…	-	-	-	R-HSA-3899300	Post-translational protein modification; SUMOylation of transcription cofactors; SUMO E3 ligases SUMOylate target proteins; SUMOylation; Metabolism of proteins								0	1	-1.60125	-5.70123	-0.476886	-0.630179	-2.45544	-1.92011	-1.20917	-1.00142	-1.35962	-1.40158	-2.41786	-2.37158		1.0475	0.894205	-0.931053	-0.39573	0.315214	0.522965	0.164767	0.122806	-0.89348	-0.847193		55	78	12	21	35
5049	7307	U2AF1	U2 small nuclear RNA auxiliary factor 1	21q22.3	12907	GO:0005515 [Name: protein binding]; GO:0015030 [Name: Cajal body]; GO:0006397 [Name: mRNA processing]; GO:0000398 [Name: mRNA splicing, via spliceosome]; GO:0005681 [Name: spliceosomal complex]; GO:0016607 [Name: nuclear speck]; GO:0006405 [Name: RNA export from nucleus]; GO:0008380 [Name: RNA splicing]; GO:0003723 [Name: RNA binding]; GO:0006406 [Name: mRNA export from nucleus]; GO:0030628 [Name…	h_smPathway [Pathway Title: Spliceosomal Assembly]	hsa03040 [Pathway Title: Spliceosome]; hsa05131 [Pathway Title: Shigellosis]	-	R-HSA-72187; R-HSA-73856; R-HSA-159236; R-HSA-72163	Processing of Capped Intron-Containing Pre-mRNA; Gene expression (Transcription); RNA Polymerase II Transcription Termination; Transport of Mature Transcript to Cytoplasm; mRNA Splicing; Transport of Mature mRNA derived from an Intron-Containing Transcript; Metabolism of RNA; RNA Polymerase II Transcription; mRNA Splicing - Major Pathway; mRNA 3'-end processing								0	1	-2.26258	-5.60818	-1.91582	-1.90109	-4.36281	-4.62612	-2.82375	-2.24396	-2.74167	-3.01963	-4.00066	-4.39324		1.28705	1.30178	-1.15993	-1.42325	0.379125	0.958919	0.461206	0.18325	-0.797789	-1.19037		32	51	5	5	18
17073	219347	TMEM254-AS1	TMEM254 antisense RNA 1	10q22.3	3138	-	-	-	-	-	-								0	1	-1.18982	-5.54847	2.02781	2.0557	0.886689	0.490634	1.04012	1.21399	1.29222	0.861195	1.16203	0.346776		0.890091	0.917986	-0.251028	-0.647083	-0.0975935	0.076275	0.154504	-0.276521	0.0243088	-0.79094		120	193	47	43	64
22164	100131211	NEMP2	nuclear envelope integral membrane protein 2	2q32.2	6525	GO:0005637 [Name: nuclear inner membrane]; GO:0016021 [Name: integral component of membrane]; GO:0005635 [Name: nuclear envelope]	-	-	-	-	-								0	1	-1.31856	-5.5088	0.897742	0.452084	-0.914773	-1.132	-0.10895	-0.64303	0.442257	0.142336	-0.585699	-0.468976		1.08964	0.643985	-0.722872	-0.940098	0.0829506	-0.451129	0.634158	0.334237	-0.393798	-0.277075		114	132	28	29	60
14192	85444	LRRCC1	leucine rich repeat and coiled-coil centrosomal protein 1	8q21.2	5001	GO:0005814 [Name: centriole]; GO:0007049 [Name: cell cycle]; GO:0005737 [Name: cytoplasm]; GO:0005813 [Name: centrosome]; GO:0051301 [Name: cell division]	-	-	-	-	-								0	1	-1.62915	-5.47589	0.426978	0.611937	-1.01456	-0.652376	-0.722499	-0.0713012	-0.297343	0.304082	-1.64294	-1.45821		0.8786	1.06356	-0.562934	-0.200754	-0.270876	0.380321	0.15428	0.755704	-1.19132	-1.00658		63	113	20	31	30
13540	83860	TAF3	TATA-box binding protein associated factor 3	10p14	4875	GO:0000122 [Name: negative regulation of transcription from RNA polymerase II promoter]; GO:0043433 [Name: negative regulation of sequence-specific DNA binding transcription factor activity]; GO:0002039 [Name: p53 binding]; GO:0005515 [Name: protein binding]; GO:0005634 [Name: nucleus]; GO:0006367 [Name: transcription initiation from RNA polymerase II promoter]; GO:0031965 [Name: nuclear membrane…	-	hsa03022 [Pathway Title: Basal transcription factors]; hsa05168 [Pathway Title: Herpes simplex infection]	-	R-HSA-167172; R-HSA-75953; R-HSA-76042; R-HSA-6804756; R-HSA-73779; R-HSA-167161; R-HSA-674695; R-HSA-73776; R-HSA-167162	Gene expression (Transcription); RNA Polymerase II HIV Promoter Escape; RNA Polymerase II Pre-transcription Events; Disease; Generic Transcription Pathway; HIV Infection; Infectious disease; Transcription of the HIV genome; RNA Polymerase II Transcription; Regulation of TP53 Activity; HIV Life Cycle; Late Phase of HIV Life Cycle; RNA Polymerase II Promoter Escape; HIV Transcription Initiation; RN…								0	1	-1.07911	-5.30388	0.977638	1.14084	0.123069	-0.322774	0.830185	0.479059	0.600165	0.809648	0.0360216	-0.245832		0.534836	0.698037	-0.319733	-0.765576	0.387383	0.0362571	0.157363	0.366846	-0.40678	-0.688634		90	159	43	38	86
15558	132241	RPL32P3	ribosomal protein L32 pseudogene 3	3q21.3	4499	-	-	-	-	-	-								0	1	-1.14994	-5.25793	0.710624	1.01013	-0.186343	-0.499764	-0.0190569	0.247587	0.00425336	-0.27238	-0.340665	-0.358833		0.681069	0.980571	-0.215898	-0.529319	-0.0486118	0.218033	-0.0253015	-0.301935	-0.37022	-0.388387		69	134	32	31	44
17573	257218	SHPRH	SNF2 histone linker PHD RING helicase	6q24.3	17696	GO:0005524 [Name: ATP binding]; GO:0000786 [Name: nucleosome]; GO:0016567 [Name: protein ubiquitination]; GO:0005515 [Name: protein binding]; GO:0000209 [Name: protein polyubiquitination]; GO:0004842 [Name: ubiquitin-protein transferase activity]; GO:0006334 [Name: nucleosome assembly]; GO:0031625 [Name: ubiquitin protein ligase binding]; GO:0004386 [Name: helicase activity]; GO:0006281 [Name: DN…	-	-	-	R-HSA-8866654	Protein ubiquitination; E3 ubiquitin ligases ubiquitinate target proteins; Metabolism of proteins; Post-translational protein modification								0	1	-1.10304	-5.21945	-1.18394	-0.965622	-2.11782	-2.38562	-1.13396	-1.11826	-1.14892	-1.4647	-2.23095	-2.23866		0.414901	0.633224	-0.518975	-0.786778	0.464886	0.48059	0.44993	0.134142	-0.632101	-0.639818		73	134	33	33	80
7442	10794	ZNF460	zinc finger protein 460	19q13.43	4005	GO:0046872 [Name: metal ion binding]; GO:0005515 [Name: protein binding]; GO:0003677 [Name: DNA binding]; GO:0005634 [Name: nucleus]; GO:0006355 [Name: regulation of transcription, DNA-templated]	-	-	-	R-HSA-212436	RNA Polymerase II Transcription; Gene expression (Transcription); Generic Transcription Pathway								0	1	-1.51338	-4.90308	0.525404	0.379955	-0.432205	-0.961416	0.303649	0.540666	0.410691	-0.104578	-1.60977	-1.71829		0.791993	0.646545	-0.165616	-0.694827	0.570238	0.807255	0.67728	0.162011	-1.34318	-1.4517		54	77	24	20	49
15041	118491	CFAP70	cilia and flagella associated protein 70	10q22.2	7432	GO:0003674 [Name: molecular_function]; GO:0005929 [Name: cilium]; GO:0008150 [Name: biological_process]; GO:0070062 [Name: extracellular exosome]	-	-	-	-	-								0	1	-1.06121	-4.84272	0.0872571	0.185804	-1.05208	-1.04941	-0.64828	-0.450618	-0.501392	-0.693964	-1.21957	-0.550081		0.67649	0.775037	-0.462849	-0.460175	-0.0590469	0.138615	0.0878415	-0.104731	-0.630335	0.0391526		74	125	29	35	47
17000	201973	PRIMPOL	primase and DNA directed polymerase	4q35.1	2789	GO:0003682 [Name: chromatin binding]; GO:0003887 [Name: DNA-directed DNA polymerase activity]; GO:0031297 [Name: replication fork processing]; GO:0003896 [Name: DNA primase activity]; GO:0005515 [Name: protein binding]; GO:0009411 [Name: response to UV]; GO:0006264 [Name: mitochondrial DNA replication]; GO:0030145 [Name: manganese ion binding]; GO:0005759 [Name: mitochondrial matrix]; GO:0019985 …	-	-	-	-	-								0	1	-1.01195	-4.75691	1.70093	1.82357	0.71241	0.626872	0.991993	0.680243	0.952603	1.36857	0.882807	0.331024		0.693828	0.816468	-0.294692	-0.38023	-0.0151082	-0.326859	-0.0544984	0.361464	-0.124295	-0.676078		85	146	37	42	55
3808	5616	PRKY	protein kinase Y-linked (pseudogene)	Yp11.2	7674	GO:0004691 [Name: cAMP-dependent protein kinase activity]; GO:0006468 [Name: protein phosphorylation]; GO:0005524 [Name: ATP binding]; GO:0007165 [Name: signal transduction]; GO:0018105 [Name: peptidyl-serine phosphorylation]; GO:0004674 [Name: protein serine/threonine kinase activity]; GO:0005952 [Name: cAMP-dependent protein kinase complex]	-	-	-	-	-								0	1	-1.5015	-4.62648	-0.774536	-0.737131	-2.3649	-2.31199	-1.00036	-1.60031	-1.37304	-1.78702	-2.13602	-2.80698		0.914693	0.952097	-0.675675	-0.622764	0.688872	0.0889197	0.316192	-0.0977951	-0.446789	-1.11775		42	68	12	15	38
14350	90576	ZNF799	zinc finger protein 799	19p13.2	7615	GO:0003677 [Name: DNA binding]; GO:0005634 [Name: nucleus]; GO:0006355 [Name: regulation of transcription, DNA-templated]; GO:0046872 [Name: metal ion binding]	-	-	-	R-HSA-212436	Gene expression (Transcription); Generic Transcription Pathway; RNA Polymerase II Transcription								0	1	-1.19061	-4.58115	-0.112646	-0.338561	-1.30057	-1.51178	-0.845236	-1.53496	-1.3619	-1.00134	-1.75776	-1.51514		1.01534	0.789429	-0.172584	-0.383786	0.282754	-0.406975	-0.233911	0.126652	-0.629768	-0.387155		66	89	25	26	42
2467	3653	IPW	imprinted in Prader-Willi syndrome	15q11.2	26303	-	-	-	-	-	-								0	1	-1.3402	-4.24373	-2.7735	-1.97352	-3.92125	-4.08917	-2.07291	-2.10443	-2.69228	-2.98168	-3.45631	-3.44035		0.177041	0.977018	-0.97071	-1.13863	0.877631	0.846109	0.258259	-0.0311417	-0.50577	-0.489808		36	99	14	15	62
13147	80263	TRIM45	tripartite motif containing 45	1p13.1	4368	GO:0005654 [Name: nucleoplasm]; GO:0045171 [Name: intercellular bridge]; GO:0005829 [Name: cytosol]; GO:0060348 [Name: bone development]; GO:0008270 [Name: zinc ion binding]	-	-	-	R-HSA-877300	Interferon Signaling; Cytokine Signaling in Immune system; Interferon gamma signaling; Immune System								0	1	-1.0622	-4.18903	0.200355	0.602038	-0.749237	-0.766244	-0.305631	-0.630427	-0.102099	-0.00361408	-0.519662	-0.923812		0.520189	0.921871	-0.429404	-0.446411	0.0142026	-0.310594	0.217734	0.316219	-0.199829	-0.603979		47	98	21	25	35
7551	10936	GPR75	G protein-coupled receptor 75	2p16.2	2094	GO:0005887 [Name: integral component of plasma membrane]; GO:1901214 [Name: regulation of neuron death]; GO:0007186 [Name: G-protein coupled receptor signaling pathway]; GO:0016493 [Name: C-C chemokine receptor activity]; GO:0004930 [Name: G-protein coupled receptor activity]; GO:0070098 [Name: chemokine-mediated signaling pathway]; GO:0005886 [Name: plasma membrane]	-	-	-	-	-								0	1	-2.18201	-4.00074	0.707999	0.0530995	-1.261	-1.33597	-0.904746	-0.423013	0.180128	-0.715176	-3.74809	-1.51081		1.60376	0.948858	-0.365244	-0.440211	-0.00898786	0.472746	1.07589	0.180583	-2.85233	-0.615055		32	32	7	8	11
26036	102466730	MIR6764	microRNA 6764	14q32.2	2742	-	-	-	-	-	-								0	1	-1.88351	-3.81781	-0.973583	-0.748407	-2.84771	-3.66718	-1.57999	-1.80159	-1.73636	-1.77457	-2.40639	-2.87778		1.06777	1.29295	-0.806355	-1.62582	0.461367	0.239769	0.304998	0.266783	-0.365032	-0.836422		13	24	3	2	9
20590	641298	SMG1P1	SMG1 pseudogene 1	16p12.2	8087	-	-	-	-	-	-								0	1	-1.38713	-3.79868	-0.850161	-1.37497	-2.44053	-2.59245	-1.79758	-1.79088	-2.18197	-1.31478	-2.79195	-2.8826		1.15162	0.626819	-0.438743	-0.590662	0.204205	0.21091	-0.18018	0.687008	-0.790162	-0.880819		42	46	12	13	23
12677	79441	HAUS3	HAUS augmin like complex subunit 3	4p16.3	7067	GO:0005829 [Name: cytosol]; GO:0010389 [Name: regulation of G2/M transition of mitotic cell cycle]; GO:0051225 [Name: spindle assembly]; GO:0072686 [Name: mitotic spindle]; GO:0000086 [Name: G2/M transition of mitotic cell cycle]; GO:0007098 [Name: centrosome cycle]; GO:0005874 [Name: microtubule]; GO:0051301 [Name: cell division]; GO:0097711 [Name: ciliary basal body docking]; GO:0003674 [Name: …	-	-	-	R-HSA-5620912; R-HSA-8854518; R-HSA-2565942; R-HSA-380320; R-HSA-380259; R-HSA-380270; R-HSA-380284	Anchoring of the basal body to the plasma membrane; Cilium Assembly; Mitotic G2-G2/M phases; Cell Cycle, Mitotic; Centrosome maturation; Mitotic Prometaphase; Organelle biogenesis and maintenance; Recruitment of NuMA to mitotic centrosomes; Loss of Nlp from mitotic centrosomes; Recruitment of mitotic centrosome proteins and complexes; AURKA Activation by TPX2; Cell Cycle; Regulation of PLK1 Activ…								0	1	-1.12068	-3.69203	-0.762291	-0.923517	-2.24602	-1.8543	-1.95477	-1.59637	-1.81855	-1.77449	-2.42907	-1.69555		0.943201	0.781975	-0.54053	-0.148804	-0.249274	0.109123	-0.113058	-0.0690024	-0.723575	0.00994498		39	55	12	19	18
13001	79963	ABCA11P	ATP binding cassette subfamily A member 11, pseudogene	4p16.3	2289	GO:0042626 [Name: ATPase activity, coupled to transmembrane movement of substances]; GO:0016021 [Name: integral component of membrane]; GO:0016887 [Name: ATPase activity]; GO:0055085 [Name: transmembrane transport]; GO:0005524 [Name: ATP binding]	-	-	-	-	-								0	1	-1.171	-3.61434	0.86409	0.702863	-0.619642	-0.47428	-0.497194	0.0886268	0.260197	-0.262934	-0.221869	-0.911201		0.971224	0.809998	-0.512507	-0.367146	-0.390059	0.195761	0.367331	-0.155799	-0.114734	-0.804067		39	55	12	16	16
16327	152110	NEK10	NIMA related kinase 10	3p24.1	9582	GO:0005524 [Name: ATP binding]; GO:0046872 [Name: metal ion binding]; GO:1902749 [Name: regulation of cell cycle G2/M phase transition]; GO:0004672 [Name: protein kinase activity]; GO:0004674 [Name: protein serine/threonine kinase activity]; GO:0006468 [Name: protein phosphorylation]; GO:0043406 [Name: positive regulation of MAP kinase activity]; GO:0031954 [Name: positive regulation of protein a…	-	-	-	-	-								0	1	-1.81249	-3.56146	-2.89319	-2.88792	-5.21654	-5.47228	-3.74259	-4.01483	-3.19778	-3.20586	-4.68436	-4.2788		1.06623	1.0715	-1.25712	-1.51286	0.216826	-0.0554187	0.761634	0.753557	-0.724951	-0.319383		12	19	2	2	7
15023	117608	ZNF354B	zinc finger protein 354B	5q35.3	3104	GO:0000122 [Name: negative regulation of transcription from RNA polymerase II promoter]; GO:0005634 [Name: nucleus]; GO:0003677 [Name: DNA binding]; GO:0003682 [Name: chromatin binding]; GO:0046872 [Name: metal ion binding]	-	-	-	R-HSA-212436	Generic Transcription Pathway; RNA Polymerase II Transcription; Gene expression (Transcription)								0	1	-1.15588	-3.56013	0.0944817	0.314829	-1.63856	-0.744866	0.0127217	-0.470497	-0.579404	-0.4308	-0.95485	-0.869015		0.621077	0.841425	-1.11196	-0.21827	0.539317	0.056099	-0.0528082	0.0957959	-0.428255	-0.34242		31	57	8	18	31
6370	9481	SLC25A27	solute carrier family 25 member 27	6p12.3	3285	GO:0005623 [Name: cell]; GO:0016021 [Name: integral component of membrane]; GO:0009409 [Name: response to cold]; GO:0048839 [Name: inner ear development]; GO:0035356 [Name: cellular triglyceride homeostasis]; GO:0043066 [Name: negative regulation of apoptotic process]; GO:0008284 [Name: positive regulation of cell proliferation]; GO:0005739 [Name: mitochondrion]; GO:0005743 [Name: mitochondrial i…	-	-	-	R-HSA-167826; R-HSA-167827	Mitochondrial Uncoupling Proteins; Respiratory electron transport, ATP synthesis by chemiosmotic coupling, and heat production by uncoupling proteins.; Metabolism; The proton buffering model; The fatty acid cycling model; The citric acid (TCA) cycle and respiratory electron transport								0	1	-1.82412	-3.51759	-0.546823	-0.312477	-2.70407	-2.96609	-0.931498	-1.74447	-0.823726	-1.55563	-1.1731	-3.13844		1.04281	1.27716	-1.11444	-1.37646	0.658135	-0.154838	0.765906	0.0340035	0.416531	-1.54881		21	39	4	4	17
23283	100506392	SLC16A1-AS1	SLC16A1 antisense RNA 1	1p13.2	11301	-	-	-	-	-	-								0	1	-1.55195	-3.35086	-2.71936	-1.95467	-4.48655	-4.17659	-2.71398	-3.52696	-3.24514	-2.97879	-3.18808	-4.20154		0.599804	1.36449	-1.16739	-0.857424	0.605183	-0.20779	0.0740284	0.340378	0.131087	-0.882371		16	43	4	6	17
3636	5387	PMS2P3	PMS1 homolog 2, mismatch repair system component pseudogene 3	7q11.23	1636	GO:0005575 [Name: cellular_component]; GO:0032300 [Name: mismatch repair complex]; GO:0003674 [Name: molecular_function]; GO:0003676 [Name: nucleic acid binding]; GO:0006355 [Name: regulation of transcription, DNA-templated]; GO:0032389 [Name: MutLalpha complex]; GO:0006298 [Name: mismatch repair]; GO:0008150 [Name: biological_process]; GO:0016887 [Name: ATPase activity]	-	-	-	-	-								0	1	-1.41519	-3.33632	0.315271	0.693244	-1.3829	-0.40148	0.0742227	-0.478488	0.181994	-0.549908	-1.30578	-0.935504		0.694203	1.07218	-1.00397	-0.0225477	0.453155	-0.0995555	0.560927	-0.170976	-0.926845	-0.556571		19	39	5	12	17
22518	100294362	LOC100294362	uncharacterized LOC100294362	17q25.3	6584	-	-	-	-	-	-								0	1	-1.27587	-3.30006	-1.61992	-1.47096	-2.9137	-2.82093	-1.56475	-2.26687	-2.37907	-2.19937	-2.9057	-3.16352		0.710559	0.859517	-0.583225	-0.490451	0.765728	0.0636087	-0.0485853	0.131106	-0.575221	-0.833037		20	35	7	9	22
13206	80714	PBX4	PBX homeobox 4	19p13.11	1884	GO:0000981 [Name: RNA polymerase II transcription factor activity, sequence-specific DNA binding]; GO:0001741 [Name: XY body]; GO:0043565 [Name: sequence-specific DNA binding]; GO:0045893 [Name: positive regulation of transcription, DNA-templated]; GO:0000790 [Name: nuclear chromatin]; GO:0006366 [Name: transcription from RNA polymerase II promoter]; GO:0005515 [Name: protein binding]; GO:0005634…	-	-	-	-	-								0	1	-1.28608	-3.28783	0.505651	0.0643187	-1.10854	-0.865512	-0.752284	-0.806384	-0.660558	-0.394208	-1.67625	-0.948868		1.16991	0.728583	-0.444276	-0.201248	-0.0880199	-0.14212	0.00370575	0.270056	-1.01199	-0.284604		25	29	7	10	11
15105	120863	DEPDC4	DEP domain containing 4	12q23.1	3118	GO:0035556 [Name: intracellular signal transduction]	-	-	-	-	-								0	1	-1.17165	-3.2804	0.177889	-0.0638752	-1.47694	-1.33193	-1.03554	-0.476989	-0.265538	-1.04363	-0.961342	-1.3571		0.961388	0.719624	-0.693442	-0.548429	-0.252038	0.30651	0.517962	-0.260127	-0.177843	-0.573605		33	44	9	12	15
13166	80312	TET1	tet methylcytosine dioxygenase 1	10q21.3	9612	GO:0001826 [Name: inner cell mass cell differentiation]; GO:0008284 [Name: positive regulation of cell proliferation]; GO:0005506 [Name: iron ion binding]; GO:0031062 [Name: positive regulation of histone methylation]; GO:0090310 [Name: negative regulation of methylation-dependent chromatin silencing]; GO:0005634 [Name: nucleus]; GO:0006325 [Name: chromatin organization]; GO:0008270 [Name: zinc i…	-	-	-	R-HSA-5221030	Epigenetic regulation of gene expression; TET1,2,3 and TDG demethylate DNA; Gene expression (Transcription)								0	1	-1.39636	-3.19474	-2.02898	-1.56302	-2.46893	-3.3668	-2.17739	-2.37531	-1.21404	-1.52936	-2.87281	-4.68738		0.399421	0.865387	-0.0405296	-0.938401	0.251012	0.0530935	1.21436	0.899039	-0.444403	-2.25898		22	48	14	9	21
17319	245711	SPDYA	speedy/RINGO cell cycle regulator family member A	2p23.2	3483	GO:0045860 [Name: positive regulation of protein kinase activity]; GO:0032147 [Name: activation of protein kinase activity]; GO:0007140 [Name: male meiosis]; GO:0045737 [Name: positive regulation of cyclin-dependent protein serine/threonine kinase activity]; GO:0005634 [Name: nucleus]; GO:0007275 [Name: multicellular organism development]; GO:0000082 [Name: G1/S transition of mitotic cell cycle];…	-	hsa04114 [Pathway Title: Oocyte meiosis]; hsa04914 [Pathway Title: Progesterone-mediated oocyte maturation]	-	-	-								0	1	-1.74942	-3.1511	-1.43319	-1.15448	-2.78851	-4.9387	-1.63882	-1.69292	-2.36657	-1.86003	-2.96864	-2.02566		0.85356	1.13227	-0.501756	-2.65195	0.647935	0.593835	-0.0798204	0.42672	-0.681889	0.261089		12	23	4	1	11
22747	100422558	SMG1P6	SMG1 pseudogene 6	16p11.2	2930	-	-	-	-	-	-								0	1	-1.93559	-3.10387	-2.17118	-0.572783	-2.94338	-3.76285	-1.04459	-1.09881	-1.70815	-1.39064	-3.68305	-2.97345		-0.0362957	1.5621	-0.808494	-1.62796	1.0903	1.03608	0.426739	0.744251	-1.54816	-0.838561		6	29	3	2	14
12260	64332	NFKBIZ	NFKB inhibitor zeta	3q12.3	5902	GO:0005515 [Name: protein binding]; GO:2000321 [Name: positive regulation of T-helper 17 cell differentiation]; GO:0016607 [Name: nuclear speck]; GO:0050729 [Name: positive regulation of inflammatory response]; GO:0050852 [Name: T cell receptor signaling pathway]; GO:0005634 [Name: nucleus]; GO:0006954 [Name: inflammatory response]; GO:0036464 [Name: cytoplasmic ribonucleoprotein granule]	-	hsa05202 [Pathway Title: Transcriptional misregulation in cancer]	-	-	-								0	1	-1.14397	-2.97412	-1.78219	-1.15779	-2.97523	-2.51292	-2.05489	-1.83111	-2.2213	-2.12341	-2.63389	-2.59627		0.406712	1.03111	-0.786332	-0.324018	0.134009	0.357793	-0.0324051	0.0654927	-0.44499	-0.407373		16	39	6	10	14
24563	100996738	HERC2P11	hect domain and RLD 2 pseudogene 11	15q13.1	7119	-	-	-	-	-	-								0	1	-1.19053	-2.96332	-2.14514	-1.54322	-2.8361	-3.10138	-2.54584	-2.18843	-2.33267	-2.39388	-3.01841	-3.53483		0.418855	1.02077	-0.272113	-0.537392	0.0181469	0.375564	0.231323	0.170112	-0.454421	-0.970843		15	36	8	8	12
13624	84070	FAM186B	family with sequence similarity 186 member B	12q13.12	4756	GO:0032991 [Name: macromolecular complex]	-	-	-	-	-								0	1	-1.2746	-2.91839	-1.30186	-1.37411	-2.66378	-2.7093	-1.84947	-2.01806	-1.90985	-2.30945	-3.41806	-1.96623		0.850154	0.777905	-0.51176	-0.557281	0.302549	0.133953	0.242168	-0.157432	-1.26604	0.185785		18	27	6	7	13
26322	102724663	PPFIA2-AS1	PPFIA2 antisense RNA 1	12q21.31	2030	-	-	-	-	-	-								0	1	-1.41902	-2.90032	-0.539835	-0.726372	-1.69421	-1.95752	-0.859965	-1.20021	-1.94341	-1.34082	-2.44552	-3.00731		1.03168	0.845146	-0.122689	-0.386003	0.711554	0.371303	-0.371896	0.230696	-0.873999	-1.4358		13	18	5	5	11
22508	100289580	LOC100289580	uncharacterized LOC100289580	16q24.3	4797	-	-	-	-	-	-								0	1	-1.25082	-2.82023	-1.57559	-1.33435	-2.93486	-2.94034	-2.5546	-1.45012	-1.92223	-2.20766	-2.85774	-2.48746		0.650902	0.89215	-0.708364	-0.713849	-0.328101	0.776377	0.304262	0.0188333	-0.631242	-0.260968		15	28	5	6	8
23574	100526737	RBM14-RBM4	RBM14-RBM4 readthrough	11q13.2	2826	-	-	-	-	R-HSA-8941326	-								0	1	-1.19432	-2.71576	-1.01712	-0.623125	-2.48694	-1.76847	-2.19963	-1.39135	-1.54193	-1.8181	-2.09437	-2.20192		0.697178	1.09117	-0.772644	-0.0541749	-0.485332	0.322947	0.172364	-0.103809	-0.380072	-0.487626		13	27	4	8	6
23512	100507462	GVQW2	GVQW motif containing 2	6q24.1	2993	-	-	-	-	-	-								0	1	-1.52819	-2.65676	-1.21445	-1.36817	-3.5378	-2.2598	-1.29576	-2.90738	-1.99824	-2.62441	-3.00563	-3.56743		1.16346	1.00974	-1.1599	0.118103	1.08215	-0.529473	0.379664	-0.246501	-0.627722	-1.18952		12	17	2	6	12
1012	1427	CRYGS	crystallin gamma S	3q27.3	2080	GO:0002009 [Name: morphogenesis of an epithelium]; GO:0005212 [Name: structural constituent of eye lens]; GO:0002088 [Name: lens development in camera-type eye]; GO:0007601 [Name: visual perception]; GO:0005515 [Name: protein binding]	-	-	-	-	-								0	1	-1.25462	-2.61625	-0.574938	-0.540982	-2.04476	-1.99262	-1.18134	-0.60449	-1.62282	-1.52567	-2.48062	-1.09165		0.791052	0.825009	-0.678769	-0.626634	0.184649	0.7615	-0.256833	-0.159681	-1.11463	0.274338		13	21	4	5	9
17400	253650	ANKRD18A	ankyrin repeat domain 18A	9p13.1	5466	-	-	-	-	-	-								0	1	-1.36622	-2.46471	-1.58457	-1.5227	-3.12321	-2.91003	-3.15135	-1.28685	-1.74155	-3.27571	-3.40164	-2.67582		0.882778	0.944645	-0.655869	-0.442691	-0.684007	1.18049	0.725797	-0.80837	-0.934299	-0.208473		17	28	5	7	6
19473	400046	LINC02389	long intergenic non-protein coding RNA 2389	12q14.3	5827	-	-	-	-	-	-								0	1	-1.22157	-2.46319	-2.58645	-1.33637	-3.21548	-3.22097	-2.38124	-1.99192	-2.38171	-3.17895	-3.30521	-2.98731		0.0721135	1.32219	-0.556921	-0.562406	0.277321	0.666641	0.276849	-0.52039	-0.646649	-0.328746		9	34	5	6	11
17300	222643	UNC5CL	unc-5 family C-terminal like	6p21.1	3654	GO:0016020 [Name: membrane]; GO:0046330 [Name: positive regulation of JNK cascade]; GO:0008233 [Name: peptidase activity]; GO:0043123 [Name: positive regulation of I-kappaB kinase/NF-kappaB signaling]; GO:0005737 [Name: cytoplasm]; GO:0038007 [Name: netrin-activated signaling pathway]; GO:0006508 [Name: proteolysis]; GO:0005042 [Name: netrin receptor activity]; GO:0016021 [Name: integral componen…	-	-	-	-	-								0	1	-1.18224	-2.39217	-1.62672	-1.49707	-2.85765	-3.11967	-1.70796	-2.62398	-1.70843	-2.18882	-2.46508	-3.29202		0.682022	0.811676	-0.548912	-0.810932	0.60078	-0.315241	0.600307	0.119923	-0.15634	-0.983282		11	19	4	4	11
[truncated: 5 more columns]
