# Supplementary material for: Concurrent Targeting of HDAC and PI3K to Overcome Phenotypic Heterogeneity of Castration-resistant and Neuroendocrine Prostate Cancers
Source: Cancer Res Commun. 2023 Nov 20;3(11):2358–74. doi: 10.1158/2767-9764.CRC-23-0250 (PMC10658857; doi:10.1158/2767-9764.CRC-23-0250)
Supplement: Supplementary Table 3 [file crc-23-0250-s03.xlsx]

## Sheet: up P05.2FC.Fimo.Romi-Ipata.only
			datatype																NCI-H660_Fimo & Romi_Ipata ONLY	NCI-H660_Fimo & Romi_Ipata ONLY	NCI-H660_Fimo & Romi_Ipata ONLY	NCI-H660_Fimo & Romi_Ipata ONLY	LOG2_FPKM	LOG2_FPKM	LOG2_FPKM	LOG2_FPKM	LOG2_FPKM	LOG2_FPKM	LOG2_FPKM	LOG2_FPKM	LOG2_FPKM	LOG2_FPKM		LOG2_FPKM	LOG2_FPKM	LOG2_FPKM	LOG2_FPKM	LOG2_FPKM	LOG2_FPKM	LOG2_FPKM	LOG2_FPKM	LOG2_FPKM	LOG2_FPKM		LOG2_MC_RATIOS	LOG2_MC_RATIOS	LOG2_MC_RATIOS	LOG2_MC_RATIOS	LOG2_MC_RATIOS
			line																				C42B	C42B	C42B	C42B	C42B	C42B	C42B	C42B	C42B	C42B		NCI-H660	NCI-H660	NCI-H660	NCI-H660	NCI-H660	NCI-H660	NCI-H660	NCI-H660	NCI-H660	NCI-H660		C42B	C42B	C42B	C42B	C42B
			group																498	0			Control	Control	Fimepinostat	Fimepinostat	Ipata	Ipata	Romidepsin	Romidepsin	Romidepsin_Ipata	Romidepsin_Ipata		Control	Control	Fimepinostat	Fimepinostat	Ipata	Ipata	Romidepsin	Romidepsin	Romidepsin_Ipata	Romidepsin_Ipata		Control	Control	Fimepinostat	Fimepinostat	Ipata
ROW	ENTREZ	SYMBOL	GENENAME	MAP	Gene.Exonic.Length	GO ID	Biocarta Pathway Name	KEGG Pathway Info	NCIPID Pathway Name	Reactome ID	Reactome Pathway Name	Nelson.AR.10.list	10.gene.NE.sig	CCP.prolif.31.gene.sig	CM.pheno.fig.order	CM.pheno.GROUP	CM.pheno.GROUP.figure	pheno_cluster_v2	UP BOTH ONLY 2FC P<0.05	DOWN BOTH ONLY 2FC P<0.05	Ave logFC Fimo & Romi_Ipata	Ave T Fimo & Romi_Ipata	C42B_Control_I	C42B_Control_II	C42B_Fimepinostat_I	C42B_Fimepinostat_II	C42B_Ipata_I	C42B_Ipata_II	C42B_Romidepsin_I	C42B_Romidepsin_II	C42B_Romidepsin_Ipata_I	C42B_Romidepsin_Ipata_II	xxx	NCI.H660_Control_I	NCI.H660_Control_II	NCI.H660_Fimepinostat_I	NCI.H660_Fimepinostat_II	NCI.H660_Ipata_I	NCI.H660_Ipata_II	NCI.H660_Romidepsin_I	NCI.H660_Romidepsin_II	NCI.H660_Romidepsin_Ipata_I	NCI.H660_Romidepsin_Ipata_II	xxx	C42B_Control_I	C42B_Control_II	C42B_Fimepinostat_I	C42B_Fimepinostat_II	C42B_Ipata_I
8060	23057	NMNAT2	nicotinamide nucleotide adenylyltransferase 2	1q25.3	6943	GO:0004515 [Name: nicotinate-nucleotide adenylyltransferase activity]; GO:0030659 [Name: cytoplasmic vesicle membrane]; GO:0000309 [Name: nicotinamide-nucleotide adenylyltransferase activity]; GO:0009165 [Name: nucleotide biosynthetic process]; GO:0000139 [Name: Golgi membrane]; GO:0045202 [Name: synapse]; GO:0009435 [Name: NAD biosynthetic process]; GO:0019674 [Name: NAD metabolic process]; GO:0…	-	hsa00760 [Pathway Title: Nicotinate and nicotinamide metabolism]; hsa01100 [Pathway Title: Metabolic pathways]	-	R-HSA-196807	Metabolism of vitamins and cofactors; Metabolism; Metabolism of water-soluble vitamins and cofactors; Nicotinate metabolism								1	0	1.56445	23.8271	0.769723	0.575246	1.63554	1.57396	2.2975	2.26397	1.98757	1.81483	2.9516	2.82534		2.85122	2.80529	4.63256	4.50576	3.74256	3.61716	3.80286	3.76905	4.38821	4.36027		-1.0998	-1.29428	-0.233985	-0.295572	0.427974
902	1278	COL1A2	collagen type I alpha 2 chain	7q21.3	11156	GO:0030282 [Name: bone mineralization]; GO:0071230 [Name: cellular response to amino acid stimulus]; GO:0001568 [Name: blood vessel development]; GO:0019221 [Name: cytokine-mediated signaling pathway]; GO:0030198 [Name: extracellular matrix organization]; GO:0032963 [Name: collagen metabolic process]; GO:0048407 [Name: platelet-derived growth factor binding]; GO:0050776 [Name: regulation of immun…	-	hsa04512 [Pathway Title: ECM-receptor interaction]; hsa04151 [Pathway Title: PI3K-Akt signaling pathway]; hsa04510 [Pathway Title: Focal adhesion]; hsa04611 [Pathway Title: Platelet activation]; hsa05146 [Pathway Title: Amoebiasis]; hsa04974 [Pathway Title: Protein digestion and absorption]	smad2_3nuclearpathway [Longname: Regulation of nuclear SMAD2/3 signaling]; integrin1_pathway [Longname: Beta1 integrin cell surface interactions]; cmyb_pathway [Longname: C-MYB transcription factor network]; fra_pathway [Longname: Validated transcriptional targets of AP1 family members Fra1 and Fra2]; myc_represspathway [Longname: Validated targets of C-MYC transcriptional repression]; syndecan_1…	R-HSA-2243919; R-HSA-3000178; R-HSA-8948216; R-HSA-3000171; R-HSA-430116; R-HSA-75892; R-HSA-198933; R-HSA-2214320; R-HSA-1442490; R-HSA-76009; R-HSA-1474244; R-HSA-1650814; R-HSA-202733; R-HSA-3000480; R-HSA-216083; R-HSA-3000170; R-HSA-8874081; R-HSA-114604; R-HSA-6785807; R-HSA-2022090	Collagen chain trimerization; Binding and Uptake of Ligands by Scavenger Receptors; Immune System; Scavenging by Class A Receptors; Extracellular matrix organization; Cytokine Signaling in Immune system; Interleukin-4 and Interleukin-13 signaling; Assembly of collagen fibrils and other multimeric structures; Collagen biosynthesis and modifying enzymes; Signaling by Interleukins; Vesicle-mediated …								1	0	1.15178	23.8112	-9.94805	-9.94805	-9.94805	-9.94805	-9.94805	-6.68793	-9.94805	-6.94875	-5.61189	-9.94805		3.12736	3.11843	4.39928	4.40333	4.0689	4.11307	3.80544	3.79185	4.30065	4.30169		-1.05956	-1.05956	-1.05956	-1.05956	-1.05956
208	301	ANXA1	annexin A1	9q21.13	4453	GO:0001780 [Name: neutrophil homeostasis]; GO:0001891 [Name: phagocytic cup]; GO:0008360 [Name: regulation of cell shape]; GO:0018149 [Name: peptide cross-linking]; GO:0031232 [Name: extrinsic component of external side of plasma membrane]; GO:0031532 [Name: actin cytoskeleton reorganization]; GO:0032743 [Name: positive regulation of interleukin-2 production]; GO:0033031 [Name: positive regulatio…	h_gcrPathway [Pathway Title: Corticosteroids and cardioprotection]	-	-	R-HSA-444473; R-HSA-416476; R-HSA-445355; R-HSA-418594; R-HSA-6785807	Formyl peptide receptors bind formyl peptides and many other ligands; GPCR ligand binding; Immune System; Signaling by Interleukins; G alpha (i) signalling events; G alpha (q) signalling events; Interleukin-4 and Interleukin-13 signaling; Muscle contraction; Peptide ligand-binding receptors; Cytokine Signaling in Immune system; GPCR downstream signalling; Class A/1 (Rhodopsin-like receptors); Sig…								1	0	1.90927	22.1791	-5.23993	-4.37972	-8.62308	-2.61433	-8.62308	-3.48057	-5.7098	-8.62308	-4.83661	-5.07748		1.81663	1.93782	4.58231	4.47581	2.0104	1.98498	2.72256	2.78672	3.19115	3.19294		0.480836	1.34105	-2.90231	3.10644	-2.90231
5356	7857	SCG2	secretogranin II	2q36.1	2577	GO:0000165 [Name: MAPK cascade]; GO:0005615 [Name: extracellular space]; GO:0043687 [Name: post-translational protein modification]; GO:0044267 [Name: cellular protein metabolic process]; GO:0001938 [Name: positive regulation of endothelial cell proliferation]; GO:0035556 [Name: intracellular signal transduction]; GO:2000352 [Name: negative regulation of endothelial cell apoptotic process]; GO:00…	-	-	-	R-HSA-8957275; R-HSA-381426	Post-translational protein modification; Metabolism of proteins; Post-translational protein phosphorylation; Regulation of Insulin-like Growth Factor (IGF) transport and uptake by Insulin-like Growth Factor Binding Proteins (IGFBPs)								1	0	1.85913	20.8092	-4.45085	-5.03077	-7.83399	-7.83399	-2.3243	-7.83399	-4.92072	-7.83399	-4.04752	-7.83399		3.58211	3.52669	5.75838	5.57207	4.62312	4.42437	4.51139	4.35484	5.35478	5.29184		1.54357	0.963643	-1.83958	-1.83958	3.67011
1122	1580	CYP4B1	cytochrome P450 family 4 subfamily B member 1	1p33	3370	GO:0018879 [Name: biphenyl metabolic process]; GO:0018917 [Name: fluorene metabolic process]; GO:0005506 [Name: iron ion binding]; GO:0019825 [Name: oxygen binding]; GO:0018585 [Name: fluorene oxygenase activity]; GO:0005789 [Name: endoplasmic reticulum membrane]; GO:0015643 [Name: toxic substance binding]; GO:0020037 [Name: heme binding]; GO:0042738 [Name: exogenous drug catabolic process]; GO:0…	h_nuclearRsPathway [Pathway Title: Nuclear Receptors in Lipid Metabolism and Toxicity]	-	-	R-HSA-211958; R-HSA-211935; R-HSA-211979; R-HSA-2142691	Fatty acids; Metabolism; Arachidonic acid metabolism; Biological oxidations; Metabolism of lipids; Eicosanoids; Synthesis of Leukotrienes (LT) and Eoxins (EX); Miscellaneous substrates; Fatty acid metabolism; Cytochrome P450 - arranged by substrate type; Phase I - Functionalization of compounds								1	0	1.34086	18.9893	-2.63106	-3.27152	-1.30221	-1.03231	-3.42737	-3.07854	-1.3311	-1.01239	-1.62127	-1.33295		3.36456	3.31042	4.78055	4.79732	4.28321	4.31193	3.96617	3.87393	4.78437	4.67091		-0.626993	-1.26745	0.701862	0.97176	-1.4233
17895	284217	LAMA1	laminin subunit alpha 1	18p11.31	15857	GO:0016020 [Name: membrane]; GO:0031012 [Name: extracellular matrix]; GO:0043010 [Name: camera-type eye development]; GO:0043208 [Name: glycosphingolipid binding]; GO:0005576 [Name: extracellular region]; GO:0005608 [Name: laminin-3 complex]; GO:0006468 [Name: protein phosphorylation]; GO:0007166 [Name: cell surface receptor signaling pathway]; GO:0009887 [Name: animal organ morphogenesis]; GO:00…	h_prionPathway [Pathway Title: Prion Pathway]	hsa04510 [Pathway Title: Focal adhesion]; hsa05145 [Pathway Title: Toxoplasmosis]; hsa05222 [Pathway Title: Small cell lung cancer]; hsa04151 [Pathway Title: PI3K-Akt signaling pathway]; hsa05146 [Pathway Title: Amoebiasis]; hsa05200 [Pathway Title: Pathways in cancer]; hsa04512 [Pathway Title: ECM-receptor interaction]	integrin1_pathway [Longname: Beta1 integrin cell surface interactions]; integrin4_pathway [Longname: Alpha6 beta4 integrin-ligand interactions]; syndecan_4_pathway [Longname: Syndecan-4-mediated signaling events]; syndecan_2_pathway [Longname: Syndecan-2-mediated signaling events]; a6b1_a6b4_integrin_pathway [Longname: a6b1 and a6b4 Integrin signaling]; glypican_1pathway [Longname: Glypican 1 net…	R-HSA-3000178; R-HSA-373760; R-HSA-8874081; R-HSA-3000157; R-HSA-3000171	Non-integrin membrane-ECM interactions; Signaling by MET; Extracellular matrix organization; Developmental Biology; Laminin interactions; MET activates PTK2 signaling; L1CAM interactions; Signal Transduction; Axon guidance; ECM proteoglycans; MET promotes cell motility; Signaling by Receptor Tyrosine Kinases								1	0	1.49553	18.7068	-3.20803	-3.22173	-2.83066	-3.67836	-4.27951	-4.16578	-2.4201	-2.83409	-6.11919	-4.69021		0.284968	0.293593	2.18037	2.19533	1.09478	1.05687	1.14187	1.09545	1.58612	1.49188		0.536735	0.523035	0.914107	0.0664116	-0.534745
6890	10103	TSPAN1	tetraspanin 1	1p34.1	2370	GO:0005887 [Name: integral component of plasma membrane]; GO:0031982 [Name: vesicle]; GO:0016020 [Name: membrane]; GO:0005654 [Name: nucleoplasm]; GO:0030054 [Name: cell junction]; GO:0043231 [Name: intracellular membrane-bounded organelle]; GO:0005737 [Name: cytoplasm]; GO:0016477 [Name: cell migration]; GO:0070062 [Name: extracellular exosome]; GO:0005765 [Name: lysosomal membrane]; GO:0045807 …	-	-	-	-	-								1	0	1.30505	18.0247	4.64382	4.62546	5.69872	5.67522	5.48026	5.55294	5.27441	5.17304	5.86724	5.78818		4.59552	4.36852	5.98902	5.8467	5.17381	5.14584	5.17105	5.13647	5.79594	5.84875		-0.73411	-0.752472	0.320792	0.297287	0.102327
2903	4237	MFAP2	microfibril associated protein 2	1p36.13	2712	GO:0030198 [Name: extracellular matrix organization]; GO:0001527 [Name: microfibril]; GO:0005201 [Name: extracellular matrix structural constituent]; GO:0048048 [Name: embryonic eye morphogenesis]; GO:0005576 [Name: extracellular region]; GO:0048050 [Name: post-embryonic eye morphogenesis]	-	-	notch_pathway [Longname: Notch signaling pathway]	R-HSA-1566948; R-HSA-2129379	Extracellular matrix organization; Molecules associated with elastic fibres; Elastic fibre formation								1	0	1.33353	17.8659	-7.90766	-5.10443	-7.90766	-4.57773	-4.59849	-4.64754	-7.90766	-7.90766	-7.90766	-7.90766		3.25811	3.29649	4.89586	4.91656	3.80785	3.88541	4.12893	4.01501	4.45078	4.48131		-1.27024	1.53298	-1.27024	2.05969	2.03893
6725	9902	MRC2	mannose receptor C type 2	17q23.2	6591	GO:0004888 [Name: transmembrane signaling receptor activity]; GO:0016020 [Name: membrane]; GO:0005515 [Name: protein binding]; GO:0005925 [Name: focal adhesion]; GO:0006897 [Name: endocytosis]; GO:0030246 [Name: carbohydrate binding]; GO:0005518 [Name: collagen binding]; GO:0030574 [Name: collagen catabolic process]; GO:0001649 [Name: osteoblast differentiation]; GO:0016021 [Name: integral compon…	-	hsa04145 [Pathway Title: Phagosome]; hsa05152 [Pathway Title: Tuberculosis]	-	R-HSA-1236978	Class I MHC mediated antigen processing & presentation; Antigen processing-Cross presentation; Adaptive Immune System; Cross-presentation of soluble exogenous antigens (endosomes); Immune System								1	0	1.89666	17.6624	-5.80565	-9.1888	-3.70867	-5.85887	-9.1888	-9.1888	-6.27552	-5.28265	-5.40233	-3.42366		1.17004	0.959737	3.39684	3.44629	1.87428	1.96232	2.13819	2.01612	2.55806	2.77563		0.526724	-2.85642	2.6237	0.473508	-2.85642
2832	4135	MAP6	microtubule associated protein 6	11q13.5	6433	GO:0030424 [Name: axon]; GO:0005516 [Name: calmodulin binding]; GO:0005801 [Name: cis-Golgi network]; GO:0048813 [Name: dendrite morphogenesis]; GO:0050772 [Name: positive regulation of axonogenesis]; GO:0030425 [Name: dendrite]; GO:0030705 [Name: cytoskeleton-dependent intracellular transport]; GO:0070507 [Name: regulation of microtubule cytoskeleton organization]; GO:0005515 [Name: protein bind…	-	-	-	-	-								1	0	1.59045	17.3606	-9.15379	-9.15379	-9.15379	-9.15379	-4.9193	-9.15379	-9.15379	-9.15379	-9.15379	-9.15379		1.49878	1.21561	3.18212	3.17372	2.11985	2.07942	2.32734	2.29067	2.89499	2.89367		-0.423449	-0.423449	-0.423449	-0.423449	3.81105
2949	4311	MME	membrane metalloendopeptidase	3q25.2	9620	GO:0005887 [Name: integral component of plasma membrane]; GO:0006508 [Name: proteolysis]; GO:0030424 [Name: axon]; GO:0030667 [Name: secretory granule membrane]; GO:0045121 [Name: membrane raft]; GO:0061837 [Name: neuropeptide processing]; GO:0071493 [Name: cellular response to UV-B]; GO:0008270 [Name: zinc ion binding]; GO:0043025 [Name: neuronal cell body]; GO:0090399 [Name: replicative senesce…	-	hsa04614 [Pathway Title: Renin-angiotensin system]; hsa04640 [Pathway Title: Hematopoietic cell lineage]; hsa05010 [Pathway Title: Alzheimer's disease]; hsa04974 [Pathway Title: Protein digestion and absorption]	-	R-HSA-2022377; R-HSA-6798695	Neutrophil degranulation; Metabolism of proteins; Peptide hormone metabolism; Immune System; Innate Immune System; Metabolism of Angiotensinogen to Angiotensins								1	0	1.32604	17.0043	7.23786	7.19018	7.25045	7.24053	7.71618	7.67025	7.41765	7.32504	7.66096	7.51727		1.65826	1.53711	2.8236	2.76379	2.71798	2.56816	2.30225	2.22608	3.2547	3.18213		-0.184781	-0.232455	-0.172188	-0.182108	0.29354
6866	10076	PTPRU	protein tyrosine phosphatase receptor type U	1p35.3	6682	GO:0005515 [Name: protein binding]; GO:0006470 [Name: protein dephosphorylation]; GO:0007185 [Name: transmembrane receptor protein tyrosine phosphatase signaling pathway]; GO:0030336 [Name: negative regulation of cell migration]; GO:2000049 [Name: positive regulation of cell-cell adhesion mediated by cadherin]; GO:0008013 [Name: beta-catenin binding]; GO:0051384 [Name: response to glucocorticoid]…	-	-	-	R-HSA-1433557	Signal Transduction; Signaling by Receptor Tyrosine Kinases; Signaling by SCF-KIT								1	0	1.46309	16.9757	2.78779	2.88364	2.68632	2.78437	3.47486	3.77685	2.90469	2.98845	3.73983	3.92055		2.34104	2.41849	4.14112	4.19339	2.98938	3.2262	3.09608	3.05333	3.55597	3.76739		-0.406949	-0.31109	-0.508418	-0.410365	0.280123
3185	4776	NFATC4	nuclear factor of activated T cells 4	14q12	16874	GO:0008630 [Name: intrinsic apoptotic signaling pathway in response to DNA damage]; GO:0016607 [Name: nuclear speck]; GO:0043524 [Name: negative regulation of neuron apoptotic process]; GO:0000981 [Name: RNA polymerase II transcription factor activity, sequence-specific DNA binding]; GO:0005667 [Name: transcription factor complex]; GO:0007507 [Name: heart development]; GO:0033173 [Name: calcineur…	-	hsa04310 [Pathway Title: Wnt signaling pathway]; hsa05161 [Pathway Title: Hepatitis B]; hsa04022 [Pathway Title: cGMP-PKG signaling pathway]; hsa04360 [Pathway Title: Axon guidance]; hsa05166 [Pathway Title: HTLV-I infection]; hsa04921 [Pathway Title: Oxytocin signaling pathway]	erbb2erbb3pathway [Longname: ErbB2/ErbB3 signaling events]	-	-								1	0	1.59709	16.8228	-4.12042	-4.93504	-2.33782	-2.36125	-1.7422	-2.35155	-2.54617	-2.48513	-0.911081	-0.997379		-0.402654	-0.322076	1.39061	1.33922	0.585708	0.412659	0.476486	0.473089	1.24903	1.26148		-1.64162	-2.45624	0.140986	0.117559	0.736606
9972	51440	HPCAL4	hippocalcin like 4	1p34.2	4758	GO:0005509 [Name: calcium ion binding]; GO:0008022 [Name: protein C-terminus binding]; GO:0005246 [Name: calcium channel regulator activity]; GO:0005622 [Name: intracellular]; GO:0007165 [Name: signal transduction]; GO:0005515 [Name: protein binding]; GO:0007417 [Name: central nervous system development]; GO:0019904 [Name: protein domain specific binding]	-	-	-	-	-								1	0	1.86213	16.5163	-4.40636	-4.07943	-0.87262	-1.20997	-2.37511	-2.14294	0.331723	0.357361	1.41999	0.928403		1.10007	1.18038	3.30642	3.26745	1.84532	1.46288	2.20696	2.14298	2.88984	2.85276		-3.20146	-2.87453	0.332275	-0.00507443	-1.17022
2769	4057	LTF	lactotransferrin	3p21.31	3989	GO:0002227 [Name: innate immune response in mucosa]; GO:0005634 [Name: nucleus]; GO:0006959 [Name: humoral immune response]; GO:0043066 [Name: negative regulation of apoptotic process]; GO:1904724 [Name: tertiary granule lumen]; GO:0001503 [Name: ossification]; GO:0005737 [Name: cytoplasm]; GO:0009986 [Name: cell surface]; GO:0019730 [Name: antimicrobial humoral response]; GO:0032680 [Name: regul…	-	-	-	R-HSA-6799990; R-HSA-977225; R-HSA-1222449; R-HSA-6803157; R-HSA-6798695	Latent infection - Other responses of Mtb to phagocytosis; Metal sequestration by antimicrobial proteins; Infectious disease; Mtb iron assimilation by chelation; Neutrophil degranulation; Disease; Innate Immune System; Immune System; Amyloid fiber formation; Antimicrobial peptides; Metabolism of proteins								1	0	1.44086	16.2838	-4.15203	-3.5148	-2.00046	-1.02922	-2.95464	-3.00808	-1.57438	-1.55823	-1.52665	-2.44058		2.18258	2.24633	3.96191	3.95304	2.87318	2.71665	3.05289	2.9725	3.5747	3.44122		-1.77612	-1.13889	0.375451	1.34668	-0.578733
8721	25946	ZNF385A	zinc finger protein 385A	12q13.13	3179	GO:0007626 [Name: locomotory behavior]; GO:0008270 [Name: zinc ion binding]; GO:0006915 [Name: apoptotic process]; GO:0007599 [Name: hemostasis]; GO:0007611 [Name: learning or memory]; GO:0010609 [Name: mRNA localization resulting in posttranscriptional regulation of gene expression]; GO:0035855 [Name: megakaryocyte development]; GO:0043025 [Name: neuronal cell body]; GO:2000765 [Name: regulation…	-	-	p53downstreampathway [Longname: Direct p53 effectors]	R-HSA-6804759; R-HSA-6804116; R-HSA-6804114; R-HSA-69895	p53-Dependent G1/S DNA damage checkpoint; Gene expression (Transcription); RNA Polymerase II Transcription; TP53 Regulates Transcription of Cell Cycle Genes; p53-Dependent G1 DNA Damage Response; G1/S DNA Damage Checkpoints; Transcriptional Regulation by TP53; Transcriptional activation of p53 responsive genes; Regulation of TP53 Activity through Association with Co-factors; Transcriptional activ…								1	0	1.25447	16.1693	3.7343	3.85725	4.32484	4.26138	3.80714	3.87145	4.36072	4.42146	4.36945	4.41936		3.50108	3.64284	5.04537	5.13557	3.8416	4.09035	4.42068	4.37428	4.70271	4.70943		-0.408436	-0.285483	0.182105	0.118644	-0.335596
12585	79085	SLC25A23	solute carrier family 25 member 23	19p13.3	4881	GO:0016021 [Name: integral component of membrane]; GO:0051282 [Name: regulation of sequestering of calcium ion]; GO:1900069 [Name: regulation of cellular hyperosmotic salinity response]; GO:0005739 [Name: mitochondrion]; GO:0015867 [Name: ATP transport]; GO:0051561 [Name: positive regulation of mitochondrial calcium ion concentration]; GO:0005347 [Name: ATP transmembrane transporter activity]; GO…	-	-	-	-	-								1	0	1.09239	15.5449	5.50337	5.53941	5.73162	5.7532	5.84999	5.89737	5.54299	5.55299	5.77193	5.76169		2.89951	2.77965	4.03789	3.99346	3.50971	3.58984	3.45905	3.49777	3.97005	4.04608		-0.187088	-0.151042	0.0411715	0.0627423	0.159534
2136	3109	HLA-DMB	major histocompatibility complex, class II, DM beta	6p21.32	38590	GO:0002250 [Name: adaptive immune response]; GO:0005515 [Name: protein binding]; GO:2001190 [Name: positive regulation of T cell activation via T cell receptor contact with antigen bound to MHC molecule on antigen presenting cell]; GO:0031902 [Name: late endosome membrane]; GO:0042613 [Name: MHC class II protein complex]; GO:0019886 [Name: antigen processing and presentation of exogenous peptide …	-	hsa05150 [Pathway Title: Staphylococcus aureus infection]; hsa05310 [Pathway Title: Asthma]; hsa05322 [Pathway Title: Systemic lupus erythematosus]; hsa04514 [Pathway Title: Cell adhesion molecules (CAMs)]; hsa04612 [Pathway Title: Antigen processing and presentation]; hsa05140 [Pathway Title: Leishmaniasis]; hsa04145 [Pathway Title: Phagosome]; hsa04672 [Pathway Title: Intestinal immune network …	-	R-HSA-2132295	Immune System; Adaptive Immune System; MHC class II antigen presentation								1	0	1.36328	15.5434	-8.35531	-8.04247	-5.68418	-4.54972	-7.50396	-11.7385	-4.84851	-5.73924	-3.88435	-3.36347		-1.27922	-1.19924	0.124659	0.095079	-0.359882	-0.343639	-0.591139	-0.533535	0.346362	0.236617		-1.98434	-1.6715	0.686782	1.82125	-1.133
7177	10457	GPNMB	glycoprotein nmb	7p15.3	6040	GO:0007267 [Name: cell-cell signaling]; GO:0008285 [Name: negative regulation of cell proliferation]; GO:0033162 [Name: melanosome membrane]; GO:0050918 [Name: positive chemotaxis]; GO:0070374 [Name: positive regulation of ERK1 and ERK2 cascade]; GO:1901215 [Name: negative regulation of neuron death]; GO:0007155 [Name: cell adhesion]; GO:0007165 [Name: signal transduction]; GO:0032720 [Name: nega…	-	-	-	R-HSA-8857538	Signal Transduction; Signaling by PTK6; PTK6 promotes HIF1A stabilization; Signaling by Non-Receptor Tyrosine Kinases								1	0	1.17908	15.5072	1.61876	1.53503	3.16625	2.94604	3.21213	3.19587	2.01195	1.95872	3.37856	3.30806		2.09895	2.14589	3.43803	3.3238	3.13511	3.13839	2.50025	2.52287	3.42143	3.33247		-1.01437	-1.0981	0.53311	0.312902	0.578989
18869	374946	DRAXIN	dorsal inhibitory axon guidance protein	1p36.22	7365	GO:0021528 [Name: commissural neuron differentiation in spinal cord]; GO:0021516 [Name: dorsal spinal cord development]; GO:0043524 [Name: negative regulation of neuron apoptotic process]; GO:0090090 [Name: negative regulation of canonical Wnt signaling pathway]; GO:0007411 [Name: axon guidance]; GO:0016055 [Name: Wnt signaling pathway]; GO:0030900 [Name: forebrain development]; GO:0005515 [Name:…	-	-	-	-	-								1	0	1.64842	15.4667	-5.96584	-6.54576	-9.34899	-5.09264	-9.34899	-9.34899	-4.27575	-3.70591	-4.04899	-4.86652		0.43918	0.342933	2.59279	2.58143	1.00456	1.04121	1.36805	1.51265	1.61754	1.69272		0.288999	-0.290925	-3.09415	1.1622	-3.09415
763	1047	CLGN	calmegin	4q31.1	2822	GO:0051082 [Name: unfolded protein binding]; GO:0005509 [Name: calcium ion binding]; GO:0005783 [Name: endoplasmic reticulum]; GO:0005789 [Name: endoplasmic reticulum membrane]; GO:0007338 [Name: single fertilization]; GO:0005635 [Name: nuclear envelope]; GO:0007339 [Name: binding of sperm to zona pellucida]; GO:0006457 [Name: protein folding]; GO:0016021 [Name: integral component of membrane]; G…	-	-	-	-	-								1	0	1.32485	15.4184	5.00087	5.07677	4.46282	4.42108	4.9391	4.83149	4.8331	4.84736	4.82556	4.50424		2.94573	2.9162	4.04261	4.10338	4.06913	3.95033	3.54946	3.71098	4.64986	4.54454		0.226631	0.302533	-0.311423	-0.353161	0.164864
10039	51560	RAB6B	RAB6B, member RAS oncogene family	3q22.1	6055	GO:0042147 [Name: retrograde transport, endosome to Golgi]; GO:0006886 [Name: intracellular protein transport]; GO:0000139 [Name: Golgi membrane]; GO:0005793 [Name: endoplasmic reticulum-Golgi intermediate compartment]; GO:0006891 [Name: intra-Golgi vesicle-mediated transport]; GO:0098793 [Name: presynapse]; GO:0003924 [Name: GTPase activity]; GO:0005515 [Name: protein binding]; GO:0005794 [Name:…	-	-	-	R-HSA-8873719; R-HSA-6811440; R-HSA-8876198; R-HSA-6811436; R-HSA-8854214	COPI-independent Golgi-to-ER retrograde traffic; Intra-Golgi and retrograde Golgi-to-ER traffic; TBC/RABGAPs; Metabolism of proteins; Golgi-to-ER retrograde transport; RAB geranylgeranylation; Vesicle-mediated transport; Post-translational protein modification; Membrane Trafficking; RAB GEFs exchange GTP for GDP on RABs; Rab regulation of trafficking; Retrograde transport at the Trans-Golgi-Netwo…								1	0	1.34393	15.3608	2.03	1.96149	2.87723	2.81667	2.74793	2.75615	3.02325	3.1349	3.8126	3.87572		1.64704	1.64423	3.21245	3.29307	2.05224	2.04802	2.66684	2.50194	2.86061	2.898		-0.873591	-0.942104	-0.0263644	-0.0869203	-0.155667
8258	23302	WSCD1	WSC domain containing 1	17p13.2	7473	GO:0008146 [Name: sulfotransferase activity]; GO:0016021 [Name: integral component of membrane]	-	-	-	-	-								1	0	1.5972	15.2174	-2.94538	-3.07097	-2.45115	-3.1714	-1.95782	-2.01216	-1.33474	-1.09932	-0.0604197	0.277071		0.458779	0.44733	2.67233	2.63781	1.15794	1.12852	1.25335	1.21616	1.51714	1.6798		-1.16275	-1.28834	-0.66852	-1.38877	-0.175195
914	1292	COL6A2	collagen type VI alpha 2 chain	21q22.3	5350	GO:0005581 [Name: collagen trimer]; GO:0005615 [Name: extracellular space]; GO:0042383 [Name: sarcolemma]; GO:0005515 [Name: protein binding]; GO:0009749 [Name: response to glucose]; GO:0005788 [Name: endoplasmic reticulum lumen]; GO:1903561 [Name: extracellular vesicle]; GO:0003429 [Name: growth plate cartilage chondrocyte morphogenesis]; GO:0005576 [Name: extracellular region]; GO:0007155 [Name…	-	hsa04151 [Pathway Title: PI3K-Akt signaling pathway]; hsa04510 [Pathway Title: Focal adhesion]; hsa04512 [Pathway Title: ECM-receptor interaction]; hsa04974 [Pathway Title: Protein digestion and absorption]	integrin1_pathway [Longname: Beta1 integrin cell surface interactions]; syndecan_1_pathway [Longname: Syndecan-1-mediated signaling events]; avb3_integrin_pathway [Longname: Integrins in angiogenesis]	R-HSA-3000178; R-HSA-1442490; R-HSA-1650814; R-HSA-186797; R-HSA-216083; R-HSA-419037; R-HSA-8948216; R-HSA-2022090	Collagen formation; Collagen chain trimerization; Extracellular matrix organization; Signal Transduction; Collagen biosynthesis and modifying enzymes; NCAM1 interactions; Signaling by PDGF; Assembly of collagen fibrils and other multimeric structures; Axon guidance; Developmental Biology; NCAM signaling for neurite out-growth; Signaling by Receptor Tyrosine Kinases								1	0	2.29956	15.111	1.48033	1.89769	2.81742	3.02944	2.89767	2.95173	1.98061	2.36639	3.19344	3.54845		0.826404	1.10988	3.93076	4.06774	1.80382	2.02072	1.39197	1.49093	2.43308	2.87757		-1.13599	-0.718625	0.2011	0.413125	0.281352
8363	23432	GPR161	G protein-coupled receptor 161	1q24.2	11224	GO:0007275 [Name: multicellular organism development]; GO:0007189 [Name: adenylate cyclase-activating G-protein coupled receptor signaling pathway]; GO:1901621 [Name: negative regulation of smoothened signaling pathway involved in dorsal/ventral neural tube patterning]; GO:0030666 [Name: endocytic vesicle membrane]; GO:0055037 [Name: recycling endosome]; GO:0060170 [Name: ciliary membrane]; GO:00…	-	-	-	R-HSA-5610787; R-HSA-5632684	Hedgehog 'on' state; Signaling by Hedgehog; Signal Transduction; Hedgehog 'off' state								1	0	1.2449	15.0776	-1.28921	-1.39557	-1.37632	-1.3819	-1.40491	-1.20852	-0.304701	-0.229694	-0.168722	-0.388727		0.896052	1.05083	2.40908	2.36854	1.56152	1.6107	2.03114	1.93269	2.16084	2.21985		-0.374382	-0.480742	-0.461497	-0.467068	-0.49008
17559	257000	TINCR	TINCR ubiquitin domain containing	19p13.3	4429	-	-	-	-	-	-								1	0	1.62289	14.9548	-4.30298	-4.37192	-4.10319	-8.61528	-5.30611	-3.87426	-8.61528	-4.70914	-4.27913	-5.06968		1.33806	1.64349	3.42703	3.4787	2.10061	1.95718	2.27265	2.42818	2.95645	2.86342		1.02171	0.952777	1.2215	-3.29058	0.0185852
11768	57523	NYNRIN	NYN domain and retroviral integrase containing	14q12	7733	GO:0016021 [Name: integral component of membrane]; GO:0003676 [Name: nucleic acid binding]; GO:0005575 [Name: cellular_component]; GO:0003674 [Name: molecular_function]; GO:0008150 [Name: biological_process]; GO:0015074 [Name: DNA integration]	-	-	-	-	-								1	0	1.09422	14.7603	-9.41933	-9.41933	-5.84536	-9.41933	-6.11016	-9.41933	-5.60513	-9.41933	-6.53192	-5.87373		2.03296	2.04086	3.07739	3.18938	2.93089	3.03515	2.76617	2.68532	3.25666	3.3023		-1.71303	-1.71303	1.86093	-1.71303	1.59614
14147	85300	ATCAY	ATCAY kinesin light chain interacting caytaxin	19p13.3	5304	GO:0006915 [Name: apoptotic process]; GO:0030054 [Name: cell junction]; GO:0045202 [Name: synapse]; GO:0005515 [Name: protein binding]; GO:0005739 [Name: mitochondrion]; GO:0006798 [Name: polyphosphate catabolic process]; GO:0030425 [Name: dendrite]; GO:0031175 [Name: neuron projection development]; GO:0004309 [Name: exopolyphosphatase activity]; GO:0043005 [Name: neuron projection]; GO:0044306 […	-	-	-	-	-								1	0	1.27441	14.7365	-8.87538	-6.07216	-8.87538	-8.87538	-8.87538	-5.61527	-8.87538	-5.87608	-8.87538	-5.32978		2.10008	1.97094	3.55304	3.62848	2.47767	2.48331	2.81476	2.63236	3.17583	3.20598		-1.26082	1.5424	-1.26082	-1.26082	-1.26082
5977	8934	RAB29	RAB29, member RAS oncogene family	1q32.1	3904	GO:0005769 [Name: early endosome]; GO:0005801 [Name: cis-Golgi network]; GO:0005856 [Name: cytoskeleton]; GO:0019894 [Name: kinesin binding]; GO:0042147 [Name: retrograde transport, endosome to Golgi]; GO:0042470 [Name: melanosome]; GO:0055037 [Name: recycling endosome]; GO:0072657 [Name: protein localization to membrane]; GO:1905279 [Name: regulation of retrograde transport, endosome to Golgi]; …	-	-	-	R-HSA-8873719	Metabolism of proteins; RAB geranylgeranylation; Post-translational protein modification								1	0	1.22031	14.7077	3.26849	3.11604	3.68693	3.79571	3.96116	4.00571	3.96656	4.012	4.45067	4.29628		2.72855	2.7663	4.07178	3.93255	3.55188	3.40923	3.78128	3.6786	4.12294	4.05417		-0.587461	-0.739918	-0.169024	-0.0602443	0.105206
5748	8644	AKR1C3	aldo-keto reductase family 1 member C3	10p15.1	3911	GO:0004745 [Name: retinol dehydrogenase activity]; GO:0005622 [Name: intracellular]; GO:0008106 [Name: alcohol dehydrogenase (NADP+) activity]; GO:0010942 [Name: positive regulation of cell death]; GO:0032052 [Name: bile acid binding]; GO:0052650 [Name: NADP-retinol dehydrogenase activity]; GO:1900053 [Name: negative regulation of retinoic acid biosynthetic process]; GO:0047045 [Name: testosteron…	-	hsa04913 [Pathway Title: Ovarian steroidogenesis]; hsa00140 [Pathway Title: Steroid hormone biosynthesis]; hsa00590 [Pathway Title: Arachidonic acid metabolism]; hsa01100 [Pathway Title: Metabolic pathways]	-	R-HSA-193368; R-HSA-5365859; R-HSA-193807; R-HSA-2162123; R-HSA-975634; R-HSA-193775	Fatty acid metabolism; Metabolism of fat-soluble vitamins; Metabolism of steroids; Metabolism; Metabolism of vitamins and cofactors; Synthesis of bile acids and bile salts via 24-hydroxycholesterol; Synthesis of bile acids and bile salts via 27-hydroxycholesterol; Retinoid metabolism and transport; Signaling by GPCR; Visual phototransduction; G alpha (i) signalling events; RA biosynthesis pathway…								1	0	1.27756	14.6824	-4.12354	-5.63261	-1.27783	-1.65885	-8.43584	-5.17572	-2.12478	-2.15123	-0.942518	-1.01098		2.11118	2.02096	3.54819	3.63256	2.71282	2.78017	2.82063	2.80896	3.25601	3.2592		-0.87015	-2.37923	1.97556	1.59454	-5.18245
11705	57447	NDRG2	NDRG family member 2	14q11.2	7550	GO:0005634 [Name: nucleus]; GO:0030426 [Name: growth cone]; GO:0030154 [Name: cell differentiation]; GO:0048662 [Name: negative regulation of smooth muscle cell proliferation]; GO:0005515 [Name: protein binding]; GO:0005737 [Name: cytoplasm]; GO:0016055 [Name: Wnt signaling pathway]; GO:0021762 [Name: substantia nigra development]; GO:0005829 [Name: cytosol]; GO:0007165 [Name: signal transduction…	-	-	myc_represspathway [Longname: Validated targets of C-MYC transcriptional repression]	-	-								1	0	1.69071	14.6395	2.82773	2.78626	2.9638	3.06108	2.90568	2.90888	2.85471	2.88559	3.05995	3.07904		0.240068	0.320184	2.12875	2.14951	1.20566	1.01561	1.03655	0.825182	1.96011	1.94927		-0.105542	-0.147008	0.0305281	0.12781	-0.0275941
3344	5010	CLDN11	claudin 11	3q26.2	4594	GO:0016338 [Name: calcium-independent cell-cell adhesion via plasma membrane cell-adhesion molecules]; GO:0005198 [Name: structural molecule activity]; GO:0005515 [Name: protein binding]; GO:0005923 [Name: bicellular tight junction]; GO:0016021 [Name: integral component of membrane]; GO:0030054 [Name: cell junction]; GO:0042802 [Name: identical protein binding]; GO:0005811 [Name: lipid particle];…	-	hsa04514 [Pathway Title: Cell adhesion molecules (CAMs)]; hsa05160 [Pathway Title: Hepatitis C]; hsa04670 [Pathway Title: Leukocyte transendothelial migration]; hsa04530 [Pathway Title: Tight junction]	-	R-HSA-420029	Cell-cell junction organization; Tight junction interactions; Cell junction organization; Cell-Cell communication								1	0	1.35714	14.6004	-8.66805	-3.71852	-8.66805	-8.66805	-8.66805	-3.92703	-4.30349	-5.66875	-4.88158	-8.66805		2.00696	2.2189	3.53364	3.63773	3.08697	3.04961	2.83539	2.92112	3.40963	3.56646		-2.08409	2.86544	-2.08409	-2.08409	-2.08409
2923	4267	CD99	CD99 molecule (Xg blood group)	Xp22.33;Yp11.2	9716	GO:0005925 [Name: focal adhesion]; GO:0050776 [Name: regulation of immune response]; GO:0072683 [Name: T cell extravasation]; GO:2000391 [Name: positive regulation of neutrophil extravasation]; GO:0034109 [Name: homotypic cell-cell adhesion]; GO:0005737 [Name: cytoplasm]; GO:0005515 [Name: protein binding]; GO:0005887 [Name: integral component of plasma membrane]; GO:0005886 [Name: plasma membran…	-	hsa04514 [Pathway Title: Cell adhesion molecules (CAMs)]; hsa04670 [Pathway Title: Leukocyte transendothelial migration]	-	R-HSA-198933; R-HSA-202733	Cell surface interactions at the vascular wall; Adaptive Immune System; Immune System; Hemostasis; Immunoregulatory interactions between a Lymphoid and a non-Lymphoid cell								1	0	1.39606	14.5737	3.67908	3.68492	4.25057	4.1976	4.32677	4.36582	3.96558	4.02954	4.526	4.59636		0.433428	0.474292	2.23536	2.22923	1.23014	1.3345	0.812207	0.752229	1.68831	1.56204		-0.483142	-0.477305	0.0883443	0.035376	0.164547
6644	9811	CTIF	cap binding complex dependent translation initiation factor	18q21.1	16230	GO:0000184 [Name: nuclear-transcribed mRNA catabolic process, nonsense-mediated decay]; GO:0005515 [Name: protein binding]; GO:0048471 [Name: perinuclear region of cytoplasm]; GO:0005829 [Name: cytosol]; GO:0003723 [Name: RNA binding]; GO:0045727 [Name: positive regulation of translation]; GO:0006446 [Name: regulation of translational initiation]; GO:0008494 [Name: translation activator activity]	-	-	-	-	-								1	0	1.12807	14.4471	-0.151954	-0.00687379	0.707351	0.615391	0.749597	0.865404	0.770249	0.845699	1.60089	1.60384		0.652906	0.575514	1.7924	1.88946	1.4282	1.54573	1.11092	1.10371	1.81963	1.78581		-0.911913	-0.766832	-0.0526074	-0.144567	-0.010362
562	793	CALB1	calbindin 1	8q21.3	7138	GO:0043197 [Name: dendritic spine]; GO:0045202 [Name: synapse]; GO:0072221 [Name: metanephric distal convoluted tubule development]; GO:0005499 [Name: vitamin D binding]; GO:0005509 [Name: calcium ion binding]; GO:0008270 [Name: zinc ion binding]; GO:0070062 [Name: extracellular exosome]; GO:0098982 [Name: GABA-ergic synapse]; GO:0099534 [Name: calcium ion binding involved in regulation of presyn…	-	hsa04961 [Pathway Title: Endocrine and other factor-regulated calcium reabsorption]	-	R-HSA-977225	Amyloid fiber formation; Metabolism of proteins								1	0	2.52797	14.4257	-9.30382	-9.30382	-9.30382	-5.97389	-9.30382	-9.30382	-9.30382	-9.30382	-9.30382	-9.30382		-1.39304	-1.14234	2.05775	2.02179	-0.492678	-0.379028	-0.672914	-0.423105	0.653026	0.620436		-0.332993	-0.332993	-0.332993	2.99694	-0.332993
4601	6678	SPARC	secreted protein acidic and cysteine rich	5q33.1	4641	GO:0001937 [Name: negative regulation of endothelial cell proliferation]; GO:0005615 [Name: extracellular space]; GO:0006898 [Name: receptor-mediated endocytosis]; GO:0031092 [Name: platelet alpha granule membrane]; GO:0033591 [Name: response to L-ascorbic acid]; GO:0045471 [Name: response to ethanol]; GO:0060348 [Name: bone development]; GO:0071682 [Name: endocytic vesicle lumen]; GO:0005518 [Na…	-	-	-	R-HSA-3000178; R-HSA-1251985; R-HSA-114608; R-HSA-3000497	Extracellular matrix organization; Signaling by Receptor Tyrosine Kinases; Binding and Uptake of Ligands by Scavenger Receptors; Hemostasis; Platelet degranulation; Platelet activation, signaling and aggregation; ECM proteoglycans; Scavenging by Class H Receptors; Nuclear signaling by ERBB4; Signaling by ERBB4; Response to elevated platelet cytosolic Ca2+; Vesicle-mediated transport; Signal Trans…								1	0	1.69229	14.3874	-5.29959	-4.04351	-2.88716	-2.67398	-5.37357	-3.94171	-2.94759	-3.25725	-2.40117	-8.68274		1.00967	0.969335	2.88735	2.98016	2.04909	1.97714	1.5036	1.78109	2.63415	2.55205		-1.14876	0.10732	1.26366	1.47684	-1.22274
1067	1496	CTNNA2	catenin alpha 2	2p12	6459	GO:0005913 [Name: cell-cell adherens junction]; GO:0015629 [Name: actin cytoskeleton]; GO:0042802 [Name: identical protein binding]; GO:0045296 [Name: cadherin binding]; GO:0098885 [Name: modification of postsynaptic actin cytoskeleton]; GO:0051823 [Name: regulation of synapse structural plasticity]; GO:0098686 [Name: hippocampal mossy fiber to CA3 synapse]; GO:0098831 [Name: presynaptic active z…	-	hsa05213 [Pathway Title: Endometrial cancer]; hsa04530 [Pathway Title: Tight junction]; hsa05200 [Pathway Title: Pathways in cancer]; hsa04670 [Pathway Title: Leukocyte transendothelial migration]; hsa05100 [Pathway Title: Bacterial invasion of epithelial cells]; hsa05412 [Pathway Title: Arrhythmogenic right ventricular cardiomyopathy (ARVC)]; hsa04390 [Pathway Title: Hippo signaling pathway]; hs…	-	R-HSA-525793	Developmental Biology; Myogenesis								1	0	1.45467	14.3149	-2.735	-2.3962	-0.460773	-0.654891	0.778961	0.94278	-1.2364	-0.922004	1.01143	0.97236		1.12819	1.10798	2.69051	2.60552	2.01259	2.0564	1.68528	1.58328	2.75946	2.566		-2.26503	-1.92623	0.00920111	-0.184917	1.24894
8052	23046	KIF21B	kinesin family member 21B	1q32.1	12150	GO:0005871 [Name: kinesin complex]; GO:0005874 [Name: microtubule]; GO:0003777 [Name: microtubule motor activity]; GO:0008017 [Name: microtubule binding]; GO:0016887 [Name: ATPase activity]; GO:0031410 [Name: cytoplasmic vesicle]; GO:0030425 [Name: dendrite]; GO:0030426 [Name: growth cone]; GO:0005524 [Name: ATP binding]; GO:0007018 [Name: microtubule-based movement]	-	-	-	R-HSA-6811434; R-HSA-983189	Golgi-to-ER retrograde transport; Vesicle-mediated transport; Kinesins; Factors involved in megakaryocyte development and platelet production; Membrane Trafficking; Hemostasis; COPI-dependent Golgi-to-ER retrograde traffic; Intra-Golgi and retrograde Golgi-to-ER traffic								1	0	1.1689	14.1849	-2.91635	-2.62477	-2.91317	-2.30078	-2.9978	-1.92063	-2.2278	-1.83358	-2.57786	-2.83777		1.57815	1.48928	2.76235	2.99706	2.18577	2.28202	2.15514	2.08549	2.66344	2.69893		-0.401294	-0.109716	-0.398122	0.214266	-0.482749
9523	29995	LMCD1	LIM and cysteine rich domains 1	3p25.3	9025	GO:0005737 [Name: cytoplasm]; GO:0010611 [Name: regulation of cardiac muscle hypertrophy]; GO:0070886 [Name: positive regulation of calcineurin-NFAT signaling cascade]; GO:0000122 [Name: negative regulation of transcription from RNA polymerase II promoter]; GO:0044267 [Name: cellular protein metabolic process]; GO:0003714 [Name: transcription corepressor activity]; GO:0005634 [Name: nucleus]; GO:…	-	-	-	R-HSA-5683826	Surfactant metabolism; Metabolism of proteins								1	0	1.1728	13.8132	-6.25908	-5.39887	-9.64223	-6.3123	-9.64223	-9.64223	-5.27767	-9.64223	-5.85576	-9.64223		0.970207	0.918667	2.32685	2.24788	1.42085	1.40896	1.43986	1.49838	2.12843	2.08842		1.4724	2.33261	-1.91075	1.41918	-1.91075
4051	5939	RBMS2	RNA binding motif single stranded interacting protein 2	12q13.3	8914	GO:1990904 [Name: ribonucleoprotein complex]; GO:0006396 [Name: RNA processing]; GO:0003723 [Name: RNA binding]; GO:0005634 [Name: nucleus]	-	-	-	-	-								1	0	1.23102	13.7872	0.521581	0.288183	0.631597	0.774679	0.808537	0.697002	1.22887	1.15455	1.39411	1.4366		1.97597	2.16149	3.26103	3.30587	2.85651	2.50517	3.02986	3.04003	3.50123	3.41788		-0.371989	-0.605387	-0.261973	-0.118891	-0.0850332
860	1193	CLIC2	chloride intracellular channel 2	Xq28	2840	GO:0005254 [Name: chloride channel activity]; GO:0005515 [Name: protein binding]; GO:0005622 [Name: intracellular]; GO:0005737 [Name: cytoplasm]; GO:0007165 [Name: signal transduction]; GO:0034707 [Name: chloride channel complex]; GO:0051099 [Name: positive regulation of binding]; GO:0060315 [Name: negative regulation of ryanodine-sensitive calcium-release channel activity]; GO:0004364 [Name: glu…	-	-	-	R-HSA-2672351; R-HSA-5578775	Stimuli-sensing channels; Ion homeostasis; Ion channel transport; Muscle contraction; Cardiac conduction; Transport of small molecules								1	0	1.36847	13.7239	-7.97419	-4.2782	-2.17862	-2.44193	-3.7397	-2.04194	-3.60963	-1.68958	-2.26835	-1.37289		2.34245	2.42761	4.04218	3.90124	2.62496	2.47609	3.34023	3.41599	3.76365	3.61949		-4.81469	-1.1187	0.980884	0.71757	-0.580195
2058	3006	HIST1H1C	histone cluster 1 H1 family member c	6p22.2	642	GO:0000122 [Name: negative regulation of transcription from RNA polymerase II promoter]; GO:0031492 [Name: nucleosomal DNA binding]; GO:0045910 [Name: negative regulation of DNA recombination]; GO:0031490 [Name: chromatin DNA binding]; GO:0003690 [Name: double-stranded DNA binding]; GO:0005634 [Name: nucleus]; GO:0030261 [Name: chromosome condensation]; GO:0031936 [Name: negative regulation of ch…	-	-	-	R-HSA-140342; R-HSA-2559584	-								1	0	1.17747	13.6057	7.74212	7.80998	8.41217	8.35276	7.95898	7.93935	8.06197	8.09144	8.77312	8.83962		5.15103	5.2655	6.53466	6.63624	5.92997	6.15576	5.75	5.70764	6.31854	6.34217		-0.456034	-0.388174	0.214016	0.15461	-0.239167
16980	201477	DLGAP1-AS3	DLGAP1 antisense RNA 3	18p11.31	3728	-	-	-	-	-	-								1	0	1.26698	13.164	-8.3667	-8.3667	-8.3667	-8.3667	-8.3667	-8.3667	-8.3667	-8.3667	-8.3667	-8.3667		2.18032	2.0746	3.27677	3.16385	3.19239	2.95494	2.70422	2.7066	3.73931	3.72838		0	0	0	0	0
2516	3708	ITPR1	inositol 1,4,5-trisphosphate receptor type 1	3p26.1	32454	GO:0005955 [Name: calcineurin complex]; GO:0010506 [Name: regulation of autophagy]; GO:0005783 [Name: endoplasmic reticulum]; GO:0014069 [Name: postsynaptic density]; GO:0015085 [Name: calcium ion transmembrane transporter activity]; GO:0035091 [Name: phosphatidylinositol binding]; GO:0042045 [Name: epithelial fluid transport]; GO:0048016 [Name: inositol phosphate-mediated signaling]; GO:0050796 …	-	hsa04020 [Pathway Title: Calcium signaling pathway]; hsa04723 [Pathway Title: Retrograde endocannabinoid signaling]; hsa04724 [Pathway Title: Glutamatergic synapse]; hsa04726 [Pathway Title: Serotonergic synapse]; hsa04918 [Pathway Title: Thyroid hormone synthesis]; hsa04970 [Pathway Title: Salivary secretion]; hsa05016 [Pathway Title: Huntington's disease]; hsa04728 [Pathway Title: Dopaminergic …	-	R-HSA-4086398; R-HSA-112043; R-HSA-114508; R-HSA-422356; R-HSA-1489509; R-HSA-5218921; R-HSA-139853; R-HSA-5578775; R-HSA-5607763; R-HSA-983695; R-HSA-2029485; R-HSA-381676; R-HSA-2871809; R-HSA-418457	Antigen activates B Cell Receptor (BCR) leading to generation of second messengers; CLEC7A (Dectin-1) signaling; Ca2+ pathway; FCERI mediated Ca+2 mobilization; Glucagon-like Peptide-1 (GLP1) regulates insulin secretion; Hemostasis; Signal Transduction; VEGFR2 mediated cell proliferation; cGMP effects; Adaptive Immune System; CLEC7A (Dectin-1) induces NFAT activation; DAG and IP3 signaling; Opioi…								1	0	1.50109	12.9579	-1.30708	-1.32979	-1.14526	-1.27517	-1.19218	-0.894759	-0.449217	-0.658909	-1.20961	-1.1884		-1.73168	-1.94853	0.124404	0.107826	-1.00706	-1.16112	-0.949195	-1.01731	-0.679763	-0.565042		-0.24204	-0.264753	-0.080223	-0.210133	-0.127146
8404	23500	DAAM2	dishevelled associated activator of morphogenesis 2	6p21.2	11779	GO:0007368 [Name: determination of left/right symmetry]; GO:0048715 [Name: negative regulation of oligodendrocyte differentiation]; GO:0070062 [Name: extracellular exosome]; GO:0021516 [Name: dorsal spinal cord development]; GO:0030036 [Name: actin cytoskeleton organization]; GO:0090263 [Name: positive regulation of canonical Wnt signaling pathway]; GO:0016055 [Name: Wnt signaling pathway]; GO:20…	-	hsa04310 [Pathway Title: Wnt signaling pathway]	-	-	-								1	0	1.67095	12.286	-2.69223	-3.9651	-2.66333	-3.37379	-3.85061	-3.32646	-2.14259	-2.40519	-2.2973	-1.56152		-0.890981	-0.387906	1.38463	1.30347	0.0182369	0.0947663	0.246883	0.165494	0.855231	0.825022		0.135587	-1.13729	0.164482	-0.545976	-1.0228
2906	4240	MFGE8	milk fat globule-EGF factor 8 protein	15q26.1	4491	GO:0001786 [Name: phosphatidylserine binding]; GO:0005178 [Name: integrin binding]; GO:0005576 [Name: extracellular region]; GO:0007155 [Name: cell adhesion]; GO:1903561 [Name: extracellular vesicle]; GO:0005788 [Name: endoplasmic reticulum lumen]; GO:0043277 [Name: apoptotic cell clearance]; GO:0005615 [Name: extracellular space]; GO:0007338 [Name: single fertilization]; GO:0070062 [Name: extrac…	-	-	tap63pathway [Longname: Validated transcriptional targets of TAp63 isoforms]; avb3_integrin_pathway [Longname: Integrins in angiogenesis]	R-HSA-977225; R-HSA-381426; R-HSA-8957275	Post-translational protein phosphorylation; Amyloid fiber formation; Metabolism of proteins; Post-translational protein modification; Regulation of Insulin-like Growth Factor (IGF) transport and uptake by Insulin-like Growth Factor Binding Proteins (IGFBPs)								1	0	1.36011	12.2585	1.04715	1.07581	2.33638	2.34509	1.7503	1.74295	1.7102	1.87265	2.88544	3.01517		2.00588	1.94692	3.52747	3.60782	2.5941	3.02837	2.46517	2.38278	3.22397	3.29886		-0.930962	-0.902305	0.358264	0.366977	-0.227813
975	1380	CR2	complement C3d receptor 2	1q32.2	4885	GO:0002430 [Name: complement receptor mediated signaling pathway]; GO:0003677 [Name: DNA binding]; GO:0004888 [Name: transmembrane signaling receptor activity]; GO:0030449 [Name: regulation of complement activation]; GO:0045087 [Name: innate immune response]; GO:0070062 [Name: extracellular exosome]; GO:0001848 [Name: complement binding]; GO:0006955 [Name: immune response]; GO:0030183 [Name: B ce…	h_blymphocytePathway [Pathway Title: B Lymphocyte Cell Surface Molecules]	hsa05169 [Pathway Title: Epstein-Barr virus infection]; hsa04640 [Pathway Title: Hematopoietic cell lineage]; hsa04610 [Pathway Title: Complement and coagulation cascades]; hsa04662 [Pathway Title: B cell receptor signaling pathway]	-	R-HSA-977606	Complement cascade; Immune System; Regulation of Complement cascade; Innate Immune System								1	0	2.08699	12.245	-5.37351	-8.75666	-1.13197	-1.17796	-4.52216	-5.49654	-3.42755	-2.12809	-1.89633	-1.16281		0.0534086	-0.0631588	3.25097	3.01166	0.697291	0.328314	0.951579	0.943031	1.34791	1.09552		-1.86615	-5.2493	2.37539	2.3294	-1.01481
15301	126129	CPT1C	carnitine palmitoyltransferase 1C	19q13.33	5864	GO:0005741 [Name: mitochondrial outer membrane]; GO:0030176 [Name: integral component of endoplasmic reticulum membrane]; GO:0005739 [Name: mitochondrion]; GO:0009437 [Name: carnitine metabolic process]; GO:0030425 [Name: dendrite]; GO:0099072 [Name: regulation of postsynaptic specialization membrane neurotransmitter receptor levels]; GO:0005783 [Name: endoplasmic reticulum]; GO:0030424 [Name: ax…	-	hsa04922 [Pathway Title: Glucagon signaling pathway]; hsa00071 [Pathway Title: Fatty acid degradation]; hsa04152 [Pathway Title: AMPK signaling pathway]; hsa01212 [Pathway Title: Fatty acid metabolism]; hsa03320 [Pathway Title: PPAR signaling pathway]; hsa04920 [Pathway Title: Adipocytokine signaling pathway]	hnf3bpathway [Longname: FOXA2 and FOXA3 transcription factor networks]	-	-								1	0	1.39576	12.2418	-1.45284	-1.47809	-0.177288	0.0681726	-0.401338	-0.913862	-0.119534	-0.233081	0.30386	0.755453		0.446422	0.658573	2.31831	2.33533	1.09907	1.05088	1.28525	1.31819	1.67517	1.74068		-1.08799	-1.11323	0.187567	0.433027	-0.0364831
3534	5268	SERPINB5	serpin family B member 5	18q21.33	3742	GO:0002009 [Name: morphogenesis of an epithelium]; GO:0030198 [Name: extracellular matrix organization]; GO:0060512 [Name: prostate gland morphogenesis]; GO:0005615 [Name: extracellular space]; GO:0005737 [Name: cytoplasm]; GO:0005515 [Name: protein binding]; GO:0004867 [Name: serine-type endopeptidase inhibitor activity]; GO:0010951 [Name: negative regulation of endopeptidase activity]; GO:00506…	-	hsa04115 [Pathway Title: p53 signaling pathway]; hsa05206 [Pathway Title: MicroRNAs in cancer]	atf2_pathway [Longname: ATF-2 transcription factor network]; p53downstreampathway [Longname: Direct p53 effectors]; tap63pathway [Longname: Validated transcriptional targets of TAp63 isoforms]	-	-								1	0	1.57877	12.1788	-2.30528	-1.96748	0.364114	0.394982	-1.29873	-1.55772	0.797634	0.758948	1.07608	0.828144		0.842086	0.878866	2.56694	2.58117	1.82955	1.87864	1.74355	1.60516	2.37213	2.53822		-2.01435	-1.67655	0.655045	0.685913	-1.00779
4029	5916	RARG	retinoic acid receptor gamma	12q13.13	5127	GO:0009755 [Name: hormone-mediated signaling pathway]; GO:0043401 [Name: steroid hormone mediated signaling pathway]; GO:0002068 [Name: glandular epithelial cell development]; GO:0009952 [Name: anterior/posterior pattern specification]; GO:0033993 [Name: response to lipid]; GO:0035116 [Name: embryonic hindlimb morphogenesis]; GO:0045944 [Name: positive regulation of transcription from RNA polymer…	h_nuclearRsPathway [Pathway Title: Nuclear Receptors in Lipid Metabolism and Toxicity]	-	-	R-HSA-5617472; R-HSA-5362517; R-HSA-383280	Activation of HOX genes during differentiation; Gene expression (Transcription); Signaling by Nuclear Receptors; Signaling by Retinoic Acid; Developmental Biology; Activation of anterior HOX genes in hindbrain development during early embryogenesis; Signal Transduction; Generic Transcription Pathway; Nuclear Receptor transcription pathway; RNA Polymerase II Transcription								1	0	1.40471	12.0251	2.98542	3.06472	3.29023	3.4428	2.892	2.77895	3.40917	3.55595	3.47019	3.41369		0.930532	1.01473	2.67469	2.59927	1.3405	1.55352	2.08257	1.87249	2.26816	2.27092		-0.24489	-0.165593	0.0599171	0.212492	-0.338315
10254	54210	TREM1	triggering receptor expressed on myeloid cells 1	6p21.1	5059	GO:0005576 [Name: extracellular region]; GO:0016021 [Name: integral component of membrane]; GO:0005886 [Name: plasma membrane]; GO:0045087 [Name: innate immune response]; GO:0097110 [Name: scaffold protein binding]; GO:0006959 [Name: humoral immune response]; GO:0035556 [Name: intracellular signal transduction]; GO:0002526 [Name: acute inflammatory response]; GO:0038023 [Name: signaling receptor …	-	-	-	R-HSA-202733; R-HSA-2172127; R-HSA-198933	Hemostasis; Immunoregulatory interactions between a Lymphoid and a non-Lymphoid cell; Innate Immune System; Cell surface interactions at the vascular wall; Immune System; DAP12 interactions; Adaptive Immune System								1	0	1.6485	11.9545	-8.80715	-8.80715	-8.80715	-8.80715	-8.80715	-8.80715	-8.80715	-8.80715	-5.91974	-8.80715		0.633494	0.212871	2.60834	2.46569	0.665881	0.65383	1.00308	1.10557	1.81817	1.79247		-0.288741	-0.288741	-0.288741	-0.288741	-0.288741
2145	3119	HLA-DQB1	major histocompatibility complex, class II, DQ beta 1	6p21.32	8202	GO:0042613 [Name: MHC class II protein complex]; GO:0071556 [Name: integral component of lumenal side of endoplasmic reticulum membrane]; GO:0002381 [Name: immunoglobulin production involved in immunoglobulin mediated immune response]; GO:0030658 [Name: transport vesicle membrane]; GO:0030669 [Name: clathrin-coated endocytic vesicle membrane]; GO:0050852 [Name: T cell receptor signaling pathway];…	-	hsa04940 [Pathway Title: Type I diabetes mellitus]; hsa05150 [Pathway Title: Staphylococcus aureus infection]; hsa05321 [Pathway Title: Inflammatory bowel disease (IBD)]; hsa05416 [Pathway Title: Viral myocarditis]; hsa04514 [Pathway Title: Cell adhesion molecules (CAMs)]; hsa05140 [Pathway Title: Leishmaniasis]; hsa05164 [Pathway Title: Influenza A]; hsa05168 [Pathway Title: Herpes simplex infec…	-	R-HSA-202433; R-HSA-202427; R-HSA-877300; R-HSA-202424; R-HSA-389948; R-HSA-202430; R-HSA-2132295	TCR signaling; Translocation of ZAP-70 to Immunological synapse; Cytokine Signaling in Immune system; PD-1 signaling; Phosphorylation of CD3 and TCR zeta chains; Downstream TCR signaling; Interferon Signaling; Interferon gamma signaling; Generation of second messenger molecules; Immune System; MHC class II antigen presentation; Adaptive Immune System; Costimulation by the CD28 family								1	0	2.58293	11.9094	-3.2475	-4.29951	-0.196582	-0.322974	-5.26978	-3.38233	-1.39891	-1.23361	-0.613843	-0.592984		-2.03213	-1.94449	1.11301	1.17263	-1.69022	-1.1214	-1.02276	-0.841747	0.154111	0.281732		-1.19169	-2.24371	1.85922	1.73283	-3.21398
13510	83729	INHBE	inhibin subunit beta E	12q13.3	3046	GO:0042981 [Name: regulation of apoptotic process]; GO:0005125 [Name: cytokine activity]; GO:0048468 [Name: cell development]; GO:0005179 [Name: hormone activity]; GO:0005615 [Name: extracellular space]; GO:0010862 [Name: positive regulation of pathway-restricted SMAD protein phosphorylation]; GO:0008083 [Name: growth factor activity]; GO:0043408 [Name: regulation of MAPK cascade]; GO:0005160 [Na…	-	hsa04350 [Pathway Title: TGF-beta signaling pathway]; hsa04550 [Pathway Title: Signaling pathways regulating pluripotency of stem cells]; hsa04060 [Pathway Title: Cytokine-cytokine receptor interaction]	-	R-HSA-209822	Peptide hormone biosynthesis; Metabolism of proteins; Peptide hormone metabolism; Glycoprotein hormones								1	0	1.24077	11.8273	-2.2272	-2.46523	-1.80166	-2.85711	-2.87956	-3.89243	-1.76416	-1.92626	-2.20252	-2.62539		2.37103	2.52809	3.89687	3.8323	3.3482	3.26242	2.98821	2.89613	3.79789	3.54041		0.236953	-0.00107728	0.662495	-0.392961	-0.41541
16967	201229	LYRM9	LYR motif containing 9	17q11.2	3110	-	-	-	-	-	-								1	0	1.36537	11.7887	-1.04919	-0.563115	0.515814	1.1634	1.2227	1.0858	0.2218	0.0284142	1.45727	1.89759		1.84813	1.77094	3.10695	3.181	2.71123	3.02768	2.31611	2.43893	3.35755	3.37648		-1.64724	-1.16116	-0.0822353	0.565354	0.624649
12208	64129	TINAGL1	tubulointerstitial nephritis antigen like 1	1p35.2	5281	GO:0070062 [Name: extracellular exosome]; GO:0030247 [Name: polysaccharide binding]; GO:0005201 [Name: extracellular matrix structural constituent]; GO:0005576 [Name: extracellular region]; GO:0005615 [Name: extracellular space]; GO:0005737 [Name: cytoplasm]; GO:0006508 [Name: proteolysis]; GO:0006955 [Name: immune response]; GO:0005515 [Name: protein binding]; GO:0006897 [Name: endocytosis]; GO:…	-	-	-	-	-								1	0	1.65899	11.7168	-3.27913	-2.80777	-1.7111	-2.09212	-1.70329	-1.94872	-1.97917	-1.59378	-0.900004	0.0421805		0.329678	0.108552	2.38804	2.36744	0.984924	0.951863	1.22465	1.05457	1.43612	1.66291		-1.48184	-1.01048	0.0861896	-0.29483	0.0940019
4533	6604	SMARCD3	SWI/SNF related, matrix associated, actin dependent regulator of chromatin, subfamily d, member 3	7q36.1	5198	GO:0003219 [Name: cardiac right ventricle formation]; GO:0042692 [Name: muscle cell differentiation]; GO:0051152 [Name: positive regulation of smooth muscle cell differentiation]; GO:0003139 [Name: secondary heart field specification]; GO:0005102 [Name: receptor binding]; GO:0008134 [Name: transcription factor binding]; GO:0035257 [Name: nuclear hormone receptor binding]; GO:0019216 [Name: regula…	-	-	tap63pathway [Longname: Validated transcriptional targets of TAp63 isoforms]; lkb1_pathway [Longname: LKB1 signaling events]	R-HSA-1989781; R-HSA-3214858; R-HSA-400206; R-HSA-400253; R-HSA-1368082; R-HSA-2426168; R-HSA-381340; R-HSA-2151201; R-HSA-1368108; R-HSA-8939243	Chromatin modifying enzymes; Chromatin organization; RMTs methylate histone arginines; Metabolism of lipids; Organelle biogenesis and maintenance; RORA activates gene expression; BMAL1:CLOCK,NPAS2 activates circadian gene expression; Regulation of cholesterol biosynthesis by SREBP (SREBF); Activation of gene expression by SREBF (SREBP); Circadian Clock; Metabolism of steroids; RNA Polymerase II T…								1	0	1.33317	11.6153	1.56252	1.74045	2.79146	2.78422	2.07841	2.06293	2.27582	2.40797	3.32385	3.30182		0.743582	0.971061	2.4829	2.54271	1.03661	1.212	1.71992	1.69077	2.05171	1.96775		-0.870425	-0.692497	0.358511	0.351279	-0.354533
614	862	RUNX1T1	RUNX1 translocation partner 1	8q21.3	13535	GO:0006091 [Name: generation of precursor metabolites and energy]; GO:0016363 [Name: nuclear matrix]; GO:0045892 [Name: negative regulation of transcription, DNA-templated]; GO:0003700 [Name: transcription factor activity, sequence-specific DNA binding]; GO:0045599 [Name: negative regulation of fat cell differentiation]; GO:0005515 [Name: protein binding]; GO:0003677 [Name: DNA binding]; GO:00037…	-	hsa05200 [Pathway Title: Pathways in cancer]; hsa05221 [Pathway Title: Acute myeloid leukemia]; hsa05202 [Pathway Title: Transcriptional misregulation in cancer]	-	R-HSA-8939236; R-HSA-8951936; R-HSA-549127; R-HSA-8935964; R-HSA-8936459; R-HSA-9018519; R-HSA-8931987; R-HSA-8934593; R-HSA-8939242; R-HSA-8939246; R-HSA-8939256; R-HSA-8941333; R-HSA-1912408; R-HSA-8939245; R-HSA-8877330; R-HSA-8939243; R-HSA-8939247; R-HSA-9616222	-								1	0	1.6055	11.6044	-10.2269	-10.2269	-10.2269	-10.2269	-10.2269	-10.2269	-10.2269	-10.2269	-10.2269	-10.2269		-0.826117	-1.06773	0.944033	0.781193	-0.0956016	-0.0572519	-0.3468	-0.118981	0.558774	0.705425		0	0	0	9.23706e-14	0
6381	9498	SLC4A8	solute carrier family 4 member 8	12q13.13	17920	GO:0016021 [Name: integral component of membrane]; GO:0098656 [Name: anion transmembrane transport]; GO:0015698 [Name: inorganic anion transport]; GO:0043005 [Name: neuron projection]; GO:0005452 [Name: inorganic anion exchanger activity]; GO:0006814 [Name: sodium ion transport]; GO:0008510 [Name: sodium:bicarbonate symporter activity]; GO:0015301 [Name: anion:anion antiporter activity]; GO:00157…	-	-	-	R-HSA-425381	Transport of inorganic cations/anions and amino acids/oligopeptides; Bicarbonate transporters; SLC-mediated transmembrane transport; Transport of small molecules								1	0	1.3118	11.5998	-5.75895	-6.93581	-5.55598	-4.84171	-10.6318	-5.17555	-3.59107	-4.34719	-2.3055	-2.45548		-0.896046	-0.99326	0.687965	0.744714	-0.44163	-0.599518	-0.170023	-0.145619	0.112443	0.242594		-0.599046	-1.77591	-0.396076	0.318192	-5.4719
10257	54328	GPR173	G protein-coupled receptor 173	Xp11.22	4608	GO:0005886 [Name: plasma membrane]; GO:0007186 [Name: G-protein coupled receptor signaling pathway]; GO:0097211 [Name: cellular response to gonadotropin-releasing hormone]; GO:0004930 [Name: G-protein coupled receptor activity]; GO:0007165 [Name: signal transduction]; GO:0004968 [Name: gonadotropin-releasing hormone receptor activity]; GO:0016021 [Name: integral component of membrane]; GO:2001223…	-	-	-	-	-								1	0	1.22057	11.5777	-8.67244	-8.67244	-8.67244	-8.67244	-4.43795	-5.41232	-8.67244	-8.67244	-5.78503	-8.67244		1.7738	1.62128	2.91341	2.95936	2.09847	2.41072	2.33743	2.44926	3.1158	3.02259		-1.0382	-1.0382	-1.0382	-1.0382	3.19629
1553	2200	FBN1	fibrillin 1	15q21.1	16057	GO:0030198 [Name: extracellular matrix organization]; GO:0043010 [Name: camera-type eye development]; GO:0045671 [Name: negative regulation of osteoclast differentiation]; GO:2001205 [Name: negative regulation of osteoclast development]; GO:0043687 [Name: post-translational protein modification]; GO:1990314 [Name: cellular response to insulin-like growth factor stimulus]; GO:0005201 [Name: extrac…	-	-	integrin5_pathway [Longname: Beta5 beta6 beta7 and beta8 integrin cell surface interactions]; integrin3_pathway [Longname: Beta3 integrin cell surface interactions]; integrin1_pathway [Longname: Beta1 integrin cell surface interactions]	R-HSA-1566948; R-HSA-2129379; R-HSA-8957275; R-HSA-216083; R-HSA-1474228; R-HSA-381426	Metabolism of proteins; Post-translational protein phosphorylation; Extracellular matrix organization; Elastic fibre formation; Integrin cell surface interactions; Post-translational protein modification; Regulation of Insulin-like Growth Factor (IGF) transport and uptake by Insulin-like Growth Factor Binding Proteins (IGFBPs)								1	0	1.40519	11.5269	-3.52349	-3.7917	-3.6909	-3.95684	-3.60485	-2.72179	-3.05672	-2.70604	-2.33095	-2.35136		-0.781023	-0.876263	0.589045	0.566615	0.21823	0.0808921	-0.200103	-0.0788216	0.630539	0.837275		-0.350021	-0.61824	-0.517439	-0.783379	-0.431386
13209	80725	SRCIN1	SRC kinase signaling inhibitor 1	17q12	22801	GO:0005515 [Name: protein binding]; GO:0034446 [Name: substrate adhesion-dependent cell spreading]; GO:0061098 [Name: positive regulation of protein tyrosine kinase activity]; GO:0014069 [Name: postsynaptic density]; GO:0030425 [Name: dendrite]; GO:0015629 [Name: actin cytoskeleton]; GO:0061001 [Name: regulation of dendritic spine morphogenesis]; GO:0030027 [Name: lamellipodium]; GO:0030334 [Name…	-	-	-	-	-								1	0	1.06657	11.5046	-1.21631	-0.851	-0.975896	-0.978923	-1.48174	-1.60928	-0.957249	-0.624774	-0.39356	-0.213329		0.736458	0.833896	1.91085	1.82644	1.62136	1.94823	1.45877	1.30826	1.94091	2.02186		-0.286107	0.0792061	-0.0456899	-0.048717	-0.551531
900	1272	CNTN1	contactin 1	12q12	7492	GO:0050731 [Name: positive regulation of peptidyl-tyrosine phosphorylation]; GO:0021549 [Name: cerebellum development]; GO:0045121 [Name: membrane raft]; GO:0010628 [Name: positive regulation of gene expression]; GO:0031175 [Name: neuron projection development]; GO:0007219 [Name: Notch signaling pathway]; GO:0010976 [Name: positive regulation of neuron projection development]; GO:0005515 [Name: p…	-	hsa04514 [Pathway Title: Cell adhesion molecules (CAMs)]	notch_pathway [Longname: Notch signaling pathway]	R-HSA-373760; R-HSA-2122948; R-HSA-447043; R-HSA-2979096	Signaling by NOTCH2; Developmental Biology; L1CAM interactions; Signal Transduction; Signaling by NOTCH; NOTCH2 Activation and Transmission of Signal to the Nucleus; Signaling by NOTCH1; Activated NOTCH1 Transmits Signal to the Nucleus; Neurofascin interactions; Axon guidance								1	0	1.40812	11.4925	-9.37365	-9.37365	-5.79968	-9.37365	-6.06448	-9.37365	-9.37365	-9.37365	-9.37365	-4.89119		0.677302	0.736182	2.34324	2.29946	1.63815	1.27771	1.70472	1.60822	2.18447	1.95377		-1.13656	-1.13656	2.43741	-1.13656	2.17261
3630	5376	PMP22	peripheral myelin protein 22	17p12	3191	GO:0005886 [Name: plasma membrane]; GO:0043218 [Name: compact myelin]; GO:0032288 [Name: myelin assembly]; GO:0005923 [Name: bicellular tight junction]; GO:0010977 [Name: negative regulation of neuron projection development]; GO:0007268 [Name: chemical synaptic transmission]; GO:0008219 [Name: cell death]; GO:0045202 [Name: synapse]; GO:0005515 [Name: protein binding]; GO:0008285 [Name: negative …	-	-	a6b1_a6b4_integrin_pathway [Longname: a6b1 and a6b4 Integrin signaling]	-	-								1	0	1.29805	11.4115	-1.19236	-3.89895	-1.09893	-2.92421	-8.14231	-3.95952	-0.473202	-0.866979	-1.641	-2.69248		2.20958	1.87645	3.31234	3.35413	2.81632	2.96594	2.71129	2.60058	3.61054	3.45964		1.49663	-1.20995	1.59006	-0.235211	-5.45331
176	249	ALPL	alkaline phosphatase, biomineralization associated	1p36.12	2980	GO:0004035 [Name: alkaline phosphatase activity]; GO:0005576 [Name: extracellular region]; GO:0031225 [Name: anchored component of membrane]; GO:0046677 [Name: response to antibiotic]; GO:0051384 [Name: response to glucocorticoid]; GO:0001958 [Name: endochondral ossification]; GO:0003006 [Name: developmental process involved in reproduction]; GO:0031012 [Name: extracellular matrix]; GO:0070062 [N…	h_npp1Pathway [Pathway Title: Regulators of Bone Mineralization]	hsa01100 [Pathway Title: Metabolic pathways]; hsa00790 [Pathway Title: Folate biosynthesis]	-	R-HSA-163125	Post-translational modification: synthesis of GPI-anchored proteins; Post-translational protein modification; Metabolism of proteins								1	0	1.86359	11.3978	-8.04361	-8.04361	-8.04361	-3.78726	-8.04361	-8.04361	-8.04361	-4.13747	-8.04361	-4.49801		0.704299	0.453951	3.30416	3.11267	1.2902	1.52971	1.43608	1.26266	1.89234	1.84505		-1.17081	-1.17081	-1.17081	3.08554	-1.17081
12186	64094	SMOC2	SPARC related modular calcium binding 2	6q27	4032	GO:0035470 [Name: positive regulation of vascular wound healing]; GO:0045743 [Name: positive regulation of fibroblast growth factor receptor signaling pathway]; GO:0008201 [Name: heparin binding]; GO:0071944 [Name: cell periphery]; GO:1900748 [Name: positive regulation of vascular endothelial growth factor signaling pathway]; GO:2000573 [Name: positive regulation of DNA biosynthetic process]; GO:…	-	-	-	-	-								1	0	1.15647	11.2174	-5.09665	-4.23644	-3.40398	-4.22345	-3.28414	-4.29701	-3.15069	-5.4805	-1.88002	-3.99733		2.11509	1.79656	3.25841	3.23348	2.88862	2.90991	2.73332	2.59351	3.19324	3.12764		-1.19163	-0.331417	0.501043	-0.318427	0.620878
2820	4121	MAN1A1	mannosidase alpha class 1A member 1	6q22.31	5018	GO:0005509 [Name: calcium ion binding]; GO:0005829 [Name: cytosol]; GO:0016021 [Name: integral component of membrane]; GO:0004571 [Name: mannosyl-oligosaccharide 1,2-alpha-mannosidase activity]; GO:0005783 [Name: endoplasmic reticulum]; GO:0006491 [Name: N-glycan processing]; GO:0015923 [Name: mannosidase activity]; GO:0016020 [Name: membrane]; GO:0005793 [Name: endoplasmic reticulum-Golgi interm…	-	hsa01100 [Pathway Title: Metabolic pathways]; hsa04141 [Pathway Title: Protein processing in endoplasmic reticulum]; hsa00510 [Pathway Title: N-Glycan biosynthesis]	-	R-HSA-964827; R-HSA-6811438	Metabolism of proteins; Vesicle-mediated transport; Membrane Trafficking; Asparagine N-linked glycosylation; Intra-Golgi and retrograde Golgi-to-ER traffic; N-glycan trimming and elongation in the cis-Golgi; Post-translational protein modification; Transport to the Golgi and subsequent modification; Intra-Golgi traffic; Progressive trimming of alpha-1,2-linked mannose residues from Man9/8/7GlcNAc…								1	0	1.36332	11.207	-2.22048	-2.11369	-1.33974	-1.60668	-2.04128	-2.86316	-0.129854	-0.735514	0.408534	0.378414		1.08255	1.03387	2.65923	2.56433	1.70488	1.81265	1.73318	2.06622	2.43404	2.35923		-0.994139	-0.887342	-0.113392	-0.380331	-0.814937
8131	23149	FCHO1	FCH domain only 1	19p13.11	5694	GO:0061024 [Name: membrane organization]; GO:0008092 [Name: cytoskeletal protein binding]; GO:0030136 [Name: clathrin-coated vesicle]; GO:0072583 [Name: clathrin-dependent endocytosis]; GO:0005737 [Name: cytoplasm]; GO:0035612 [Name: AP-2 adaptor complex binding]; GO:0048268 [Name: clathrin coat assembly]; GO:0005654 [Name: nucleoplasm]; GO:0005886 [Name: plasma membrane]; GO:0005856 [Name: cytos…	-	-	-	R-HSA-8856828; R-HSA-8856825	Clathrin-mediated endocytosis; Membrane Trafficking; Cargo recognition for clathrin-mediated endocytosis; Vesicle-mediated transport								1	0	1.84468	11.1724	-5.59459	-4.02821	-5.40377	-3.75964	-3.78209	-4.23672	-3.07568	-2.45497	-1.76648	-1.38389		-0.229831	-0.0660469	2.44215	2.36929	-0.1666	0.18111	0.867857	0.734645	0.937017	1.30976		-2.04599	-0.479607	-1.85517	-0.211035	-0.233483
10854	55277	FGGY	FGGY carbohydrate kinase domain containing	1p32.1	12174	GO:0005575 [Name: cellular_component]; GO:0019150 [Name: D-ribulokinase activity]; GO:0046835 [Name: carbohydrate phosphorylation]; GO:0070050 [Name: neuron cellular homeostasis]; GO:0005623 [Name: cell]; GO:0019321 [Name: pentose metabolic process]	-	-	-	-	-								1	0	1.15387	10.7056	-0.605386	-0.537749	0.102571	0.0602634	0.292257	0.198139	-0.0519554	-0.136722	0.475232	0.628676		-0.265422	-0.369071	0.999667	1.0627	0.237725	0.210113	0.262816	0.222798	0.823939	0.791234		-0.647919	-0.580282	0.060038	0.0177309	0.249724
10388	54626	HES2	hes family bHLH transcription factor 2	1p36.31	5407	GO:0001227 [Name: transcriptional repressor activity, RNA polymerase II transcription regulatory region sequence-specific binding]; GO:0000122 [Name: negative regulation of transcription from RNA polymerase II promoter]; GO:0000790 [Name: nuclear chromatin]; GO:0005634 [Name: nucleus]; GO:0008134 [Name: transcription factor binding]; GO:0009952 [Name: anterior/posterior pattern specification]; GO…	-	-	-	-	-								1	0	1.38695	10.5668	-3.05511	-1.91923	-1.20082	-1.71439	-1.7373	-1.15148	-0.832396	-0.537604	0.683575	0.422451		0.67485	0.417287	2.37843	2.38308	0.876214	0.68809	1.52404	1.53034	1.53432	1.77677		-1.95088	-0.814996	-0.0965915	-0.61016	-0.633073
5829	8745	ADAM23	ADAM metallopeptidase domain 23	2q33.3	6425	GO:0008237 [Name: metallopeptidase activity]; GO:0005515 [Name: protein binding]; GO:0007417 [Name: central nervous system development]; GO:0005576 [Name: extracellular region]; GO:0099056 [Name: integral component of presynaptic membrane]; GO:0004222 [Name: metalloendopeptidase activity]; GO:0006508 [Name: proteolysis]; GO:0098978 [Name: glutamatergic synapse]; GO:0005886 [Name: plasma membrane]…	-	-	-	R-HSA-5682910	Developmental Biology; LGI-ADAM interactions								1	0	2.09464	10.5285	-1.65825	-2.47027	-1.17526	-1.3816	-2.52218	-2.45201	-0.632899	-0.586741	-0.914683	-0.731341		-1.53372	-1.10877	1.29451	1.47672	-0.43377	-0.541422	-0.670477	-0.746634	0.301169	0.297875		-0.205729	-1.01775	0.277262	0.0709271	-1.06966
457	654	BMP6	bone morphogenetic protein 6	6p24.3	3784	GO:0005615 [Name: extracellular space]; GO:0008083 [Name: growth factor activity]; GO:0032349 [Name: positive regulation of aldosterone biosynthetic process]; GO:0043117 [Name: positive regulation of vascular permeability]; GO:0000122 [Name: negative regulation of transcription from RNA polymerase II promoter]; GO:0010862 [Name: positive regulation of pathway-restricted SMAD protein phosphorylati…	-	hsa04390 [Pathway Title: Hippo signaling pathway]; hsa04350 [Pathway Title: TGF-beta signaling pathway]; hsa04913 [Pathway Title: Ovarian steroidogenesis]	bmppathway [Longname: BMP receptor signaling]	-	-								1	0	1.70336	10.4983	-2.13143	-2.20314	-2.90809	-2.18962	-1.7584	-2.67442	-0.544829	-0.366642	0.200367	0.279706		0.155344	0.305288	2.46877	2.30886	1.08482	1.38652	0.615755	0.813876	1.63945	1.62962		-0.701782	-0.773493	-1.47844	-0.75997	-0.328748
3595	5337	PLD1	phospholipase D1	3q26.31	9561	GO:0004630 [Name: phospholipase D activity]; GO:0031902 [Name: late endosome membrane]; GO:0032534 [Name: regulation of microvillus assembly]; GO:0043312 [Name: neutrophil degranulation]; GO:0070290 [Name: N-acylphosphatidylethanolamine-specific phospholipase D activity]; GO:0005789 [Name: endoplasmic reticulum membrane]; GO:0016042 [Name: lipid catabolic process]; GO:0035579 [Name: specific gran…	h_rasPathway [Pathway Title: Ras Signaling Pathway]; h_cb1rPathway [Pathway Title: Metabolism of Anandamide, an Endogenous Cannabinoid]; h_rac1Pathway [Pathway Title: Rac 1 cell motility signaling pathway]	hsa00565 [Pathway Title: Ether lipid metabolism]; hsa04014 [Pathway Title: Ras signaling pathway]; hsa04024 [Pathway Title: cAMP signaling pathway]; hsa04724 [Pathway Title: Glutamatergic synapse]; hsa05231 [Pathway Title: Choline metabolism in cancer]; hsa01100 [Pathway Title: Metabolic pathways]; hsa05212 [Pathway Title: Pancreatic cancer]; hsa00564 [Pathway Title: Glycerophospholipid metabolis…	rhoa_pathway [Longname: RhoA signaling pathway]; alphasynuclein_pathway [Longname: Alpha-synuclein signaling]; erbb1_downstream_pathway [Longname: ErbB1 downstream signaling]; arf6_traffickingpathway [Longname: Arf6 trafficking events]; arf6downstreampathway [Longname: Arf6 downstream pathway]; mtor_4pathway [Longname: mTOR signaling pathway]; cdc42_pathway [Longname: CDC42 signaling events]; il8…	R-HSA-6798695; R-HSA-1483148; R-HSA-1483166; R-HSA-2029485	Innate Immune System; Synthesis of PG; Role of phospholipids in phagocytosis; Synthesis of PA; Fcgamma receptor (FCGR) dependent phagocytosis; Phospholipid metabolism; Immune System; Neutrophil degranulation; Glycerophospholipid biosynthesis; Metabolism; Metabolism of lipids								1	0	1.26801	10.4668	-2.02131	-2.1378	-3.4519	-2.44984	-2.16971	-2.80507	-2.30875	-2.5168	-2.28431	-3.48249		0.517983	0.229228	1.71191	1.81999	0.966199	0.664737	1.08851	1.27723	1.75544	1.64129		0.541493	0.424999	-0.889103	0.112956	0.393085
11659	57216	VANGL2	VANGL planar cell polarity protein 2	1q23.2	5354	GO:0007266 [Name: Rho protein signal transduction]; GO:0036342 [Name: post-anal tail morphogenesis]; GO:0001736 [Name: establishment of planar polarity]; GO:0003150 [Name: muscular septum morphogenesis]; GO:0030111 [Name: regulation of Wnt signaling pathway]; GO:0032956 [Name: regulation of actin cytoskeleton organization]; GO:0043507 [Name: positive regulation of JUN kinase activity]; GO:0048103…	-	hsa04310 [Pathway Title: Wnt signaling pathway]	-	R-HSA-4086400; R-HSA-4608870	PCP/CE pathway; Asymmetric localization of PCP proteins; Signal Transduction; Signaling by WNT; Beta-catenin independent WNT signaling								1	0	1.33339	10.4515	-4.01607	-5.19293	-1.62471	-2.23626	-1.72309	-2.44919	-0.68436	-0.585934	-0.120207	0.311336		0.615777	0.397196	2.00018	1.95405	1.11698	1.25673	1.3043	1.49779	1.86729	1.8915		-2.18393	-3.36079	0.20743	-0.404118	0.109049
3950	5803	PTPRZ1	protein tyrosine phosphatase receptor type Z1	7q31.32	10137	GO:0002244 [Name: hematopoietic progenitor cell differentiation]; GO:0005178 [Name: integrin binding]; GO:0006470 [Name: protein dephosphorylation]; GO:0045202 [Name: synapse]; GO:0004725 [Name: protein tyrosine phosphatase activity]; GO:0005886 [Name: plasma membrane]; GO:0005887 [Name: integral component of plasma membrane]; GO:0007417 [Name: central nervous system development]; GO:0048709 [Nam…	-	hsa05120 [Pathway Title: Epithelial cell signaling in Helicobacter pylori infection]	-	R-HSA-449836	Other interleukin signaling; Signaling by Interleukins; Cytokine Signaling in Immune system; Immune System								1	0	1.42205	10.4205	-9.80986	-9.80986	-9.80986	-9.80986	-9.80986	-9.80986	-9.80986	-9.80986	-6.92245	-9.80986		-0.757673	-0.81086	0.925198	0.96517	0.22201	0.235467	-0.150477	0.0467698	0.437197	0.5444		-0.288741	-0.288741	-0.288741	-0.288741	-0.288741
15977	146212	KCTD19	potassium channel tetramerization domain containing 19	16q22.1	7380	GO:0051260 [Name: protein homooligomerization]	-	-	-	-	-								1	0	1.34152	10.4157	-5.03962	-5.10856	-5.77795	-6.02199	-9.35192	-6.09181	-9.35192	-5.44578	-4.30766	-9.35192		0.237917	0.245246	1.31066	1.58449	1.12019	1.26491	1.11554	0.961673	1.91565	1.83238		1.54529	1.47635	0.806961	0.562923	-2.76701
3540	5274	SERPINI1	serpin family I member 1	3q26.1	2418	GO:0034774 [Name: secretory granule lumen]; GO:0007417 [Name: central nervous system development]; GO:0007422 [Name: peripheral nervous system development]; GO:0004867 [Name: serine-type endopeptidase inhibitor activity]; GO:0070062 [Name: extracellular exosome]; GO:0030155 [Name: regulation of cell adhesion]; GO:0043025 [Name: neuronal cell body]; GO:0010951 [Name: negative regulation of endopep…	-	-	myc_activpathway [Longname: Validated targets of C-MYC transcriptional activation]	-	-								1	0	1.78175	10.3738	-0.325929	0.269892	0.838377	1.32204	0.12028	0.00953005	1.19745	0.683352	1.24245	0.925804		0.872825	0.898066	2.82046	2.79262	1.73092	1.06507	1.35284	1.45997	2.71012	2.67595		-0.954254	-0.358433	0.210052	0.693716	-0.508045
9891	51308	REEP2	receptor accessory protein 2	5q31.2	3244	GO:0005881 [Name: cytoplasmic microtubule]; GO:0032386 [Name: regulation of intracellular transport]; GO:0032596 [Name: protein transport into membrane raft]; GO:0005789 [Name: endoplasmic reticulum membrane]; GO:0031883 [Name: taste receptor binding]; GO:0050916 [Name: sensory perception of sweet taste]; GO:0005783 [Name: endoplasmic reticulum]; GO:0050913 [Name: sensory perception of bitter tas…	-	-	-	R-HSA-381753	Olfactory Signaling Pathway; Signaling by GPCR; Signal Transduction; G alpha (s) signalling events; GPCR downstream signalling								1	0	1.40634	10.3527	-0.167744	-0.369973	1.80636	1.80859	0.577999	0.844695	1.37656	1.44968	2.29425	2.20565		1.09338	1.40284	2.88509	2.98535	1.97721	2.28421	2.24938	2.19667	2.46576	2.53962		-1.35035	-1.55258	0.623754	0.625985	-0.604607
12931	79870	BAALC	BAALC binder of MAP3K1 and KLF4	8q22.3	3994	GO:0005654 [Name: nucleoplasm]; GO:0043005 [Name: neuron projection]; GO:0005737 [Name: cytoplasm]; GO:0045121 [Name: membrane raft]; GO:0005829 [Name: cytosol]; GO:0014069 [Name: postsynaptic density]; GO:0045211 [Name: postsynaptic membrane]; GO:0030054 [Name: cell junction]	-	-	-	-	-								1	0	1.40759	10.2997	-8.46614	-8.46614	-8.46614	-8.46614	-8.46614	-8.46614	-8.46614	-8.46614	-5.57873	-3.98367		0.636593	0.748826	2.56214	2.50382	1.18502	0.955371	1.03589	1.24625	1.7466	1.88159		-0.736987	-0.736987	-0.736987	-0.736987	-0.736987
13893	84632	AFAP1L2	actin filament associated protein 1 like 2	10q25.3	5789	GO:0006954 [Name: inflammatory response]; GO:0030296 [Name: protein tyrosine kinase activator activity]; GO:0032675 [Name: regulation of interleukin-6 production]; GO:0061098 [Name: positive regulation of protein tyrosine kinase activity]; GO:0005737 [Name: cytoplasm]; GO:0005886 [Name: plasma membrane]; GO:0045742 [Name: positive regulation of epidermal growth factor receptor signaling pathway];…	-	-	-	-	-								1	0	1.09385	10.2715	-4.12876	-3.58006	-2.08278	-2.34896	-3.23418	-4.26059	-1.04008	-0.980044	0.217903	0.250083		1.07485	1.30927	2.45732	2.26224	2.08023	2.1004	1.74846	1.77189	2.33134	2.37159		-2.01002	-1.46131	0.0359711	-0.230211	-1.11543
5506	8324	FZD7	frizzled class receptor 7	2q33.1	3859	GO:0005886 [Name: plasma membrane]; GO:0007186 [Name: G-protein coupled receptor signaling pathway]; GO:0042666 [Name: negative regulation of ectodermal cell fate specification]; GO:0004930 [Name: G-protein coupled receptor activity]; GO:0010812 [Name: negative regulation of cell-substrate adhesion]; GO:0030165 [Name: PDZ domain binding]; GO:0030182 [Name: neuron differentiation]; GO:0060054 [Nam…	-	hsa04310 [Pathway Title: Wnt signaling pathway]; hsa05166 [Pathway Title: HTLV-I infection]; hsa05200 [Pathway Title: Pathways in cancer]; hsa05205 [Pathway Title: Proteoglycans in cancer]; hsa05217 [Pathway Title: Basal cell carcinoma]; hsa04390 [Pathway Title: Hippo signaling pathway]; hsa04550 [Pathway Title: Signaling pathways regulating pluripotency of stem cells]; hsa04916 [Pathway Title: M…	wnt_noncanonical_pathway [Longname: Noncanonical Wnt signaling pathway]; wnt_signaling_pathway [Longname: Wnt signaling network]; syndecan_4_pathway [Longname: Syndecan-4-mediated signaling events]	R-HSA-373080; R-HSA-4608870; R-HSA-4086400	Signal Transduction; Beta-catenin independent WNT signaling; Asymmetric localization of PCP proteins; PCP/CE pathway; Signaling by GPCR; Signaling by WNT; Class B/2 (Secretin family receptors); GPCR ligand binding								1	0	1.35896	10.2656	-0.528777	-1.30237	-1.49769	0.0881927	0.6488	0.896275	0.272059	0.501538	1.09627	1.08936		1.14949	1.09416	2.54686	2.48555	1.96759	2.1378	1.78354	1.73868	2.45968	2.73812		-0.655144	-1.42874	-1.62405	-0.0381735	0.522434
10612	54981	NMRK1	nicotinamide riboside kinase 1	9q21.13	3865	GO:0005524 [Name: ATP binding]; GO:0019674 [Name: NAD metabolic process]; GO:0016301 [Name: kinase activity]; GO:0005829 [Name: cytosol]; GO:0061769 [Name: ribosylnicotinate kinase activity]; GO:0016310 [Name: phosphorylation]; GO:0046872 [Name: metal ion binding]; GO:0050262 [Name: ribosylnicotinamide kinase activity]; GO:0005515 [Name: protein binding]; GO:0009435 [Name: NAD biosynthetic proces…	-	hsa00760 [Pathway Title: Nicotinate and nicotinamide metabolism]; hsa01100 [Pathway Title: Metabolic pathways]	-	R-HSA-196807	Metabolism of vitamins and cofactors; Metabolism of water-soluble vitamins and cofactors; Metabolism; Nicotinate metabolism								1	0	1.45705	10.1951	0.728458	0.944924	1.50588	1.30092	1.26229	1.76037	1.49021	1.50821	2.39952	2.38218		0.633418	0.901647	1.98391	1.95824	1.80559	1.49048	1.7813	1.59998	2.62789	2.60665		-0.799839	-0.583373	-0.0224123	-0.22738	-0.266003
8182	23208	SYT11	synaptotagmin 11	1q22	5182	GO:0016192 [Name: vesicle-mediated transport]; GO:0045335 [Name: phagocytic vesicle]; GO:0050710 [Name: negative regulation of cytokine secretion]; GO:0050765 [Name: negative regulation of phagocytosis]; GO:0055037 [Name: recycling endosome]; GO:1900186 [Name: negative regulation of clathrin-dependent endocytosis]; GO:1900424 [Name: regulation of defense response to bacterium]; GO:1905162 [Name: …	-	-	-	R-HSA-8856828; R-HSA-8856825	Membrane Trafficking; Vesicle-mediated transport; Cargo recognition for clathrin-mediated endocytosis; Clathrin-mediated endocytosis								1	0	2.59643	10.1337	-4.52951	-6.03859	-3.36169	-2.83306	-4.60732	-8.84181	-2.12027	-2.69285	-0.138041	-0.0298391		-1.92561	-1.75326	1.52483	1.66273	-1.02776	-1.77499	-0.899195	-1.09977	0.105956	0.101247		-1.01021	-2.51929	0.157611	0.686238	-1.08802
15387	127579	DCST2	DC-STAMP domain containing 2	1q21.3	3071	GO:0016021 [Name: integral component of membrane]	-	-	-	-	-								1	0	1.3372	10.0991	0.512058	0.519208	-1.62314	-0.50831	-0.28095	-0.172583	-1.55616	-1.35988	-1.07592	0.287979		1.03218	1.05311	2.49927	2.51344	1.89244	1.79341	1.29969	1.332	2.49862	2.33728		1.03783	1.04498	-1.09737	0.0174592	0.244819
10069	51617	NSG2	neuronal vesicle trafficking associated 2	5q35.2	3844	GO:0005768 [Name: endosome]; GO:0005794 [Name: Golgi apparatus]; GO:0007212 [Name: dopamine receptor signaling pathway]; GO:0030425 [Name: dendrite]; GO:0031901 [Name: early endosome membrane]; GO:0005769 [Name: early endosome]; GO:0032588 [Name: trans-Golgi network membrane]; GO:0005770 [Name: late endosome]; GO:0032051 [Name: clathrin light chain binding]; GO:1990674 [Name: Golgi cis cisterna m…	-	-	-	-	-								1	0	2.07482	9.96938	-5.02776	-8.41091	-4.83694	-8.41091	-8.41091	-8.41091	-8.41091	-8.41091	-5.5235	-8.41091		-0.792635	-0.851125	1.72893	1.90655	0.241875	0.199666	0.00152852	0.225208	0.837224	0.897979		2.3987	-0.984453	2.58952	-0.984453	-0.984453
15794	140730	RIMS4	regulating synaptic membrane exocytosis 4	20q13.12	5206	GO:0048791 [Name: calcium ion-regulated exocytosis of neurotransmitter]; GO:0098831 [Name: presynaptic active zone cytoplasmic component]; GO:0048167 [Name: regulation of synaptic plasticity]; GO:0030054 [Name: cell junction]; GO:0050806 [Name: positive regulation of synaptic transmission]; GO:0097060 [Name: synaptic membrane]; GO:0042734 [Name: presynaptic membrane]; GO:0045202 [Name: synapse]; …	-	-	-	-	-								1	0	2.13954	9.96676	-0.850146	-1.17379	-0.87174	-0.710335	-2.09434	-1.3471	0.44659	0.483881	1.45266	1.56902		-0.976026	-1.28869	2.04697	1.98845	-0.975762	-0.687335	-0.412641	-0.185946	-0.00902804	0.377279		-0.540615	-0.864262	-0.56221	-0.400804	-1.78481
14151	85315	PAQR8	progestin and adipoQ receptor family member 8	6p12.2	5034	GO:0003707 [Name: steroid hormone receptor activity]; GO:0005496 [Name: steroid binding]; GO:0016021 [Name: integral component of membrane]; GO:0038023 [Name: signaling receptor activity]; GO:0007275 [Name: multicellular organism development]; GO:0048477 [Name: oogenesis]; GO:0005794 [Name: Golgi apparatus]; GO:0043401 [Name: steroid hormone mediated signaling pathway]; GO:0005886 [Name: plasma m…	-	-	-	-	-								1	0	1.17923	9.9036	-5.41686	-3.85047	-3.72419	-2.79125	-1.82539	-1.51969	-1.75927	-2.80079	-0.593615	-0.37935		0.753956	0.695747	1.73847	1.89037	1.19273	1.15143	1.37942	1.43657	2.10336	2.19644		-2.95077	-1.38439	-1.2581	-0.325166	0.640697
3376	5053	PAH	phenylalanine hydroxylase	12q23.2	7053	GO:0005829 [Name: cytosol]; GO:0005506 [Name: iron ion binding]; GO:0042423 [Name: catecholamine biosynthetic process]; GO:0055114 [Name: oxidation-reduction process]; GO:0006559 [Name: L-phenylalanine catabolic process]; GO:0006571 [Name: tyrosine biosynthetic process]; GO:0008652 [Name: cellular amino acid biosynthetic process]; GO:0004505 [Name: phenylalanine 4-monooxygenase activity]; GO:0042…	-	hsa00400 [Pathway Title: Phenylalanine, tyrosine and tryptophan biosynthesis]; hsa01100 [Pathway Title: Metabolic pathways]; hsa01230 [Pathway Title: Biosynthesis of amino acids]; hsa00360 [Pathway Title: Phenylalanine metabolism]	-	R-HSA-2160456; R-HSA-8964208	Metabolism; Phenylketonuria; Diseases of metabolism; Phenylalanine and tyrosine metabolism; Metabolism of amino acids and derivatives; Phenylalanine metabolism; Disease								1	0	1.22309	9.84708	-9.28654	-9.28654	-9.28654	-9.28654	-9.28654	-9.28654	-9.28654	-9.28654	-9.28654	-9.28654		0.140951	-0.0534569	1.22743	1.27043	0.808288	0.906767	0.960579	0.941219	1.4637	1.45451		0	0	0	0	0
16851	196500	PIANP	PILR alpha associated neural protein	12p13.31	3266	GO:0016021 [Name: integral component of membrane]; GO:0050776 [Name: regulation of immune response]; GO:0016323 [Name: basolateral plasma membrane]; GO:0005886 [Name: plasma membrane]; GO:0005912 [Name: adherens junction]; GO:0016020 [Name: membrane]	-	-	-	R-HSA-198933	Immune System; Immunoregulatory interactions between a Lymphoid and a non-Lymphoid cell; Adaptive Immune System								1	0	3.50411	9.81377	-4.79268	-5.3726	-3.66374	-3.3599	-4.86666	-3.4348	-3.10259	-2.53275	0.121414	0.0527868		-2.32564	-2.43482	2.15384	2.26635	-1.61669	-1.01012	-1.29451	-1.69817	0.0574353	0.521969		-1.69753	-2.27745	-0.568585	-0.264746	-1.7715
4449	6508	SLC4A3	solute carrier family 4 member 3	2q35	4952	GO:0005452 [Name: inorganic anion exchanger activity]; GO:0005623 [Name: cell]; GO:0005886 [Name: plasma membrane]; GO:0015301 [Name: anion:anion antiporter activity]; GO:0015698 [Name: inorganic anion transport]; GO:0016020 [Name: membrane]; GO:0005887 [Name: integral component of plasma membrane]; GO:0051453 [Name: regulation of intracellular pH]; GO:0098656 [Name: anion transmembrane transport…	-	-	-	R-HSA-425381	Bicarbonate transporters; Transport of inorganic cations/anions and amino acids/oligopeptides; SLC-mediated transmembrane transport; Transport of small molecules								1	0	1.85389	9.77519	1.07775	1.05334	2.06423	2.06862	1.96524	1.9106	1.61907	1.91376	2.31168	2.36187		-0.559915	-0.90753	1.95166	1.80979	-0.123528	0.203874	0.227656	0.253877	0.616813	0.519049		-0.756868	-0.781271	0.229612	0.234008	0.13062
23507	100507436	MICA	MHC class I polypeptide-related sequence A	6p21.33	18749	GO:0002486 [Name: antigen processing and presentation of endogenous peptide antigen via MHC class I via ER pathway, TAP-independent]; GO:0005887 [Name: integral component of plasma membrane]; GO:0009897 [Name: external side of plasma membrane]; GO:0046629 [Name: gamma-delta T cell activation]; GO:0016032 [Name: viral process]; GO:0032815 [Name: negative regulation of natural killer cell activatio…	-	hsa04650 [Pathway Title: Natural killer cell mediated cytotoxicity]	-	R-HSA-198933	Immune System; Immunoregulatory interactions between a Lymphoid and a non-Lymphoid cell; Adaptive Immune System								1	0	1.70967	9.77002	0.812705	0.741601	1.09953	1.11153	0.285961	0.256513	0.915106	0.854827	0.424485	0.13804		-2.30781	-2.29235	0.0866633	-0.0613403	-1.94717	-1.74429	-1.50271	-1.56884	-0.859023	-1.16413		0.148676	0.0775709	0.435497	0.447502	-0.378069
12573	79070	POGLUT2	protein O-glucosyltransferase 2	13q33.1	2336	GO:0018242 [Name: protein O-linked glycosylation via serine]; GO:0005788 [Name: endoplasmic reticulum lumen]; GO:0005829 [Name: cytosol]; GO:0035252 [Name: UDP-xylosyltransferase activity]; GO:0005654 [Name: nucleoplasm]; GO:0030158 [Name: protein xylosyltransferase activity]; GO:0035251 [Name: UDP-glucosyltransferase activity]; GO:0046527 [Name: glucosyltransferase activity]	-	-	-	-	-								1	0	1.89946	9.72437	2.05492	1.80866	1.75716	1.77392	0.958847	0.871986	1.75899	2.02282	1.38059	1.37065		0.180109	0.176441	2.43678	2.57204	0.926573	0.846256	0.647539	0.996126	1.78993	1.85205		0.479068	0.232801	0.181304	0.198062	-0.617008
20127	440905	FAR2P1	fatty acyl-CoA reductase 2 pseudogene 1	2q21.1	8504	-	-	-	-	-	-								1	0	1.40926	9.57224	-2.84538	-2.79303	-9.55644	-4.74051	-3.78901	-5.37365	-5.19188	-6.55714	-4.25645	-4.10661		-0.592636	-0.557443	1.16441	1.02243	0.127845	0.104238	0.0626288	0.229868	0.858534	0.632088		2.07563	2.12798	-4.63543	0.180498	1.13201
14852	114904	C1QTNF6	C1q and TNF related 6	22q12.3	7144	GO:0005581 [Name: collagen trimer]; GO:0005615 [Name: extracellular space]; GO:0042802 [Name: identical protein binding]; GO:0005515 [Name: protein binding]	-	-	-	-	-								1	0	1.09162	9.54888	-1.3067	-1.47063	-0.684004	-0.912465	-0.473695	-0.318464	-1.2343	-1.1714	-0.0548696	0.539242		1.21124	1.48733	2.41543	2.37147	1.99557	2.29379	2.10108	1.94413	2.71675	2.54145		-0.597974	-0.761899	0.0247251	-0.203736	0.235034
6737	9914	ATP2C2	ATPase secretory pathway Ca2+ transporting 2	16q24.1	6693	GO:0046872 [Name: metal ion binding]; GO:0005623 [Name: cell]; GO:0072659 [Name: protein localization to plasma membrane]; GO:0000139 [Name: Golgi membrane]; GO:0031410 [Name: cytoplasmic vesicle]; GO:0071421 [Name: manganese ion transmembrane transport]; GO:0005515 [Name: protein binding]; GO:0009898 [Name: cytoplasmic side of plasma membrane]; GO:0061180 [Name: mammary gland epithelium developm…	-	-	-	R-HSA-936837	Transport of small molecules; Ion channel transport; Ion transport by P-type ATPases								1	0	1.35685	9.50043	2.32653	2.26451	2.03149	2.02915	2.37988	2.19899	2.35841	2.40663	2.58892	2.6405		-0.302897	-0.276931	1.36747	1.27824	0.299508	0.449727	0.572168	0.449961	1.0361	0.917815		0.00402551	-0.057991	-0.291011	-0.29335	0.0573804
9521	29993	PACSIN1	protein kinase C and casein kinase substrate in neurons 1	6p21.31	4805	GO:0005856 [Name: cytoskeleton]; GO:0005886 [Name: plasma membrane]; GO:0045806 [Name: negative regulation of endocytosis]; GO:0007010 [Name: cytoskeleton organization]; GO:0030659 [Name: cytoplasmic vesicle membrane]; GO:1900006 [Name: positive regulation of dendrite development]; GO:0005543 [Name: phospholipid binding]; GO:0007015 [Name: actin filament organization]; GO:0098833 [Name: presynapt…	-	-	-	R-HSA-8856828	Clathrin-mediated endocytosis; Membrane Trafficking; Vesicle-mediated transport								1	0	1.46731	9.49917	2.45977	2.42159	3.0188	3.16403	3.08864	3.30522	3.17991	3.3385	3.67838	3.75799		0.175219	0.178859	2.10453	2.0858	0.579949	0.688669	1.12147	1.26532	1.53944	1.20018		-0.681517	-0.719697	-0.122486	0.0227499	-0.0526432
9535	30061	SLC40A1	solute carrier family 40 member 1	2q32.2	4330	GO:0005654 [Name: nucleoplasm]; GO:0005737 [Name: cytoplasm]; GO:0003158 [Name: endothelium development]; GO:0005381 [Name: iron ion transmembrane transporter activity]; GO:0005886 [Name: plasma membrane]; GO:0008021 [Name: synaptic vesicle]; GO:0016323 [Name: basolateral plasma membrane]; GO:0034755 [Name: iron ion transmembrane transport]; GO:0005887 [Name: integral component of plasma membrane…	-	hsa04978 [Pathway Title: Mineral absorption]	-	R-HSA-917937; R-HSA-425410; R-HSA-5619060; R-HSA-5655799; R-HSA-5619049	Defective SLC40A1 causes hemochromatosis 4 (HFE4) (duodenum); SLC transporter disorders; Transport of small molecules; Defective SLC40A1 causes hemochromatosis 4 (HFE4) (macrophages); SLC-mediated transmembrane transport; Defective CP causes aceruloplasminemia (ACERULOP); Disease; Metal ion SLC transporters; Transport of bile salts and organic acids, metal ions and amine compounds; Iron uptake an…								1	0	1.124	9.31255	0.0510761	-0.995006	-0.0438853	0.123168	-0.030759	-0.521979	0.337572	0.356113	0.783956	0.360268		1.10974	1.23465	2.2547	2.30778	2.05081	1.93468	2.12479	1.8961	2.50719	2.41378		0.00902356	-1.03706	-0.0859379	0.0811158	-0.0728116
6361	9472	AKAP6	A-kinase anchoring protein 6	14q12	19726	GO:0005515 [Name: protein binding]; GO:0031965 [Name: nuclear membrane]; GO:0060090 [Name: binding, bridging]; GO:0010880 [Name: regulation of release of sequestered calcium ion into cytosol by sarcoplasmic reticulum]; GO:0014704 [Name: intercalated disc]; GO:0019933 [Name: cAMP-mediated signaling]; GO:0043495 [Name: protein anchor]; GO:0051281 [Name: positive regulation of release of sequestered…	-	-	-	-	-								1	0	1.32109	9.2974	-1.9747	-2.27928	-2.07149	-2.77848	-1.36453	-1.60065	-1.85009	-1.77113	-1.376	-1.03027		-1.42441	-1.5923	-0.0856161	-0.0599692	-0.346438	-0.636847	-0.84818	-0.772169	-0.0141185	-0.226813		-0.165037	-0.469618	-0.261828	-0.968818	0.445132
1598	2260	FGFR1	fibroblast growth factor receptor 1	8p11.23	13252	GO:0001657 [Name: ureteric bud development]; GO:0004713 [Name: protein tyrosine kinase activity]; GO:0005524 [Name: ATP binding]; GO:0008201 [Name: heparin binding]; GO:0031410 [Name: cytoplasmic vesicle]; GO:0042803 [Name: protein homodimerization activity]; GO:0043235 [Name: receptor complex]; GO:0043410 [Name: positive regulation of MAPK cascade]; GO:0000122 [Name: negative regulation of trans…	-	hsa04550 [Pathway Title: Signaling pathways regulating pluripotency of stem cells]; hsa05218 [Pathway Title: Melanoma]; hsa05230 [Pathway Title: Central carbon metabolism in cancer]; hsa04010 [Pathway Title: MAPK signaling pathway]; hsa04520 [Pathway Title: Adherens junction]; hsa04015 [Pathway Title: Rap1 signaling pathway]; hsa04151 [Pathway Title: PI3K-Akt signaling pathway]; hsa05200 [Pathway…	ncadherinpathway [Longname: N-cadherin signaling events]; syndecan_4_pathway [Longname: Syndecan-4-mediated signaling events]; glypican_1pathway [Longname: Glypican 1 network]; fgf_pathway [Longname: FGF signaling pathway]	R-HSA-190373; R-HSA-5654689; R-HSA-1257604; R-HSA-190370; R-HSA-190374; R-HSA-445144; R-HSA-375165; R-HSA-1839122; R-HSA-5654693; R-HSA-6811558; R-HSA-1839120; R-HSA-2219530; R-HSA-5655302; R-HSA-8853336; R-HSA-5654219; R-HSA-5654687; R-HSA-5654688; R-HSA-109704; R-HSA-5654726; R-HSA-5673001	Developmental Biology; Disease; FGFR1b ligand binding and activation; L1CAM interactions; PIP3 activates AKT signaling; RAF/MAP kinase cascade; Signaling by Insulin receptor; Axon guidance; FRS-mediated FGFR1 signaling; IRS-mediated signalling; PI3K/AKT Signaling in Cancer; Signal Transduction; Signal transduction by L1; Signaling by Receptor Tyrosine Kinases; Signaling by plasma membrane FGFR1 f…								1	0	2.75052	9.16492	0.108581	0.36194	-0.839911	-0.556383	-0.439116	-0.60164	0.17779	-0.0487613	-0.39794	-0.386074		-4.06087	-3.46772	0.488272	0.584901	-3.37658	-4.33906	-2.90286	-3.13872	-2.35414	-2.41567		0.370732	0.624092	-0.577759	-0.294232	-0.176965
1515	2153	F5	coagulation factor V	1q24.2	9371	GO:0005507 [Name: copper ion binding]; GO:0005515 [Name: protein binding]; GO:0006888 [Name: ER to Golgi vesicle-mediated transport]; GO:0007596 [Name: blood coagulation]; GO:0005615 [Name: extracellular space]; GO:0008015 [Name: blood circulation]; GO:0016020 [Name: membrane]; GO:0005576 [Name: extracellular region]; GO:0005788 [Name: endoplasmic reticulum lumen]; GO:0044267 [Name: cellular prot…	h_intrinsicPathway [Pathway Title: Intrinsic Prothrombin Activation Pathway]; h_extrinsicPathway [Pathway Title: Extrinsic Prothrombin Activation Pathway]	hsa04610 [Pathway Title: Complement and coagulation cascades]	-	R-HSA-381426; R-HSA-114608; R-HSA-204005; R-HSA-140875; R-HSA-5694530; R-HSA-8957275	Hemostasis; Response to elevated platelet cytosolic Ca2+; Cargo concentration in the ER; Formation of Fibrin Clot (Clotting Cascade); Membrane Trafficking; Platelet activation, signaling and aggregation; Metabolism of proteins; Post-translational protein modification; Platelet degranulation; Asparagine N-linked glycosylation; Common Pathway of Fibrin Clot Formation; Post-translational protein pho…								1	0	2.26385	9.09074	-5.3842	-4.49174	-4.62068	-4.16424	-3.71046	-3.12079	-3.50933	-4.27102	-2.54892	-2.46309		-1.94555	-2.13672	0.93604	1.11598	-1.38166	-1.39827	-1.65907	-1.20023	-0.0900511	-0.63684		-1.55576	-0.663291	-0.792234	-0.335796	0.117985
11290	56034	PDGFC	platelet derived growth factor C	4q32.1	5998	GO:0005515 [Name: protein binding]; GO:0050730 [Name: regulation of peptidyl-tyrosine phosphorylation]; GO:0042803 [Name: protein homodimerization activity]; GO:0048008 [Name: platelet-derived growth factor receptor signaling pathway]; GO:0009986 [Name: cell surface]; GO:0048565 [Name: digestive tract development]; GO:0005788 [Name: endoplasmic reticulum lumen]; GO:0014068 [Name: positive regulat…	-	hsa04060 [Pathway Title: Cytokine-cytokine receptor interaction]; hsa04015 [Pathway Title: Rap1 signaling pathway]; hsa04151 [Pathway Title: PI3K-Akt signaling pathway]; hsa04810 [Pathway Title: Regulation of actin cytoskeleton]; hsa05218 [Pathway Title: Melanoma]; hsa05231 [Pathway Title: Choline metabolism in cancer]; hsa04014 [Pathway Title: Ras signaling pathway]; hsa05215 [Pathway Title: Pro…	pdgf_pathway [Longname: PDGF receptor signaling network]	R-HSA-186797	Signaling by PDGF; Signal Transduction; Signaling by Receptor Tyrosine Kinases								1	0	1.42611	9.00836	-4.17993	-4.80942	-4.54069	-3.83468	-4.2591	-9.05278	-2.74173	-3.6273	-2.36082	-3.28764		-0.263137	-0.525545	1.24852	1.11856	0.679816	0.573586	0.357734	0.350651	1.15124	0.997625		0.0894778	-0.540011	-0.271283	0.434732	0.0103087
3240	4852	NPY	neuropeptide Y	7p15.3	893	GO:0005576 [Name: extracellular region]; GO:0005615 [Name: extracellular space]; GO:0007186 [Name: G-protein coupled receptor signaling pathway]; GO:0007187 [Name: G-protein coupled receptor signaling pathway, coupled to cyclic nucleotide second messenger]; GO:0045202 [Name: synapse]; GO:0001664 [Name: G-protein coupled receptor binding]; GO:0004930 [Name: G-protein coupled receptor activity]; GO…	-	hsa04923 [Pathway Title: Regulation of lipolysis in adipocytes]; hsa05034 [Pathway Title: Alcoholism]; hsa04920 [Pathway Title: Adipocytokine signaling pathway]; hsa04024 [Pathway Title: cAMP signaling pathway]	-	R-HSA-375276; R-HSA-418594; R-HSA-9615017	RNA Polymerase II Transcription; GPCR ligand binding; Peptide ligand-binding receptors; FOXO-mediated transcription; FOXO-mediated transcription of oxidative stress, metabolic and neuronal genes; G alpha (i) signalling events; GPCR downstream signalling; Gene expression (Transcription); Signal Transduction; Class A/1 (Rhodopsin-like receptors); Generic Transcription Pathway; Signaling by GPCR								1	0	1.72714	8.98227	-6.30503	-6.30503	-6.30503	-6.30503	-6.30503	-6.30503	-6.30503	-6.30503	-6.30503	-6.30503		1.81651	2.06733	4.07974	4.16866	2.77863	2.9241	2.81903	2.96734	3.14813	3.53787		0	0	0	7.99361e-15	0
15258	124976	SPNS2	sphingolipid transporter 2	17p13.2	4068	GO:0001782 [Name: B cell homeostasis]; GO:0010008 [Name: endosome membrane]; GO:0060348 [Name: bone development]; GO:0046624 [Name: sphingolipid transporter activity]; GO:0048535 [Name: lymph node development]; GO:0055085 [Name: transmembrane transport]; GO:0072676 [Name: lymphocyte migration]; GO:0006665 [Name: sphingolipid metabolic process]; GO:0003376 [Name: sphingosine-1-phosphate signaling …	-	-	-	-	-								1	0	1.95964	8.96241	-0.250059	0.068626	-0.454723	-0.0616915	-0.244662	0.104043	-0.457377	-0.323492	-0.0556276	-0.316297		-0.784553	-0.719668	1.60386	1.67873	0.288211	-0.151445	0.117869	-0.151212	0.789016	1.07446		-0.0509333	0.267752	-0.255597	0.137435	-0.045536
8992	26577	PCOLCE2	procollagen C-endopeptidase enhancer 2	3q23	3533	GO:0016504 [Name: peptidase activator activity]; GO:0010952 [Name: positive regulation of peptidase activity]; GO:0005518 [Name: collagen binding]; GO:1990830 [Name: cellular response to leukemia inhibitory factor]; GO:0005576 [Name: extracellular region]; GO:0008201 [Name: heparin binding]	-	-	-	R-HSA-1650814	Collagen biosynthesis and modifying enzymes; Extracellular matrix organization; Collagen formation								1	0	2.15489	8.91737	-8.28919	-8.28919	-3.21337	-2.49911	-3.49551	-5.02908	-2.55405	-2.86371	-1.78789	-1.68789		-0.923397	-0.849101	2.13994	1.85303	-0.475142	-0.640669	-0.052109	-0.405705	0.853492	0.618739		-4.31829	-4.31829	0.757526	1.47179	0.475387
17500	255631	COL24A1	collagen type XXIV alpha 1 chain	1p22.3	9568	GO:0005201 [Name: extracellular matrix structural constituent]; GO:0005581 [Name: collagen trimer]; GO:0030198 [Name: extracellular matrix organization]; GO:0005576 [Name: extracellular region]; GO:0005788 [Name: endoplasmic reticulum lumen]; GO:0005615 [Name: extracellular space]; GO:0005515 [Name: protein binding]; GO:0031012 [Name: extracellular matrix]; GO:0030020 [Name: extracellular matrix …	-	hsa04510 [Pathway Title: Focal adhesion]; hsa05146 [Pathway Title: Amoebiasis]; hsa04512 [Pathway Title: ECM-receptor interaction]; hsa04974 [Pathway Title: Protein digestion and absorption]; hsa04151 [Pathway Title: PI3K-Akt signaling pathway]; hsa04611 [Pathway Title: Platelet activation]	atf2_pathway [Longname: ATF-2 transcription factor network]	R-HSA-2022090; R-HSA-1650814; R-HSA-8948216; R-HSA-8874081	Collagen chain trimerization; Collagen biosynthesis and modifying enzymes; Collagen formation; Extracellular matrix organization; Assembly of collagen fibrils and other multimeric structures								1	0	1.47852	8.91628	-6.34337	-6.92329	-9.72652	-4.91059	-6.41735	-6.4664	-5.36196	-5.26785	-6.83911	-9.72652		-0.936873	-1.05943	0.898417	0.667059	-0.371971	-0.0658375	-0.281001	-0.132641	0.442125	0.283052		0.454926	-0.124998	-2.92822	1.88771	0.380947
14894	115557	ARHGEF25	Rho guanine nucleotide exchange factor 25	12q13.3	3503	GO:0035023 [Name: regulation of Rho protein signal transduction]; GO:0005886 [Name: plasma membrane]; GO:0007186 [Name: G-protein coupled receptor signaling pathway]; GO:0005829 [Name: cytosol]; GO:0030017 [Name: sarcomere]; GO:0030016 [Name: myofibril]; GO:0005089 [Name: Rho guanyl-nucleotide exchange factor activity]	-	-	rhoa_reg_pathway [Longname: Regulation of RhoA activity]; cdc42_reg_pathway [Longname: Regulation of CDC42 activity]; rac1_reg_pathway [Longname: Regulation of RAC1 activity]	R-HSA-416476	GPCR downstream signalling; Signal Transduction; Signaling by GPCR; G alpha (q) signalling events								1	0	1.43926	8.89325	-1.22086	-1.51348	-0.123939	0.459898	-0.470833	-0.170568	0.365267	0.682312	1.81176	2.16295		0.842297	0.634805	2.05278	2.17323	1.63423	1.83195	1.71795	1.28927	2.43699	2.40301		-1.41911	-1.71173	-0.32219	0.261647	-0.669083
545	771	CA12	carbonic anhydrase 12	15q22.2	6998	GO:0005886 [Name: plasma membrane]; GO:0055064 [Name: chloride ion homeostasis]; GO:0004089 [Name: carbonate dehydratase activity]; GO:0015701 [Name: bicarbonate transport]; GO:0016021 [Name: integral component of membrane]; GO:0008270 [Name: zinc ion binding]	-	hsa00910 [Pathway Title: Nitrogen metabolism]	-	R-HSA-1475029	Metabolism; Reversible hydration of carbon dioxide								1	0	2.06023	8.82508	1.86405	1.9385	1.59923	1.69219	1.4663	1.13978	2.531	2.58698	2.39466	2.38005		-1.70405	-2.26859	0.529551	0.633295	-1.09327	-1.21331	-1.09244	-1.26295	-0.188319	-0.215579		-0.095221	-0.0207724	-0.360049	-0.267079	-0.49297
2222	3219	HOXB9	homeobox B9	17q21.32	2586	GO:0005654 [Name: nucleoplasm]; GO:0030879 [Name: mammary gland development]; GO:0000790 [Name: nuclear chromatin]; GO:0000977 [Name: RNA polymerase II regulatory region sequence-specific DNA binding]; GO:0009952 [Name: anterior/posterior pattern specification]; GO:0045944 [Name: positive regulation of transcription from RNA polymerase II promoter]; GO:0000981 [Name: RNA polymerase II transcripti…	h_btg2Pathway [Pathway Title: BTG family proteins and cell cycle regulation]	-	-	-	-								1	0	1.32965	8.75556	1.53023	1.55063	1.58779	1.80103	2.16362	2.27459	1.93652	2.15877	2.84541	2.9876		1.37517	1.48139	2.69133	3.0338	2.33957	2.01198	2.05806	2.09553	2.7533	2.83566		-0.553386	-0.532992	-0.495829	-0.282586	0.0799973
15092	120376	COLCA2	colorectal cancer associated 2	11q23.1	2059	GO:0005737 [Name: cytoplasm]	-	-	-	-	-								1	0	1.047	8.69417	-3.19795	-3.81425	-7.51024	-3.25389	-1.74281	-3.32746	-3.69605	-3.05158	-1.9931	-3.02778		2.29837	2.23315	3.37249	3.3802	2.72533	2.86969	2.45274	2.76963	3.38773	3.43082		0.263565	-0.352743	-4.04873	0.207617	1.7187
5143	7439	BEST1	bestrophin 1	11q12.3	8688	GO:0005829 [Name: cytosol]; GO:0016020 [Name: membrane]; GO:0016021 [Name: integral component of membrane]; GO:0034707 [Name: chloride channel complex]; GO:0005254 [Name: chloride channel activity]; GO:0005886 [Name: plasma membrane]; GO:0007601 [Name: visual perception]; GO:0042802 [Name: identical protein binding]; GO:0016323 [Name: basolateral plasma membrane]; GO:0050908 [Name: detection of l…	-	-	-	R-HSA-2672351	Ion channel transport; Stimuli-sensing channels; Transport of small molecules								1	0	1.43413	8.66942	-0.513964	-0.545012	-0.206986	-0.406023	-0.144107	-0.144322	-0.41758	-0.755233	0.0349579	0.0207892		-0.518093	-0.631317	0.901715	0.772916	0.309738	0.707783	-0.0309155	-0.314953	1.16291	0.961899		-0.206217	-0.237264	0.100762	-0.0982747	0.163641
11191	55816	DOK5	docking protein 5	20q13.2	2606	GO:0007169 [Name: transmembrane receptor protein tyrosine kinase signaling pathway]; GO:0007411 [Name: axon guidance]; GO:0005829 [Name: cytosol]; GO:0043410 [Name: positive regulation of MAPK cascade]; GO:0051386 [Name: regulation of neurotrophin TRK receptor signaling pathway]	-	-	ret_pathway [Longname: Signaling events regulated by Ret tyrosine kinase]	R-HSA-8853659	Axon guidance; RET signaling; Developmental Biology								1	0	1.30468	8.66069	-7.85014	-7.85014	-4.27617	-7.85014	-7.85014	-7.85014	-7.85014	-3.94399	-4.06367	-1.09832		1.05792	0.992429	2.54362	2.37775	1.44131	1.63019	1.67389	1.89968	2.38841	2.35295		-1.80184	-1.80184	1.77213	-1.80184	-1.80184
10323	54504	CPVL	carboxypeptidase vitellogenic like	7p14.3	3336	GO:0004185 [Name: serine-type carboxypeptidase activity]; GO:0070062 [Name: extracellular exosome]; GO:0051603 [Name: proteolysis involved in cellular protein catabolic process]	-	-	-	-	-								1	0	1.32906	8.66046	-8.20642	-5.4032	-8.20642	-3.39049	-8.20642	-8.20642	-4.39222	-3.74775	-4.41995	-3.72395		0.498516	0.563538	2.02646	1.92596	1.52618	1.43721	0.987916	1.25833	1.91674	1.89151		-2.4161	0.387129	-2.4161	2.39983	-2.4161
6999	10231	RCAN2	regulator of calcineurin 2	6p12.3	3712	GO:0008597 [Name: calcium-dependent protein serine/threonine phosphatase regulator activity]; GO:0005737 [Name: cytoplasm]; GO:0070884 [Name: regulation of calcineurin-NFAT signaling cascade]; GO:0019722 [Name: calcium-mediated signaling]; GO:0003676 [Name: nucleic acid binding]; GO:0005575 [Name: cellular_component]; GO:0043666 [Name: regulation of phosphoprotein phosphatase activity]	-	hsa04919 [Pathway Title: Thyroid hormone signaling pathway]	tcrcalciumpathway [Longname: Calcium signaling in the CD4+ TCR pathway]; nfat_3pathway [Longname: Role of Calcineurin-dependent NFAT signaling in lymphocytes]	-	-								1	0	1.5994	8.63622	-2.77051	-1.44641	-0.584537	-1.46904	-1.02586	-0.608852	-1.00003	-0.593109	0.408213	0.147374		0.277473	-0.161658	2.29464	2.15922	0.842269	0.798356	0.611818	0.805122	1.46622	1.14917		-1.87624	-0.552137	0.30974	-0.574762	-0.131588
13697	84217	ZMYND12	zinc finger MYND-type containing 12	1p34.2	2181	GO:0005622 [Name: intracellular]; GO:0046872 [Name: metal ion binding]	-	-	-	-	-								1	0	1.34081	8.62739	-0.177104	-0.479135	-0.0506341	1.1738	1.56498	1.71951	0.208458	0.0279658	1.39128	1.7561		1.11165	0.873977	2.27733	2.31525	1.76126	1.68086	2.00519	2.00059	2.58428	2.52783		-0.890626	-1.19266	-0.764156	0.46028	0.851457
3837	5654	HTRA1	HtrA serine peptidase 1	10q26.13	2250	GO:0022617 [Name: extracellular matrix disassembly]; GO:0030512 [Name: negative regulation of transforming growth factor beta receptor signaling pathway]; GO:0001890 [Name: placenta development]; GO:0005576 [Name: extracellular region]; GO:0004252 [Name: serine-type endopeptidase activity]; GO:0005520 [Name: insulin-like growth factor binding]; GO:0042802 [Name: identical protein binding]; GO:007…	-	-	-	R-HSA-1474228	Degradation of the extracellular matrix; Extracellular matrix organization								1	0	1.6167	8.55719	2.72994	2.60844	3.37976	3.14874	3.35112	3.41773	3.25025	3.30349	4.14078	4.05942		0.309887	0.484905	2.44721	2.59887	0.946004	1.074	0.930542	1.21981	1.65987	1.65714		-0.609027	-0.730526	0.0407946	-0.19023	0.0121499
9712	51087	YBX2	Y-box binding protein 2	17p13.1	4631	GO:0003677 [Name: DNA binding]; GO:0005737 [Name: cytoplasm]; GO:0003723 [Name: RNA binding]; GO:0006366 [Name: transcription from RNA polymerase II promoter]; GO:0007283 [Name: spermatogenesis]; GO:0048599 [Name: oocyte development]; GO:0005634 [Name: nucleus]; GO:0009386 [Name: translational attenuation]	-	-	-	-	-								1	0	1.56254	8.55507	-1.84418	-1.13752	-2.21575	-2.16304	-2.50379	-2.39006	-2.14878	-3.25414	-2.17832	-2.07832		-0.65962	-0.374188	1.46022	1.5013	-0.0268407	-0.141027	-0.29097	-0.125776	0.872953	0.655943		0.347207	1.05387	-0.0243617	0.0283532	-0.312397
8831	26112	CCDC69	coiled-coil domain containing 69	5q33.1	4941	GO:0008017 [Name: microtubule binding]; GO:0015630 [Name: microtubule cytoskeleton]; GO:0030496 [Name: midbody]; GO:0005634 [Name: nucleus]; GO:0005737 [Name: cytoplasm]; GO:0051255 [Name: spindle midzone assembly]; GO:0051233 [Name: spindle midzone]	-	-	-	-	-								1	0	1.42628	8.50877	0.397928	0.509796	1.15155	1.00727	0.984219	0.884352	1.28478	1.21478	1.8944	1.9296		-0.112464	-0.106017	1.59353	1.70836	0.496676	0.478716	0.772592	0.750469	0.94768	1.30916		-0.72794	-0.616073	0.0256814	-0.118603	-0.141649
21641	730102	CRYZL2P	crystallin zeta like 2, pseudogene	1q25.2	5499	-	-	-	-	-	-								1	0	1.16206	8.49987	-8.92747	-8.92747	-8.92747	-8.92747	-5.6183	-8.92747	-8.92747	-8.92747	-4.59132	-8.92747		0.0900117	0.173716	1.34491	1.3637	1.15498	1.28909	0.72194	0.772221	1.44926	1.33244		-0.764532	-0.764532	-0.764532	-0.764532	2.54464
8351	23416	KCNH3	potassium voltage-gated channel subfamily H member 3	12q13.12	4496	GO:0006813 [Name: potassium ion transport]; GO:0034765 [Name: regulation of ion transmembrane transport]; GO:0071805 [Name: potassium ion transmembrane transport]; GO:0005515 [Name: protein binding]; GO:0005249 [Name: voltage-gated potassium channel activity]; GO:0016021 [Name: integral component of membrane]; GO:0042391 [Name: regulation of membrane potential]; GO:0005887 [Name: integral compone…	-	-	-	R-HSA-1296072	Neuronal System; Voltage gated Potassium channels; Potassium Channels								1	0	1.68416	8.48955	-5.25379	-3.68741	-4.12485	-3.41884	-3.12725	-3.89592	-2.9018	-2.11417	-0.0725472	-0.46062		-0.303054	0.274754	1.98034	2.12538	0.632837	0.843381	0.876127	1.12515	1.18977	1.58057		-2.34807	-0.781691	-1.21913	-0.513119	-0.221534
14988	116969	ART5	ADP-ribosyltransferase 5	11p15.4	1497	GO:0005576 [Name: extracellular region]; GO:0006471 [Name: protein ADP-ribosylation]; GO:0003950 [Name: NAD+ ADP-ribosyltransferase activity]; GO:0003956 [Name: NAD(P)+-protein-arginine ADP-ribosyltransferase activity]; GO:0018120 [Name: peptidyl-arginine ADP-ribosylation]	-	-	-	-	-								1	0	1.54903	8.39858	-7.05037	-7.05037	-7.05037	-7.05037	-7.05037	-7.05037	-7.05037	-4.05107	-7.05037	-7.05037		1.31145	1.14846	2.93165	2.69989	2.32461	2.15571	1.96916	2.20474	2.84287	3.00003		-0.29993	-0.29993	-0.29993	-0.29993	-0.29993
11839	57608	JCAD	junctional cadherin 5 associated	10p11.23	9574	GO:0090050 [Name: positive regulation of cell migration involved in sprouting angiogenesis]; GO:0005911 [Name: cell-cell junction]; GO:1903589 [Name: positive regulation of blood vessel endothelial cell proliferation involved in sprouting angiogenesis]; GO:0032587 [Name: ruffle membrane]; GO:0043410 [Name: positive regulation of MAPK cascade]; GO:0007155 [Name: cell adhesion]; GO:0048471 [Name: p…	-	-	-	-	-								1	0	1.76689	8.37087	-1.20031	-1.52766	-1.68953	-1.49939	-1.0446	-0.740853	-0.402656	-0.395066	-0.31944	-0.753522		-1.97647	-2.05712	0.168705	0.122279	-1.64135	-1.18883	-1.2459	-0.963828	-0.479289	-0.445716		-0.243012	-0.570352	-0.732222	-0.542091	-0.0873007
1799	2675	GFRA2	GDNF family receptor alpha 2	8p21.3	5777	GO:0000165 [Name: MAPK cascade]; GO:0016167 [Name: glial cell-derived neurotrophic factor receptor activity]; GO:0031953 [Name: negative regulation of protein autophosphorylation]; GO:0035860 [Name: glial cell-derived neurotrophic factor receptor signaling pathway]; GO:0007169 [Name: transmembrane receptor protein tyrosine kinase signaling pathway]; GO:0007411 [Name: axon guidance]; GO:0007399 [N…	-	-	-	R-HSA-8853659; R-HSA-419037; R-HSA-5673001	Signal Transduction; Signaling by Interleukins; Developmental Biology; NCAM signaling for neurite out-growth; MAPK1/MAPK3 signaling; NCAM1 interactions; RAF/MAP kinase cascade; Immune System; Axon guidance; Cytokine Signaling in Immune system; RET signaling; FLT3 Signaling; Other interleukin signaling; MAPK family signaling cascades								1	0	1.75331	8.20352	-8.99862	-8.99862	-5.42465	-5.66869	-8.99862	-5.7385	-6.08534	-4.14141	-6.11121	-8.99862		-0.910139	-1.32832	1.09786	0.921402	-0.912553	-0.388046	-0.472818	-0.657212	0.40975	0.522714		-2.08219	-2.08219	1.49178	1.24774	-2.08219
4446	6505	SLC1A1	solute carrier family 1 member 1	9p24.2	3974	GO:0014047 [Name: glutamate secretion]; GO:0015108 [Name: chloride transmembrane transporter activity]; GO:0015501 [Name: glutamate:sodium symporter activity]; GO:0010460 [Name: positive regulation of heart rate]; GO:0015813 [Name: L-glutamate transport]; GO:0051260 [Name: protein homooligomerization]; GO:0031902 [Name: late endosome membrane]; GO:0033229 [Name: cysteine transmembrane transporter…	-	hsa04974 [Pathway Title: Protein digestion and absorption]; hsa04724 [Pathway Title: Glutamatergic synapse]	-	R-HSA-5619067; R-HSA-425393; R-HSA-210500	Neuronal System; Transmission across Chemical Synapses; Disease; SLC-mediated transmembrane transport; SLC transporter disorders; Disorders of transmembrane transporters; Neurotransmitter release cycle; Transport of inorganic cations/anions and amino acids/oligopeptides; Glutamate Neurotransmitter Release Cycle; Transport of small molecules; Defective SLC1A1 is implicated in schizophrenia 18 (SCZ…								1	0	1.69454	8.18527	-1.74783	-1.77717	-1.82691	-1.80624	-1.96512	-1.88318	-0.535678	-0.558822	0.105503	0.282849		-0.0163643	-0.590111	1.57001	1.77821	0.521852	0.675752	0.665165	0.630902	1.48755	1.18492		-0.576575	-0.605906	-0.655653	-0.634975	-0.793865
9245	27286	SRPX2	sushi repeat containing protein X-linked 2	Xq22.1	7519	GO:0009986 [Name: cell surface]; GO:0005737 [Name: cytoplasm]; GO:0048870 [Name: cell motility]; GO:0030054 [Name: cell junction]; GO:0005102 [Name: receptor binding]; GO:0005515 [Name: protein binding]; GO:0036458 [Name: hepatocyte growth factor binding]; GO:0042802 [Name: identical protein binding]; GO:0051965 [Name: positive regulation of synapse assembly]; GO:0060076 [Name: excitatory synapse…	-	-	-	-	-								1	0	2.22176	8.12547	-5.06654	-6.57562	-9.37884	-9.37884	-9.37884	-5.19605	-6.46556	-6.37954	-9.37884	-9.37884		-2.06931	-2.13925	0.579156	0.250704	-1.39551	-0.73358	-1.19604	-1.58809	0.146025	-0.0834802		2.59121	1.08214	-1.72109	-1.72109	-1.72109
23409	100507006	LOC100507006	uncharacterized LOC100507006	2p14	6776	-	-	-	-	-	-								1	0	1.54369	8.10003	-9.22873	-6.42551	-9.22873	-4.97238	-5.91956	-9.22873	-9.22873	-6.22943	-5.44226	-9.22873		-0.734808	-0.792414	1.00414	0.790735	0.225215	-0.391237	0.250954	0.0775358	0.88516	0.797309		-1.71545	1.08777	-1.71545	2.5409	1.59372
3206	4804	NGFR	nerve growth factor receptor	17q21.33	4141	GO:0016021 [Name: integral component of membrane]; GO:0043197 [Name: dendritic spine]; GO:0050771 [Name: negative regulation of axonogenesis]; GO:0004888 [Name: transmembrane signaling receptor activity]; GO:0005623 [Name: cell]; GO:0005887 [Name: integral component of plasma membrane]; GO:0006886 [Name: intracellular protein transport]; GO:0009986 [Name: cell surface]; GO:0031625 [Name: ubiquiti…	h_cdk5Pathway [Pathway Title: Phosphorylation of MEK1 by cdk5/p35 down regulates the MAP kinase pathway]; h_erkPathway [Pathway Title: Erk1/Erk2 Mapk Signaling pathway]; h_ngfPathway [Pathway Title: Nerve growth factor pathway (NGF)]	hsa04014 [Pathway Title: Ras signaling pathway]; hsa04151 [Pathway Title: PI3K-Akt signaling pathway]; hsa05202 [Pathway Title: Transcriptional misregulation in cancer]; hsa04015 [Pathway Title: Rap1 signaling pathway]; hsa04060 [Pathway Title: Cytokine-cytokine receptor interaction]; hsa04722 [Pathway Title: Neurotrophin signaling pathway]	trkrpathway [Longname: Neurotrophic factor-mediated Trk receptor signaling]; p75ntrpathway [Longname: p75(NTR)-mediated signaling]	R-HSA-193692; R-HSA-205025; R-HSA-193648; R-HSA-209543; R-HSA-193634; R-HSA-193670; R-HSA-193681; R-HSA-205043; R-HSA-209563; R-HSA-205017; R-HSA-209560	Axonal growth inhibition (RHOA activation); NADE modulates death signalling; Regulated proteolysis of p75NTR; Cell death signalling via NRAGE, NRIF and NADE; NF-kB is activated and signals survival; NFG and proNGF binds to p75NTR; Death Receptor Signalling; NRIF signals cell death from the nucleus; p75NTR regulates axonogenesis; Axonal growth stimulation; Ceramide signalling; NRAGE signals death …								1	0	3.1364	8.09774	-3.64543	-5.71506	-4.00619	-5.18835	-8.51828	-8.51828	-3.7563	-5.51898	-3.00114	-2.27531		-2.03878	-2.58769	2.71905	2.92741	-3.26041	-1.35258	-1.63697	-0.989384	-0.867809	-0.946032		1.3689	-0.700725	1.00814	-0.174017	-3.50395
4915	7100	TLR5	toll like receptor 5	1q41	7733	GO:0005149 [Name: interleukin-1 receptor binding]; GO:0006954 [Name: inflammatory response]; GO:0034146 [Name: toll-like receptor 5 signaling pathway]; GO:0042742 [Name: defense response to bacterium]; GO:0034123 [Name: positive regulation of toll-like receptor signaling pathway]; GO:0045087 [Name: innate immune response]; GO:0071260 [Name: cellular response to mechanical stimulus]; GO:0002755 [N…	-	hsa05321 [Pathway Title: Inflammatory bowel disease (IBD)]; hsa05130 [Pathway Title: Pathogenic Escherichia coli infection]; hsa05132 [Pathway Title: Salmonella infection]; hsa04620 [Pathway Title: Toll-like receptor signaling pathway]; hsa05134 [Pathway Title: Legionellosis]	-	R-HSA-5602680; R-HSA-5603037; R-HSA-975871; R-HSA-168176	MyD88 cascade initiated on plasma membrane; Disease; Diseases associated with the TLR signaling cascade; IRAK4 deficiency (TLR5); Immune System; Innate Immune System; MyD88 deficiency (TLR5); Toll Like Receptor 5 (TLR5) Cascade; Diseases of Immune System; Toll Like Receptor 10 (TLR10) Cascade; Toll-like Receptor Cascades								1	0	1.42399	8.04854	-3.3525	-3.35799	-2.50049	-2.76667	-2.34594	-1.91795	-2.78999	-2.59994	-1.92601	-1.9075		-1.11393	-1.3356	0.183378	0.318013	-0.38621	-0.439143	-0.563607	-0.538613	0.384509	0.287146		-0.806003	-0.81149	0.0460085	-0.220174	0.200554
2757	4045	LSAMP	limbic system associated membrane protein	3q13.31	10286	GO:0031225 [Name: anchored component of membrane]; GO:0005576 [Name: extracellular region]; GO:0005886 [Name: plasma membrane]; GO:0007155 [Name: cell adhesion]; GO:0005515 [Name: protein binding]; GO:0005829 [Name: cytosol]; GO:0007399 [Name: nervous system development]	-	-	-	R-HSA-163125	Post-translational modification: synthesis of GPI-anchored proteins; Post-translational protein modification; Metabolism of proteins								1	0	2.26183	8.02041	-9.83091	-9.83091	-9.83091	-9.83091	-9.83091	-9.83091	-6.91763	-9.83091	-6.9435	-9.83091		-3.57137	-2.74236	-0.095086	-0.173651	-2.35236	-2.18239	-2.43836	-2.36061	-1.5638	-1.45426		-0.580068	-0.580068	-0.580068	-0.580068	-0.580068
17690	283140	LOC283140	uncharacterized LOC283140	11q23.1	4778	-	-	-	-	-	-								1	0	1.3698	7.99415	-3.85186	-8.72471	-3.24458	-8.72471	-4.49021	-8.72471	-3.3956	-3.29922	-2.44314	-2.95957		0.0232047	-0.25744	1.32707	1.41752	0.523079	0.918919	0.600678	0.740045	1.26292	1.36541		1.13397	-3.73888	1.74125	-3.73888	0.495618
13811	84419	C15orf48	chromosome 15 open reading frame 48	15q21.1	1405	GO:0005634 [Name: nucleus]; GO:0022900 [Name: electron transport chain]; GO:1902600 [Name: hydrogen ion transmembrane transport]; GO:0004129 [Name: cytochrome-c oxidase activity]; GO:0005751 [Name: mitochondrial respiratory chain complex IV]; GO:0009617 [Name: response to bacterium]	-	-	-	-	-								1	0	2.40109	7.95227	-6.95887	-6.95887	-6.95887	-6.95887	-6.95887	-3.69875	-6.95887	-6.95887	-6.95887	-6.95887		-0.585163	-0.574712	2.17142	2.47627	-0.0244295	0.206834	0.480737	0.0988464	1.55373	1.51706		-0.326012	-0.326012	-0.326012	-0.326012	-0.326012
742	1021	CDK6	cyclin dependent kinase 6	7q21.2	12260	GO:0045786 [Name: negative regulation of cell cycle]; GO:0097132 [Name: cyclin D2-CDK6 complex]; GO:0098770 [Name: FBXO family protein binding]; GO:0001954 [Name: positive regulation of cell-matrix adhesion]; GO:0005634 [Name: nucleus]; GO:0005654 [Name: nucleoplasm]; GO:0005829 [Name: cytosol]; GO:0007050 [Name: cell cycle arrest]; GO:0010628 [Name: positive regulation of gene expression]; GO:00…	h_RacCycDPathway [Pathway Title: Influence of Ras and Rho proteins on G1 to S Transition]; h_g1Pathway [Pathway Title: Cell Cycle: G1/S Check Point ]; h_EfpPathway [Pathway Title: Estrogen-responsive protein Efp controls cell cycle and breast tumors growth]; h_cellcyclePathway [Pathway Title: Cyclins and Cell Cycle Regulation]	hsa04151 [Pathway Title: PI3K-Akt signaling pathway]; hsa05162 [Pathway Title: Measles]; hsa05222 [Pathway Title: Small cell lung cancer]; hsa04110 [Pathway Title: Cell cycle]; hsa05212 [Pathway Title: Pancreatic cancer]; hsa05161 [Pathway Title: Hepatitis B]; hsa05200 [Pathway Title: Pathways in cancer]; hsa04115 [Pathway Title: p53 signaling pathway]; hsa05223 [Pathway Title: Non-small cell lun…	cmyb_pathway [Longname: C-MYB transcription factor network]; rb_1pathway [Longname: Regulation of retinoblastoma protein]; p73pathway [Longname: p73 transcription factor network]; il2_stat5pathway [Longname: IL2 signaling events mediated by STAT5]; ar_pathway [Longname: Coregulation of Androgen receptor activity]	R-HSA-2559580; R-HSA-2559585; R-HSA-8934593; R-HSA-9630794; R-HSA-2559582; R-HSA-69231; R-HSA-9632700	Senescence-Associated Secretory Phenotype (SASP); Cyclin D associated events in G1; Diseases of Cellular Senescence; G1 Phase; Oncogene Induced Senescence; Transcriptional regulation by RUNX1; Cellular Senescence; Cell Cycle; Disease; Regulation of RUNX1 Expression and Activity; Cellular responses to external stimuli; Evasion of Oxidative Stress Induced Senescence Due to Defective p16INK4A bindin…								1	0	1.36064	7.94145	-0.117036	-0.127554	-0.349656	-0.836908	-0.282972	-0.75205	0.543393	0.174757	0.216944	-0.206782		-1.59026	-1.4171	0.0341364	0.0182667	-0.592318	-0.832368	-0.746328	-0.490311	-0.0466811	-0.259999		0.0567507	0.0462326	-0.17587	-0.663122	-0.109185
10164	53335	BCL11A	BAF chromatin remodeling complex subunit BCL11A	2p16.1	20988	GO:0001227 [Name: transcriptional repressor activity, RNA polymerase II transcription regulatory region sequence-specific binding]; GO:0019901 [Name: protein kinase binding]; GO:0046872 [Name: metal ion binding]; GO:1904800 [Name: negative regulation of neuron remodeling]; GO:1905232 [Name: cellular response to L-glutamate]; GO:0010628 [Name: positive regulation of gene expression]; GO:0014069 [N…	-	-	-	-	-								1	0	1.47069	7.90551	-10.8598	-10.8598	-10.8598	-10.8598	-10.8598	-10.8598	-7.94652	-10.8598	-6.12657	-5.81404		-2.55439	-2.55436	-0.730671	-1.07143	-1.52598	-1.63066	-1.91984	-1.71276	-1.04447	-1.13302		-1.26923	-1.26923	-1.26923	-1.26923	-1.26923
7025	10257	ABCC4	ATP binding cassette subfamily C member 4	13q32.1	8629	GO:0042493 [Name: response to drug]; GO:0005524 [Name: ATP binding]; GO:0034220 [Name: ion transmembrane transport]; GO:0009986 [Name: cell surface]; GO:0014070 [Name: response to organic cyclic compound]; GO:0055114 [Name: oxidation-reduction process]; GO:0060271 [Name: cilium assembly]; GO:0098591 [Name: external side of apical plasma membrane]; GO:0016021 [Name: integral component of membrane]…	-	hsa04024 [Pathway Title: cAMP signaling pathway]; hsa02010 [Pathway Title: ABC transporters]; hsa04976 [Pathway Title: Bile secretion]	-	R-HSA-382556; R-HSA-114608	Hemostasis; ABC-family proteins mediated transport; Response to elevated platelet cytosolic Ca2+; Transport of small molecules; Platelet activation, signaling and aggregation; Platelet degranulation								1	0	4.3522	7.84554	4.67369	4.59238	4.57133	4.46637	6.0631	5.99402	4.72657	4.71043	5.3075	5.20532		-5.81995	-5.02662	0.594029	0.376446	-4.00455	-6.19643	-4.47605	-3.35994	-2.14833	-2.14655		-0.357378	-0.438693	-0.459744	-0.564704	1.03203
13320	81557	MAGED4B	MAGE family member D4B	Xp11.22	9594	-	-	-	-	-	-								1	0	1.27116	7.8353	-2.89499	-2.67993	-1.95447	-2.83898	-4.22074	-3.79818	-3.3053	-4.30495	-2.71934	-2.71781		-0.961503	-1.2032	0.28689	0.524913	-0.201616	-0.26945	-0.284916	-0.358666	0.129932	0.167213		0.248478	0.463535	1.189	0.304495	-1.07727
4902	7087	ICAM5	intercellular adhesion molecule 5	19p13.2	3140	GO:0005515 [Name: protein binding]; GO:0005886 [Name: plasma membrane]; GO:0030198 [Name: extracellular matrix organization]; GO:0050776 [Name: regulation of immune response]; GO:0005887 [Name: integral component of plasma membrane]; GO:0006909 [Name: phagocytosis]; GO:0098609 [Name: cell-cell adhesion]; GO:0005178 [Name: integrin binding]; GO:0007155 [Name: cell adhesion]	-	-	-	R-HSA-216083; R-HSA-198933	Immune System; Integrin cell surface interactions; Adaptive Immune System; Extracellular matrix organization; Immunoregulatory interactions between a Lymphoid and a non-Lymphoid cell								1	0	2.02812	7.77993	1.02816	1.71059	1.11213	1.43671	1.0392	1.39338	1.47325	1.70031	1.97804	2.02657		-0.246615	0.00406553	2.16302	2.52359	0.465164	0.940416	0.609804	0.715937	1.28931	1.89051		-0.461674	0.220755	-0.377704	-0.0531283	-0.450632
11751	57502	NLGN4X	neuroligin 4 X-linked	Xp22.32-p22.31	7439	GO:0021549 [Name: cerebellum development]; GO:0035265 [Name: organ growth]; GO:0050804 [Name: modulation of synaptic transmission]; GO:0090394 [Name: negative regulation of excitatory postsynaptic potential]; GO:0003360 [Name: brainstem development]; GO:0005886 [Name: plasma membrane]; GO:0007158 [Name: neuron cell-cell adhesion]; GO:0014069 [Name: postsynaptic density]; GO:0050839 [Name: cell ad…	-	hsa04514 [Pathway Title: Cell adhesion molecules (CAMs)]	-	R-HSA-6794361	Protein-protein interactions at synapses; Neurexins and neuroligins; Neuronal System								1	0	1.90847	7.76028	2.10851	2.01169	1.81936	1.91927	2.36261	2.32682	2.35045	2.26378	2.01897	1.71903		-2.30385	-2.19737	0.269959	0.0717276	-1.4907	-1.71488	-1.15321	-1.31061	-0.768545	-0.585615		0.0184582	-0.0783579	-0.270694	-0.170777	0.272564
25687	101929705	LOC101929705	uncharacterized LOC101929705	6p21.1	2893	-	-	-	-	-	-								1	0	1.22737	7.73179	-0.232881	0.0441794	-4.4269	-3.18494	-4.6917	-3.81808	-0.960134	-0.935572	-4.2144	-4.45526		0.659773	0.66622	1.80393	1.82461	1.08279	0.951888	1.26048	1.46389	2.22052	2.04954		2.45469	2.73175	-1.73933	-0.497371	-2.00413
24741	101927115	LINC01933	long intergenic non-protein coding RNA 1933	5q33.1	5415	-	-	-	-	-	-								1	0	1.37547	7.73069	-8.90526	-6.10204	-8.90526	-8.90526	-8.90526	-8.90526	-8.90526	-8.90526	-8.90526	-8.90526		-0.688865	-0.706423	0.584688	0.413221	0.0485639	0.277401	0.189697	0.124927	0.998782	1.05373		-0.280322	2.5229	-0.280322	-0.280322	-0.280322
1653	2331	FMOD	fibromodulin	1q32.1	3034	GO:0005615 [Name: extracellular space]; GO:0007181 [Name: transforming growth factor beta receptor complex assembly]; GO:0030021 [Name: extracellular matrix structural constituent conferring compression resistance]; GO:0018146 [Name: keratan sulfate biosynthetic process]; GO:0031012 [Name: extracellular matrix]; GO:0043202 [Name: lysosomal lumen]; GO:0030199 [Name: collagen fibril organization]; …	-	-	-	R-HSA-3656225; R-HSA-3656244; R-HSA-3656243; R-HSA-2022854; R-HSA-2022857; R-HSA-3000178	Diseases of glycosylation; Glycosaminoglycan metabolism; Defective B4GALT1 causes B4GALT1-CDG (CDG-2d); Diseases associated with glycosaminoglycan metabolism; Defective ST3GAL3 causes MCT12 and EIEE15; Metabolism; Metabolism of carbohydrates; Keratan sulfate/keratin metabolism; Extracellular matrix organization; Keratan sulfate biosynthesis; Keratan sulfate degradation; Defective CHST6 causes MCD…								1	0	1.70841	7.71482	-8.06952	-8.06952	-3.55743	-8.06952	-4.76035	-8.06952	-8.06952	-3.61085	-4.28305	-8.06952		-0.405653	-0.693217	1.60865	1.79214	0.287023	0.393317	0.0278284	-0.231658	0.878244	0.76549		-1.60664	-1.60664	2.90545	-1.60664	1.70253
811	1123	CHN1	chimerin 1	2q31.1	8898	GO:0035556 [Name: intracellular signal transduction]; GO:0048013 [Name: ephrin receptor signaling pathway]; GO:0005829 [Name: cytosol]; GO:0008045 [Name: motor neuron axon guidance]; GO:0009967 [Name: positive regulation of signal transduction]; GO:0046875 [Name: ephrin receptor binding]; GO:0005070 [Name: SH3/SH2 adaptor activity]; GO:0005096 [Name: GTPase activator activity]; GO:0050770 [Name: …	h_rac1Pathway [Pathway Title: Rac 1 cell motility signaling pathway]	-	rac1_reg_pathway [Longname: Regulation of RAC1 activity]	R-HSA-194840	Rho GTPase cycle; Signal Transduction; Signaling by Rho GTPases								1	0	1.91936	7.68385	-6.23863	-5.37842	-5.10969	-4.80585	-5.38729	-6.36167	-4.54855	-5.71564	-3.22617	-2.86996		-2.20183	-2.38219	0.0563901	0.0760745	-1.10953	-1.50939	-1.11795	-1.45389	-0.425409	-0.768191		-1.27445	-0.414234	-0.145506	0.158333	-0.4231
17028	203111	ERICH5	glutamate rich 5	8q22.2	1550	-	-	-	-	-	-								1	0	1.42682	7.66844	-7.10057	-7.10057	-7.10057	-7.10057	-7.10057	-7.10057	-7.10057	-7.10057	-7.10057	-7.10057		1.23332	0.900985	2.74408	2.83085	1.79787	1.61166	2.12095	1.98923	2.4792	2.32467		0	0	0	7.10543e-15	0
17674	283050	ZMIZ1-AS1	ZMIZ1 antisense RNA 1	10q22.3	5112	-	-	-	-	-	-								1	0	1.66785	7.6651	-1.32844	-1.90811	-1.1975	-1.17672	0.169281	0.114727	-1.20015	-0.922118	0.350104	0.45456		-1.29967	-1.32101	0.264452	0.496294	-0.309934	-0.211613	-0.457715	-0.296839	0.49219	0.526536		-0.664008	-1.24367	-0.533063	-0.512282	0.833717
3424	5125	PCSK5	proprotein convertase subtilisin/kexin type 5	9q21.13	12705	GO:0001822 [Name: kidney development]; GO:0003279 [Name: cardiac septum development]; GO:0006465 [Name: signal peptide processing]; GO:0007566 [Name: embryo implantation]; GO:0030141 [Name: secretory granule]; GO:0048566 [Name: embryonic digestive tract development]; GO:0005515 [Name: protein binding]; GO:0042089 [Name: cytokine biosynthetic process]; GO:0004175 [Name: endopeptidase activity]; GO…	-	-	-	R-HSA-167060; R-HSA-8963889	Signaling by Receptor Tyrosine Kinases; Plasma lipoprotein assembly, remodeling, and clearance; Plasma lipoprotein remodeling; Signal Transduction; Transport of small molecules; NGF processing; Assembly of active LPL and LIPC lipase complexes; Expression and Processing of Neurotrophins; Signaling by NTRKs								1	0	1.74493	7.66146	-5.82333	-10.1356	-6.56166	-5.87927	-5.34194	-6.87551	-4.80651	-5.67696	-5.09136	-4.37048		-1.95016	-2.69553	0.146459	0.0163712	-1.90799	-1.88166	-1.52514	-1.14659	-0.921792	-1.06005		0.232939	-4.07936	-0.505391	0.176991	0.714321
6887	10100	TSPAN2	tetraspanin 2	1p13.2	3413	GO:0006954 [Name: inflammatory response]; GO:0042552 [Name: myelination]; GO:0005515 [Name: protein binding]; GO:0016021 [Name: integral component of membrane]; GO:0005654 [Name: nucleoplasm]; GO:0048709 [Name: oligodendrocyte differentiation]; GO:0005887 [Name: integral component of plasma membrane]; GO:0007420 [Name: brain development]; GO:0014002 [Name: astrocyte development]; GO:0014005 [Name…	-	-	-	-	-								1	0	1.52077	7.66117	-8.23934	-8.23934	-8.23934	-4.90941	-8.23934	-8.23934	-8.23934	-8.23934	-3.90319	-8.23934		-0.150859	-0.324931	1.40912	1.24304	0.767828	0.40592	0.391565	0.641375	1.41905	1.43614		-0.766609	-0.766609	-0.766609	2.56332	-0.766609
6457	9590	AKAP12	A-kinase anchoring protein 12	6q25.1	8775	GO:0005516 [Name: calmodulin binding]; GO:0035733 [Name: hepatic stellate cell activation]; GO:0051018 [Name: protein kinase A binding]; GO:0051770 [Name: positive regulation of nitric-oxide synthase biosynthetic process]; GO:0005737 [Name: cytoplasm]; GO:0005938 [Name: cell cortex]; GO:0050804 [Name: modulation of synaptic transmission]; GO:0071347 [Name: cellular response to interleukin-1]; GO:…	-	-	-	-	-								1	0	2.72993	7.64072	-5.2894	-5.35834	-4.52588	-3.23537	-4.09201	-3.31213	-2.18499	-2.26264	-1.30446	-1.42538		-3.46613	-4.33637	-0.0462427	-0.166563	-3.04256	-3.52515	-3.51944	-3.12404	-2.00346	-1.82093		-1.99034	-2.05928	-1.22682	0.0636938	-0.792951
14596	93145	OLFM2	olfactomedin 2	19p13.2	2500	GO:0005654 [Name: nucleoplasm]; GO:0007601 [Name: visual perception]; GO:0007626 [Name: locomotory behavior]; GO:0009306 [Name: protein secretion]; GO:0005515 [Name: protein binding]; GO:0005576 [Name: extracellular region]; GO:0098978 [Name: glutamatergic synapse]; GO:0030054 [Name: cell junction]; GO:1905174 [Name: regulation of vascular smooth muscle cell dedifferentiation]; GO:0005634 [Name: …	-	-	-	-	-								1	0	3.44413	7.57547	-2.5147	-0.295177	1.72527	2.07663	1.1234	0.774098	1.64758	1.61836	3.51763	3.76624		-2.29614	-2.83835	2.68195	2.46512	-2.53236	-2.50657	-1.05214	-2.29796	-0.855443	-0.130922		-3.85864	-1.63911	0.381335	0.732699	-0.220538
3983	5866	RAB3IL1	RAB3A interacting protein like 1	11q12.2-q12.3	3191	GO:0005515 [Name: protein binding]; GO:0005829 [Name: cytosol]; GO:0017112 [Name: Rab guanyl-nucleotide exchange factor activity]; GO:0015031 [Name: protein transport]	-	-	-	R-HSA-8876198	Vesicle-mediated transport; Rab regulation of trafficking; Membrane Trafficking; RAB GEFs exchange GTP for GDP on RABs								1	0	1.33962	7.53875	1.63628	1.97829	2.17662	2.33214	2.43223	2.63907	1.89778	2.18893	3.10228	3.08851		0.839612	0.769387	2.52769	2.51414	1.69709	1.95405	1.8837	1.35215	1.85543	2.00163		-0.710931	-0.368925	-0.170593	-0.0150726	0.0850183
6716	9892	SNAP91	synaptosome associated protein 91	6q14.2	6651	GO:0005886 [Name: plasma membrane]; GO:0005515 [Name: protein binding]; GO:0006897 [Name: endocytosis]; GO:0008021 [Name: synaptic vesicle]; GO:0030136 [Name: clathrin-coated vesicle]; GO:0015031 [Name: protein transport]; GO:0032050 [Name: clathrin heavy chain binding]; GO:0048488 [Name: synaptic vesicle endocytosis]; GO:2000369 [Name: regulation of clathrin-dependent endocytosis]; GO:0005905 [N…	-	-	-	R-HSA-8856828; R-HSA-8856825	Vesicle-mediated transport; Cargo recognition for clathrin-mediated endocytosis; Clathrin-mediated endocytosis; Membrane Trafficking								1	0	1.31735	7.48407	-5.81872	-5.50588	-3.1476	-5.87194	-3.21583	-3.26962	-3.29981	-3.36977	-1.81485	-1.86956		-0.634126	-0.407302	1.16476	1.13285	0.592722	0.508794	-0.00753635	-0.15154	0.815889	0.398594		-2.10037	-1.78752	0.570759	-2.15358	0.502526
13660	84141	EVA1A	eva-1 homolog A, regulator of programmed cell death	2p12	2745	GO:0005886 [Name: plasma membrane]; GO:0006915 [Name: apoptotic process]; GO:0016021 [Name: integral component of membrane]; GO:0006914 [Name: autophagy]; GO:0005765 [Name: lysosomal membrane]; GO:0043231 [Name: intracellular membrane-bounded organelle]; GO:0044267 [Name: cellular protein metabolic process]; GO:0005788 [Name: endoplasmic reticulum lumen]; GO:0005789 [Name: endoplasmic reticulum m…	-	-	-	R-HSA-8957275; R-HSA-381426	Regulation of Insulin-like Growth Factor (IGF) transport and uptake by Insulin-like Growth Factor Binding Proteins (IGFBPs); Post-translational protein phosphorylation; Metabolism of proteins; Post-translational protein modification								1	0	1.31239	7.44611	-7.92511	-7.92511	-7.92511	-7.92511	-7.92511	-7.92511	-7.92511	-7.92511	-7.92511	-7.92511		1.17762	0.715074	2.3375	2.44354	1.54793	1.37104	1.87614	1.44666	2.33041	2.32081		0	0	0	1.06581e-14	0
10815	55228	PNMA8A	PNMA family member 8A	19q13.32	3696	-	-	-	-	-	-								1	0	2.57881	7.36125	-8.35427	-8.35427	-8.35427	-8.35427	-8.35427	-8.35427	-8.35427	-8.35427	-8.35427	-8.35427		-2.2187	-2.42368	1.23286	1.06477	-1.41982	-1.18856	-1.40634	-1.29655	-0.756021	-0.0568233		0	0	0	0	0
2146	3120	HLA-DQB2	major histocompatibility complex, class II, DQ beta 2	6p21.32	16232	GO:0000139 [Name: Golgi membrane]; GO:0032395 [Name: MHC class II receptor activity]; GO:0042613 [Name: MHC class II protein complex]; GO:0071556 [Name: integral component of lumenal side of endoplasmic reticulum membrane]; GO:0005765 [Name: lysosomal membrane]; GO:0010008 [Name: endosome membrane]; GO:0006955 [Name: immune response]; GO:0019886 [Name: antigen processing and presentation of exoge…	-	-	-	R-HSA-877300; R-HSA-202427; R-HSA-202430; R-HSA-202424; R-HSA-389948; R-HSA-2132295; R-HSA-202433	Downstream TCR signaling; Immune System; Interferon gamma signaling; Phosphorylation of CD3 and TCR zeta chains; Costimulation by the CD28 family; Translocation of ZAP-70 to Immunological synapse; TCR signaling; Cytokine Signaling in Immune system; Generation of second messenger molecules; Interferon Signaling; MHC class II antigen presentation; PD-1 signaling; Adaptive Immune System								1	0	2.14643	7.26483	-10.4891	-10.4891	-6.9151	-7.15914	-10.4891	-10.4891	-7.57579	-10.4891	-6.15291	-10.4891		-4.11536	-3.86631	-1.25511	-1.31659	-3.79369	-3.42225	-3.09652	-3.69242	-2.22196	-2.19163		-1.41533	-1.41533	2.15864	1.9146	-1.41533
10376	54587	MXRA8	matrix remodeling associated 8	1p36.33	3622	GO:0005634 [Name: nucleus]; GO:0043687 [Name: post-translational protein modification]; GO:0060170 [Name: ciliary membrane]; GO:0060857 [Name: establishment of glial blood-brain barrier]; GO:0044267 [Name: cellular protein metabolic process]; GO:0009986 [Name: cell surface]; GO:0016021 [Name: integral component of membrane]; GO:0016032 [Name: viral process]; GO:0005788 [Name: endoplasmic reticulu…	-	-	-	R-HSA-381426; R-HSA-8957275	Regulation of Insulin-like Growth Factor (IGF) transport and uptake by Insulin-like Growth Factor Binding Proteins (IGFBPs); Post-translational protein phosphorylation; Metabolism of proteins; Post-translational protein modification								1	0	1.49498	7.26055	4.07788	4.33076	4.47128	4.49417	4.43634	4.56082	4.00871	4.10744	4.51166	4.78674		-0.270438	-0.0898337	1.68056	1.76725	0.758572	0.21351	0.384715	0.141516	0.905998	1.18458		-0.300703	-0.0478212	0.0927	0.115593	0.0577633
11811	57574	MARCHF4	membrane associated ring-CH-type finger 4	2q35	4903	GO:0008270 [Name: zinc ion binding]; GO:0016021 [Name: integral component of membrane]; GO:0000139 [Name: Golgi membrane]; GO:0004842 [Name: ubiquitin-protein transferase activity]; GO:0016567 [Name: protein ubiquitination]; GO:0005802 [Name: trans-Golgi network]; GO:0005795 [Name: Golgi stack]	-	-	-	-	-								1	0	1.14079	7.2521	-8.76197	-8.76197	-5.188	-8.76197	-8.76197	-8.76197	-8.76197	-8.76197	-8.76197	-8.76197		0.146091	0.258058	1.44056	1.40938	0.855283	0.793228	1.0028	0.609801	1.3612	1.45554		-0.357397	-0.357397	3.21657	-0.357397	-0.357397
14068	84929	FIBCD1	fibrinogen C domain containing 1	9q34.12	4056	GO:0005515 [Name: protein binding]; GO:0016020 [Name: membrane]; GO:0008061 [Name: chitin binding]; GO:0046872 [Name: metal ion binding]; GO:0016021 [Name: integral component of membrane]	-	-	-	-	-								1	0	2.50038	7.22412	-8.48836	-5.68513	-4.91439	-2.69827	-8.48836	-8.48836	-2.94199	-3.63115	-1.98705	-1.60026		-2.99427	-2.24014	1.42036	1.43167	-1.92922	-1.5277	-2.29211	-1.59934	-1.4717	-1.45356		-3.59603	-0.792802	-0.0220571	2.19406	-3.59603
2483	3672	ITGA1	integrin subunit alpha 1	5q11.2	17647	GO:0001669 [Name: acrosomal vesicle]; GO:0005886 [Name: plasma membrane]; GO:0005925 [Name: focal adhesion]; GO:0045178 [Name: basal part of cell]; GO:0030198 [Name: extracellular matrix organization]; GO:0042311 [Name: vasodilation]; GO:0046872 [Name: metal ion binding]; GO:0070062 [Name: extracellular exosome]; GO:0005102 [Name: receptor binding]; GO:0008285 [Name: negative regulation of cell p…	h_agrPathway [Pathway Title: Agrin in Postsynaptic Differentiation]; h_integrinPathway [Pathway Title: Integrin Signaling Pathway]; h_metPathway [Pathway Title: Signaling of Hepatocyte Growth Factor Receptor]; h_ephA4Pathway [Pathway Title: Eph Kinases and ephrins support platelet aggregation]; h_bcellsurvivalPathway [Pathway Title: B Cell Survival Pathway]; h_mCalpainPathway [Pathway Title: mCal…	hsa04151 [Pathway Title: PI3K-Akt signaling pathway]; hsa05414 [Pathway Title: Dilated cardiomyopathy]; hsa04810 [Pathway Title: Regulation of actin cytoskeleton]; hsa04512 [Pathway Title: ECM-receptor interaction]; hsa04640 [Pathway Title: Hematopoietic cell lineage]; hsa05412 [Pathway Title: Arrhythmogenic right ventricular cardiomyopathy (ARVC)]; hsa04510 [Pathway Title: Focal adhesion]; hsa05…	tcptp_pathway [Longname: Signaling events mediated by TCPTP]; arf6_traffickingpathway [Longname: Arf6 trafficking events]; integrin1_pathway [Longname: Beta1 integrin cell surface interactions]; cxcr4_pathway [Longname: CXCR4-mediated signaling events]; plexind1_pathway [Longname: Plexin-D1 Signaling]; lymphangiogenesis_pathway [Longname: VEGFR3 signaling in lymphatic endothelium]; prlsignalingev…	R-HSA-416700; R-HSA-447041; R-HSA-3000157; R-HSA-216083; R-HSA-445355; R-HSA-75892	Extracellular matrix organization; Axon guidance; CHL1 interactions; Developmental Biology; Hemostasis; Other semaphorin interactions; Muscle contraction; Semaphorin interactions; Integrin cell surface interactions; L1CAM interactions; Laminin interactions; Platelet Adhesion to exposed collagen; Smooth Muscle Contraction								1	0	1.41227	7.17398	-5.33413	-4.10662	-4.14578	-4.24332	-3.85552	-3.32934	-2.85078	-2.84226	-2.46717	-3.09782		-2.27576	-2.6081	-0.739034	-0.772011	-1.73973	-2.03462	-1.93876	-1.79806	-0.938567	-1.24789		-1.70685	-0.479351	-0.518506	-0.616044	-0.228246
1554	2201	FBN2	fibrillin 2	5q23.3	13218	GO:0001527 [Name: microfibril]; GO:0045669 [Name: positive regulation of osteoblast differentiation]; GO:0005201 [Name: extracellular matrix structural constituent]; GO:0030198 [Name: extracellular matrix organization]; GO:0030023 [Name: extracellular matrix constituent conferring elasticity]; GO:0060346 [Name: bone trabecula formation]; GO:0005576 [Name: extracellular region]; GO:0030326 [Name: …	-	-	-	R-HSA-1566948; R-HSA-2129379; R-HSA-1474228	Elastic fibre formation; Extracellular matrix organization								1	0	2.40913	7.12914	-10.1927	-10.1927	-10.1927	-10.1927	-10.1927	-10.1927	-10.1927	-10.1927	-10.1927	-10.1927		-3.93319	-4.26214	-0.862049	-0.789974	-3.25829	-2.76551	-2.80018	-3.39609	-2.1034	-2.45132		0	0	0	0	0
8400	23493	HEY2	hes related family bHLH transcription factor with YRPW motif 2	6q22.31	2689	GO:0003180 [Name: aortic valve morphogenesis]; GO:0003195 [Name: tricuspid valve formation]; GO:0003215 [Name: cardiac right ventricle morphogenesis]; GO:0005515 [Name: protein binding]; GO:0007219 [Name: Notch signaling pathway]; GO:0010621 [Name: negative regulation of transcription by transcription factor localization]; GO:0017053 [Name: transcriptional repressor complex]; GO:0035910 [Name: as…	h_hesPathway [Pathway Title: Segmentation Clock]	-	hes_heypathway [Longname: Notch-mediated HES/HEY network]; p73pathway [Longname: p73 transcription factor network]	R-HSA-2122947; R-HSA-8940973; R-HSA-2894862; R-HSA-9013508; R-HSA-2644606; R-HSA-9013695	Diseases of signal transduction; Signaling by NOTCH; Transcriptional regulation by RUNX2; Disease; Generic Transcription Pathway; RNA Polymerase II Transcription; Signaling by NOTCH1 PEST Domain Mutants in Cancer; Signaling by NOTCH1 in Cancer; Constitutive Signaling by NOTCH1 HD+PEST Domain Mutants; Signal Transduction; NOTCH3 Intracellular Domain Regulates Transcription; RUNX2 regulates osteobl…								1	0	1.25737	7.11182	-7.89537	-7.89537	-7.89537	-7.89537	-7.89537	-7.89537	-7.89537	-3.98923	-7.89537	-7.89537		0.49386	0.631867	2.15641	1.93011	1.33008	1.23927	1.02813	1.07265	1.61544	1.87116		-0.390614	-0.390614	-0.390614	-0.390614	-0.390614
12155	63971	KIF13A	kinesin family member 13A	6p22.3	11138	GO:0006886 [Name: intracellular protein transport]; GO:0043001 [Name: Golgi to plasma membrane protein transport]; GO:0072383 [Name: plus-end-directed vesicle transport along microtubule]; GO:0005874 [Name: microtubule]; GO:0007018 [Name: microtubule-based movement]; GO:0032465 [Name: regulation of cytokinesis]; GO:0003777 [Name: microtubule motor activity]; GO:0005524 [Name: ATP binding]; GO:001…	-	-	-	R-HSA-390471	Chaperonin-mediated protein folding; Association of TriC/CCT with target proteins during biosynthesis; Metabolism of proteins; Protein folding								1	0	2.52266	7.11013	1.44743	1.50838	0.806334	0.95495	2.00805	2.04446	1.40288	1.30022	1.30646	0.963324		-3.68617	-4.42303	-0.652949	-0.30225	-3.70505	-3.36043	-3.64383	-3.35371	-2.24485	-2.32928		0.0731769	0.134133	-0.567915	-0.419298	0.6338
18023	284948	SH2D6	SH2 domain containing 6	2p11.2	6373	GO:0007169 [Name: transmembrane receptor protein tyrosine kinase signaling pathway]; GO:0035556 [Name: intracellular signal transduction]; GO:0005070 [Name: SH3/SH2 adaptor activity]; GO:0005737 [Name: cytoplasm]; GO:0009967 [Name: positive regulation of signal transduction]	-	-	-	-	-								1	0	1.7969	7.10537	-4.26742	-4.19074	-5.5663	-3.60801	-3.63058	-4.39925	-3.81116	-3.71479	-4.80412	-4.09452		-1.83074	-2.05173	-0.268259	0.0701161	-1.51804	-1.97457	-0.825414	-1.04808	0.00241292	0.0123469		-0.0587326	0.017949	-1.35761	0.600677	0.578106
15860	143425	SYT9	synaptotagmin 9	11p15.4	4774	GO:0005544 [Name: calcium-dependent phospholipid binding]; GO:0030054 [Name: cell junction]; GO:0030665 [Name: clathrin-coated vesicle membrane]; GO:0099502 [Name: calcium-dependent activation of synaptic vesicle fusion]; GO:0016192 [Name: vesicle-mediated transport]; GO:0017158 [Name: regulation of calcium ion-dependent exocytosis]; GO:0030667 [Name: secretory granule membrane]; GO:0061024 [Name…	-	-	-	R-HSA-8856825; R-HSA-6794361; R-HSA-8856828	Vesicle-mediated transport; Clathrin-mediated endocytosis; Neuronal System; Membrane Trafficking; Protein-protein interactions at synapses; Neurexins and neuroligins; Cargo recognition for clathrin-mediated endocytosis								1	0	1.65416	7.0916	-4.4112	-3.77397	-8.7235	-4.46715	-8.7235	-5.46338	-4.35894	-3.86629	-2.70126	-5.1779		-0.703495	-0.809089	1.01233	1.55879	0.202897	-0.0112725	0.0611065	0.30669	0.669626	0.689269		0.755509	1.39274	-3.55679	0.699561	-3.55679
14913	115827	RAB3C	RAB3C, member RAS oncogene family	5q11.2	9621	GO:0031982 [Name: vesicle]; GO:0006886 [Name: intracellular protein transport]; GO:0008021 [Name: synaptic vesicle]; GO:0005515 [Name: protein binding]; GO:0005525 [Name: GTP binding]; GO:0019882 [Name: antigen processing and presentation]; GO:0032482 [Name: Rab protein signal transduction]; GO:0072659 [Name: protein localization to plasma membrane]; GO:0098993 [Name: anchored component of synapt…	-	-	-	R-HSA-8873719	Metabolism of proteins; Post-translational protein modification; RAB geranylgeranylation								1	0	1.3579	7.09033	-9.73449	-9.73449	-6.16052	-6.40456	-9.73449	-9.73449	-6.82121	-5.82834	-6.84708	-9.73449		-0.864832	-0.397222	0.898057	0.556678	0.512222	-0.0908613	0.0935358	0.133535	0.948387	0.774282		-1.66107	-1.66107	1.9129	1.66886	-1.66107
920	1298	COL9A2	collagen type IX alpha 2 chain	1p34.2	4215	GO:0005201 [Name: extracellular matrix structural constituent]; GO:0030020 [Name: extracellular matrix structural constituent conferring tensile strength]; GO:0030198 [Name: extracellular matrix organization]; GO:0031012 [Name: extracellular matrix]; GO:0001501 [Name: skeletal system development]; GO:0005594 [Name: collagen type IX trimer]; GO:0005576 [Name: extracellular region]; GO:0005615 [Nam…	-	hsa04974 [Pathway Title: Protein digestion and absorption]	avb3_integrin_pathway [Longname: Integrins in angiogenesis]; syndecan_1_pathway [Longname: Syndecan-1-mediated signaling events]	R-HSA-186797; R-HSA-3000178; R-HSA-419037; R-HSA-1650814; R-HSA-2022090; R-HSA-1442490; R-HSA-216083; R-HSA-8948216	Collagen degradation; Signal Transduction; Axon guidance; ECM proteoglycans; Signaling by Receptor Tyrosine Kinases; Collagen chain trimerization; Integrin cell surface interactions; Collagen biosynthesis and modifying enzymes; NCAM signaling for neurite out-growth; NCAM1 interactions; Assembly of collagen fibrils and other multimeric structures; Signaling by PDGF; Collagen formation; Degradation…								1	0	1.82715	7.06697	0.529527	0.711097	1.6463	1.88396	1.18347	1.35318	1.24242	1.50249	1.8217	1.58814		-0.972644	-1.23427	1.59601	1.42124	-0.146757	-0.481902	-0.254435	-0.753084	-0.118471	0.3641		-0.816701	-0.63513	0.300076	0.537729	-0.16276
7010	10242	KCNMB2	potassium calcium-activated channel subfamily M regulatory beta subunit 2	3q26.32	3795	GO:0006813 [Name: potassium ion transport]; GO:0005886 [Name: plasma membrane]; GO:0008076 [Name: voltage-gated potassium channel complex]; GO:0001508 [Name: action potential]; GO:0008200 [Name: ion channel inhibitor activity]; GO:0019229 [Name: regulation of vasoconstriction]; GO:0005887 [Name: integral component of plasma membrane]; GO:0019228 [Name: neuronal action potential]; GO:0071805 [Name…	-	hsa04911 [Pathway Title: Insulin secretion]; hsa04022 [Pathway Title: cGMP-PKG signaling pathway]; hsa04270 [Pathway Title: Vascular smooth muscle contraction]	-	R-HSA-1296052; R-HSA-418457	Ca2+ activated K+ channels; Hemostasis; Platelet homeostasis; Potassium Channels; Nitric oxide stimulates guanylate cyclase; cGMP effects; Neuronal System								1	0	1.77395	7.06572	-8.3924	-8.3924	-8.3924	-8.3924	-8.3924	-8.3924	-8.3924	-8.3924	-8.3924	-8.3924		-0.920255	-1.08283	1.02893	0.617621	-0.409069	-0.138436	-0.1822	0.189395	0.985315	0.87552		0	0	0	0	0
10319	54498	SMOX	spermine oxidase	20p13	2946	GO:0005829 [Name: cytosol]; GO:0055114 [Name: oxidation-reduction process]; GO:0005654 [Name: nucleoplasm]; GO:0016491 [Name: oxidoreductase activity]; GO:0043231 [Name: intracellular membrane-bounded organelle]; GO:0046208 [Name: spermine catabolic process]; GO:0046592 [Name: polyamine oxidase activity]; GO:0031965 [Name: nuclear membrane]; GO:0052895 [Name: N1-acetylspermine:oxygen oxidoreducta…	-	hsa00410 [Pathway Title: beta-Alanine metabolism]; hsa00330 [Pathway Title: Arginine and proline metabolism]	-	R-HSA-141334; R-HSA-351200	Metabolism; Metabolism of amino acids and derivatives; Metabolism of polyamines; PAOs oxidise polyamines to amines; Amine Oxidase reactions; Phase I - Functionalization of compounds; Biological oxidations; Interconversion of polyamines								1	0	2.56203	6.99324	-0.259072	-0.230957	0.781151	0.581722	1.10853	0.77769	0.542531	0.737016	1.22311	1.60066		-1.65335	-2.50437	1.24638	1.57423	-1.61839	-1.18101	-1.21558	-0.681621	-0.0154653	-0.246286		-0.94531	-0.917195	0.0949134	-0.104516	0.422294
8033	23024	PDZRN3	PDZ domain containing ring finger 3	3p13	6139	GO:0008270 [Name: zinc ion binding]; GO:0016567 [Name: protein ubiquitination]; GO:0031594 [Name: neuromuscular junction]; GO:0005737 [Name: cytoplasm]; GO:0004842 [Name: ubiquitin-protein transferase activity]; GO:0030054 [Name: cell junction]; GO:0061630 [Name: ubiquitin protein ligase activity]; GO:0007528 [Name: neuromuscular junction development]	-	-	-	-	-								1	0	1.62343	6.99186	1.73724	1.76608	1.69287	1.49433	2.22987	2.39898	1.68841	2.00631	2.24683	2.55459		-0.964764	-0.963174	1.18607	0.751337	0.183475	-0.106119	-0.849219	-0.205588	0.572083	0.491992		-0.244309	-0.215472	-0.288684	-0.48722	0.248322
20564	619208	FAM229B	family with sequence similarity 229 member B	6q21	2551	-	-	-	-	-	-								1	0	1.21451	6.97488	1.39813	1.5045	2.30179	2.6366	2.32634	1.95579	2.24734	1.9775	2.93622	3.12137		1.16256	1.5179	2.4334	2.48938	2.28773	2.27699	2.25216	1.6751	2.80596	2.75248		-0.842427	-0.73606	0.0612342	0.396045	0.0857787
23247	100506207	LOC100506207	uncharacterized LOC100506207	6p24.3	41791	-	-	-	-	-	-								1	0	1.36567	6.97401	-3.85509	-4.35837	-3.64621	-3.81114	-3.30151	-3.5	-4.23138	-3.64965	-3.00243	-2.87952		-3.94264	-3.76969	-2.41463	-2.57008	-3.04228	-3.20816	-3.16294	-3.44806	-2.32855	-2.33209		-0.231561	-0.734839	-0.0226785	-0.187612	0.322018
8233	23266	ADGRL2	adhesion G protein-coupled receptor L2	1p31.1	7754	GO:0007166 [Name: cell surface receptor signaling pathway]; GO:0005887 [Name: integral component of plasma membrane]; GO:0007420 [Name: brain development]; GO:0030246 [Name: carbohydrate binding]; GO:0007186 [Name: G-protein coupled receptor signaling pathway]; GO:0016021 [Name: integral component of membrane]; GO:0007189 [Name: adenylate cyclase-activating G-protein coupled receptor signaling pa…	-	-	-	-	-								1	0	1.67635	6.97106	-5.11094	-5.17988	-5.84927	-6.09331	-4.62956	-3.96699	-4.09413	-3.42403	-3.55055	-4.94078		-1.90072	-1.7007	0.617146	0.206304	-1.43991	-1.2621	-1.03459	-0.760712	-0.374726	-0.58823		-0.426999	-0.495936	-1.16533	-1.40937	0.0543834
668	933	CD22	CD22 molecule	19q13.12	5750	GO:0007155 [Name: cell adhesion]; GO:0032809 [Name: neuronal cell body membrane]; GO:0042609 [Name: CD4 receptor binding]; GO:0050849 [Name: negative regulation of calcium-mediated signaling]; GO:0016021 [Name: integral component of membrane]; GO:0030888 [Name: regulation of B cell proliferation]; GO:0033691 [Name: sialic acid binding]; GO:0050776 [Name: regulation of immune response]; GO:0005515…	-	hsa04514 [Pathway Title: Cell adhesion molecules (CAMs)]; hsa04640 [Pathway Title: Hematopoietic cell lineage]; hsa04662 [Pathway Title: B cell receptor signaling pathway]	bcr_5pathway [Longname: BCR signaling pathway]	R-HSA-983695; R-HSA-5690714; R-HSA-198933	Immunoregulatory interactions between a Lymphoid and a non-Lymphoid cell; Adaptive Immune System; Signaling by the B Cell Receptor (BCR); Immune System; Antigen activates B Cell Receptor (BCR) leading to generation of second messengers; CD22 mediated BCR regulation								1	0	2.07759	6.93929	-8.99186	-8.99186	-3.19629	-4.73551	-5.68269	-8.99186	-3.25671	-4.53319	-2.96963	-3.22672		-2.61815	-2.26314	0.464183	0.343874	-1.30281	-1.4134	-1.18622	-1.71316	-1.10534	-0.807292		-3.53423	-3.53423	2.26134	0.722122	-0.225059
16861	196883	ADCY4	adenylate cyclase 4	14q12	16388	GO:0005080 [Name: protein kinase C binding]; GO:0005515 [Name: protein binding]; GO:0007186 [Name: G-protein coupled receptor signaling pathway]; GO:0005886 [Name: plasma membrane]; GO:0034199 [Name: activation of protein kinase A activity]; GO:0046872 [Name: metal ion binding]; GO:0003091 [Name: renal water homeostasis]; GO:0030425 [Name: dendrite]; GO:0071377 [Name: cellular response to glucago…	-	hsa04261 [Pathway Title: Adrenergic signaling in cardiomyocytes]; hsa04713 [Pathway Title: Circadian entrainment]; hsa04972 [Pathway Title: Pancreatic secretion]; hsa04911 [Pathway Title: Insulin secretion]; hsa04918 [Pathway Title: Thyroid hormone synthesis]; hsa04970 [Pathway Title: Salivary secretion]; hsa00230 [Pathway Title: Purine metabolism]; hsa04020 [Pathway Title: Calcium signaling path…	lysophospholipid_pathway [Longname: LPA receptor mediated events]; lpa4_pathway [Longname: LPA4-mediated signaling events]; endothelinpathway [Longname: Endothelins]	R-HSA-170660; R-HSA-5610787; R-HSA-432040; R-HSA-163615; R-HSA-418594; R-HSA-418555; R-HSA-418597; R-HSA-164378; R-HSA-170670; R-HSA-163359	G-protein mediated events; Signal Transduction; CaM pathway; Integration of energy metabolism; Metabolism; PKA activation; Transport of small molecules; Adenylate cyclase activating pathway; Ca-dependent events; G alpha (i) signalling events; Neurotransmitter receptors and postsynaptic signal transmission; Activation of GABAB receptors; DAG and IP3 signaling; Intracellular signaling by second mes…								1	0	1.46413	6.93665	-10.5029	-10.5029	-10.5029	-10.5029	-10.5029	-7.24275	-10.5029	-7.50357	-10.5029	-6.0204		-2.48286	-2.58846	-0.594153	-0.989829	-1.99061	-2.04003	-1.97707	-1.73927	-1.0945	-1.22116		-1.07419	-1.07419	-1.07419	-1.07419	-1.07419
11710	57453	DSCAML1	DS cell adhesion molecule like 1	11q23.3	7036	GO:0009986 [Name: cell surface]; GO:0007420 [Name: brain development]; GO:0070593 [Name: dendrite self-avoidance]; GO:0007409 [Name: axonogenesis]; GO:0007411 [Name: axon guidance]; GO:0016021 [Name: integral component of membrane]; GO:0005886 [Name: plasma membrane]; GO:0005615 [Name: extracellular space]; GO:0042803 [Name: protein homodimerization activity]; GO:0098632 [Name: protein binding in…	-	-	-	R-HSA-376172	Axon guidance; Developmental Biology; Netrin-1 signaling; DSCAM interactions								1	0	1.75738	6.93259	-9.28306	-9.28306	-9.28306	-9.28306	-9.28306	-6.02294	-6.36978	-6.28376	-9.28306	-5.73745		-2.22349	-1.66695	0.304072	0.0865804	-1.53015	-1.50385	-1.12818	-0.909316	-0.610367	-0.272217		-1.27183	-1.27183	-1.27183	-1.27183	-1.27183
18542	340990	OTOG	otogelin	11p15.1	10709	GO:0046556 [Name: alpha-L-arabinofuranosidase activity]; GO:0008344 [Name: adult locomotory behavior]; GO:0016324 [Name: apical plasma membrane]; GO:0046373 [Name: L-arabinose metabolic process]; GO:0005615 [Name: extracellular space]; GO:0005198 [Name: structural molecule activity]; GO:0007605 [Name: sensory perception of sound]	-	-	-	-	-								1	0	1.39004	6.91872	-9.88905	-9.88905	-9.88905	-9.88905	-9.88905	-9.88905	-9.88905	-9.88905	-6.10258	-9.88905		-1.8344	-1.72757	-0.210881	-0.316584	-0.935227	-0.829571	-0.916737	-1.3637	-0.450664	-0.277628		-0.378647	-0.378647	-0.378647	-0.378647	-0.378647
1041	1463	NCAN	neurocan	19p13.11	6920	GO:0005796 [Name: Golgi lumen]; GO:0030198 [Name: extracellular matrix organization]; GO:0005540 [Name: hyaluronic acid binding]; GO:0001501 [Name: skeletal system development]; GO:0005509 [Name: calcium ion binding]; GO:0007155 [Name: cell adhesion]; GO:0030207 [Name: chondroitin sulfate catabolic process]; GO:0030246 [Name: carbohydrate binding]; GO:0007417 [Name: central nervous system develop…	-	-	syndecan_3_pathway [Longname: Syndecan-3-mediated signaling events]	R-HSA-2024101; R-HSA-3000178; R-HSA-3595174; R-HSA-2022870; R-HSA-373760; R-HSA-2022923; R-HSA-419037; R-HSA-4420332; R-HSA-3560783; R-HSA-1971475; R-HSA-3560801; R-HSA-3595172; R-HSA-3595177	Chondroitin sulfate biosynthesis; Chondroitin sulfate/dermatan sulfate metabolism; NCAM signaling for neurite out-growth; Defective CHST14 causes EDS, musculocontractural type; Dermatan sulfate biosynthesis; A tetrasaccharide linker sequence is required for GAG synthesis; Diseases of glycosylation; L1CAM interactions; Metabolism of carbohydrates; NCAM1 interactions; Defective CHST3 causes SEDCJD;…								1	0	2.38209	6.90159	-5.87592	-6.45585	-9.25907	-5.92914	-9.25907	-5.99896	-6.3458	-4.8004	-4.21481	-4.77661		-3.57598	-3.16094	-0.0656889	-0.0300959	-3.68613	-2.67378	-3.43599	-3.35906	-1.82991	-1.59977		0.415639	-0.164285	-2.96751	0.362422	-2.96751
13157	80303	EFHD1	EF-hand domain family member D1	2q37.1	2675	GO:0005739 [Name: mitochondrion]; GO:1900069 [Name: regulation of cellular hyperosmotic salinity response]; GO:0031175 [Name: neuron projection development]; GO:0005743 [Name: mitochondrial inner membrane]	-	-	-	-	-								1	0	1.77526	6.8988	-2.03982	-2.27785	-1.10531	-0.996382	-1.13371	-2.17404	-1.46271	-1.88863	-0.876747	-1.13602		-0.467889	-0.0190578	2.08222	2.21461	0.246978	0.919345	0.021732	0.63751	0.951608	1.13946		-0.530699	-0.76873	0.40381	0.51274	0.375415
856	1187	CLCNKA	chloride voltage-gated channel Ka	1p36.13	3357	GO:0034220 [Name: ion transmembrane transport]; GO:0005887 [Name: integral component of plasma membrane]; GO:0046872 [Name: metal ion binding]; GO:0007588 [Name: excretion]; GO:0034707 [Name: chloride channel complex]; GO:0042802 [Name: identical protein binding]; GO:0005247 [Name: voltage-gated chloride channel activity]; GO:0005886 [Name: plasma membrane]; GO:0034765 [Name: regulation of ion tr…	-	-	-	R-HSA-2672351	Transport of small molecules; Ion channel transport; Stimuli-sensing channels								1	0	2.23262	6.8838	-8.21547	-8.21547	-4.6415	-8.21547	-8.21547	-8.21547	-5.3022	-5.21617	-5.32807	-8.21547		-2.21555	-2.47447	0.998343	0.937673	-1.8068	-1.63018	-1.40399	-1.15776	-0.977871	-0.887065		-1.2374	-1.2374	2.33657	-1.2374	-1.2374
23381	100506810	LINC01132	long intergenic non-protein coding RNA 1132	1q42.3	5083	-	-	-	-	-	-								1	0	1.26116	6.83226	-5.43083	-4.17475	-5.24001	-4.55763	-4.57949	-4.63119	-2.28313	-3.17091	-3.29684	-4.33151		-0.109045	-0.286743	1.21492	0.936287	-0.0331498	-0.275384	0.434212	0.723929	1.38128	1.11028		-1.2612	-0.00512208	-1.07038	-0.388	-0.409856
6714	9890	PLPPR4	phospholipid phosphatase related 4	1p21.3-p21.2	5540	GO:0048839 [Name: inner ear development]; GO:0005887 [Name: integral component of plasma membrane]; GO:0098978 [Name: glutamatergic synapse]; GO:0016791 [Name: phosphatase activity]; GO:0042577 [Name: lipid phosphatase activity]; GO:0006644 [Name: phospholipid metabolic process]; GO:0046839 [Name: phospholipid dephosphorylation]; GO:0005886 [Name: plasma membrane]; GO:0099061 [Name: integral comp…	-	-	-	R-HSA-419408	Class A/1 (Rhodopsin-like receptors); Signaling by GPCR; Lysosphingolipid and LPA receptors; GPCR ligand binding; Signal Transduction								1	0	2.25865	6.79519	-4.62589	-8.93819	-5.36422	-8.93819	-8.93819	-8.93819	-4.57363	-5.93889	-5.15172	-8.93819		-2.36013	-2.68997	0.0803988	0.175495	-1.53723	-1.87137	-2.12671	-1.14744	-0.425585	-0.415072		2.40864	-1.90366	1.67031	-1.90366	-1.90366
14829	114818	KLHL29	kelch like family member 29	2p24.1	11109	GO:0005515 [Name: protein binding]	-	-	-	-	-								1	0	2.24424	6.77144	0.239589	0.283246	0.150655	0.0456339	0.0977986	0.320168	0.290609	0.341489	0.245012	0.257069		-4.09177	-3.3192	-0.520632	-0.640937	-3.1221	-2.68371	-2.5494	-2.96613	-2.34371	-2.01367		0.0124622	0.0561192	-0.0764717	-0.181493	-0.129328
10892	55323	LARP6	La ribonucleoprotein domain family member 6	15q23	5552	GO:0005634 [Name: nucleus]; GO:0017022 [Name: myosin binding]; GO:1902416 [Name: positive regulation of mRNA binding]; GO:0048027 [Name: mRNA 5'-UTR binding]; GO:1990904 [Name: ribonucleoprotein complex]; GO:0006396 [Name: RNA processing]; GO:1990825 [Name: sequence-specific mRNA binding]; GO:0045727 [Name: positive regulation of translation]; GO:0005844 [Name: polysome]; GO:0005515 [Name: protei…	-	-	-	-	-								1	0	1.10835	6.72076	0.62032	0.285101	1.34018	1.47697	1.28173	1.3107	1.22718	0.855555	2.32593	2.31493		0.022498	0.140011	0.967408	1.34986	0.79129	1.02392	0.571761	0.523445	1.47367	1.26901		-0.683539	-1.01876	0.0363179	0.173108	-0.022128
17395	253559	CADM2	cell adhesion molecule 2	3p12.1	9990	GO:0007155 [Name: cell adhesion]; GO:0030424 [Name: axon]; GO:0030054 [Name: cell junction]; GO:0045202 [Name: synapse]; GO:0016021 [Name: integral component of membrane]; GO:0005886 [Name: plasma membrane]; GO:0034332 [Name: adherens junction organization]	-	-	-	R-HSA-418990	Cell junction organization; Cell-cell junction organization; Adherens junctions interactions; Cell-Cell communication								1	0	1.18271	6.68397	-3.72196	-4.36723	-4.71296	-4.97286	-6.47962	-4.33254	-4.24242	-3.95668	-3.39317	-4.02364		-1.0622	-1.01883	0.119931	0.262365	0.0358356	-0.061835	-0.83256	-0.33912	0.361838	0.152942		0.698351	0.0530787	-0.292657	-0.55255	-2.05931
2574	3780	KCNN1	potassium calcium-activated channel subfamily N member 1	19p13.11	3981	GO:0043025 [Name: neuronal cell body]; GO:0005516 [Name: calmodulin binding]; GO:0006813 [Name: potassium ion transport]; GO:0008076 [Name: voltage-gated potassium channel complex]; GO:0016286 [Name: small conductance calcium-activated potassium channel activity]; GO:0046982 [Name: protein heterodimerization activity]; GO:0071805 [Name: potassium ion transmembrane transport]; GO:0015269 [Name: ca…	-	hsa04911 [Pathway Title: Insulin secretion]	-	R-HSA-1296052	Potassium Channels; Ca2+ activated K+ channels; Neuronal System								1	0	1.91558	6.67972	-5.07828	-3.5119	-2.40716	-1.80877	-1.7073	-2.52918	-2.27426	-2.31247	-1.25016	-1.03657		-1.47177	-1.54161	1.01167	1.18204	-1.14249	-2.38489	-0.585678	-0.449135	-0.228171	0.038282		-2.68668	-1.12029	-0.0155532	0.582832	0.684306
24503	100996301	FOXD3-AS1	FOXD3 antisense RNA 1	1p31.3	1208	-	-	-	-	-	-								1	0	1.28458	6.67314	-1.4654	-6.74092	-1.6651	-0.950833	-0.247153	-1.02713	-0.689272	-2.28225	1.61385	1.88862		2.32831	1.87184	3.31086	3.62773	3.18413	3.23797	2.68136	2.82524	3.27684	3.67714		-0.308838	-5.58436	-0.508542	0.205725	0.909405
660	925	CD8A	CD8a molecule	2p11.2	3634	GO:0002456 [Name: T cell mediated immunity]; GO:0006955 [Name: immune response]; GO:0007169 [Name: transmembrane receptor protein tyrosine kinase signaling pathway]; GO:0015026 [Name: coreceptor activity]; GO:0050776 [Name: regulation of immune response]; GO:0042110 [Name: T cell activation]; GO:0045065 [Name: cytotoxic T cell differentiation]; GO:0007166 [Name: cell surface receptor signaling pa…	h_il17Pathway [Pathway Title: IL 17 Signaling Pathway]; h_tcytotoxicPathway [Pathway Title: T Cytotoxic Cell Surface Molecules]; h_stemPathway [Pathway Title: Regulation of hematopoiesis by cytokines]	hsa04514 [Pathway Title: Cell adhesion molecules (CAMs)]; hsa04640 [Pathway Title: Hematopoietic cell lineage]; hsa04660 [Pathway Title: T cell receptor signaling pathway]; hsa05340 [Pathway Title: Primary immunodeficiency]; hsa04612 [Pathway Title: Antigen processing and presentation]	cd8tcrpathway [Longname: TCR signaling in na&#xef;ve CD8+ T cells]; cd8tcrdownstreampathway [Longname: Downstream signaling in na&#xef;ve CD8+ T cells]; il12_2pathway [Longname: IL12-mediated signaling events]	R-HSA-198933	Immune System; Adaptive Immune System; Immunoregulatory interactions between a Lymphoid and a non-Lymphoid cell								1	0	1.41838	6.66255	-1.75493	-1.56645	-0.627553	-0.191718	-1.07716	-1.13146	-1.08892	-1.42376	-0.475749	-0.997549		-0.457409	-0.206728	1.44774	1.63521	0.182395	0.507639	0.610094	0.166416	0.794478	0.761461		-0.721403	-0.532925	0.405973	0.841808	-0.0436374
10686	55075	UACA	uveal autoantigen with coiled-coil domains and ankyrin repeats	15q23	10996	GO:0003674 [Name: molecular_function]; GO:0005576 [Name: extracellular region]; GO:0005829 [Name: cytosol]; GO:0070062 [Name: extracellular exosome]; GO:0005654 [Name: nucleoplasm]; GO:0008150 [Name: biological_process]; GO:0097190 [Name: apoptotic signaling pathway]; GO:1901222 [Name: regulation of NIK/NF-kappaB signaling]; GO:0005515 [Name: protein binding]; GO:0005856 [Name: cytoskeleton]	-	-	-	R-HSA-9627069	Apoptosis; Intrinsic Pathway for Apoptosis; Regulation of the apoptosome activity; Formation of apoptosome; Apoptotic factor-mediated response; Cytochrome c-mediated apoptotic response; Programmed Cell Death								1	0	1.28096	6.63043	0.471523	0.648234	-0.523445	-0.815046	-0.394477	-0.466528	-0.251852	0.0901937	-0.20317	-0.554394		-1.43328	-1.52251	-0.163398	-0.138845	-0.946463	-0.867726	-1.33743	-0.689549	-0.0668427	-0.0750322		0.671419	0.84813	-0.323549	-0.61515	-0.194581
23263	100506299	ID2-AS1	ID2 antisense RNA 1	2p25.1	6757	-	-	-	-	-	-								1	0	1.05495	6.62502	-2.06984	-1.77827	-2.30584	-2.57203	-1.41862	-1.65655	-2.33474	-2.01602	-1.18371	-2.33658		-0.609743	-0.505244	0.539126	0.625018	-0.166073	-0.448462	-0.334677	-0.436892	0.602031	0.532011		-0.102623	0.188955	-0.338624	-0.604806	0.548596
13836	84465	MEGF11	multiple EGF like domains 11	15q22.31	14586	GO:0010842 [Name: retina layer formation]; GO:0016021 [Name: integral component of membrane]; GO:0016323 [Name: basolateral plasma membrane]; GO:0034109 [Name: homotypic cell-cell adhesion]	-	-	-	-	-								1	0	1.44224	6.61375	-4.74483	-4.91326	-10.3348	-5.51888	-5.13916	-5.1923	-5.57283	-5.16567	-5.60159	-5.28906		-2.67094	-2.25108	-0.747685	-0.485111	-1.49398	-1.75978	-2.12461	-1.80946	-1.24789	-1.32397		1.00241	0.833982	-4.58757	0.228354	0.608081
14440	91461	PKDCC	protein kinase domain containing, cytoplasmic	2p21	3913	GO:0030282 [Name: bone mineralization]; GO:0048286 [Name: lung alveolus development]; GO:0035264 [Name: multicellular organism growth]; GO:0042997 [Name: negative regulation of Golgi to plasma membrane protein transport]; GO:0001501 [Name: skeletal system development]; GO:0004672 [Name: protein kinase activity]; GO:0030154 [Name: cell differentiation]; GO:0060021 [Name: palate development]; GO:00…	-	-	-	-	-								1	0	1.05288	6.60151	0.585352	0.504057	0.143916	0.699003	0.115333	0.340222	0.296991	0.481489	0.39428	0.78963		0.837651	0.405991	1.80628	1.60409	1.32735	1.39949	0.88881	1.12959	1.90881	1.78809		0.150324	0.0690303	-0.291111	0.263976	-0.319694
14815	114792	KLHL32	kelch like family member 32	6q16.1	4124	-	-	-	-	-	-								1	0	1.15939	6.58793	-5.1292	-3.30758	-4.93838	-4.25599	-3.71866	-3.36983	-3.18323	-4.6062	-2.23078	-1.91104		0.0791909	0.486654	1.44565	1.70627	1.32706	0.948638	0.825514	0.875342	1.40242	1.4552		-1.46411	0.357509	-1.27328	-0.590904	-0.0535735
17871	284076	TTLL6	tubulin tyrosine ligase like 6	17q21.32	5097	GO:0005524 [Name: ATP binding]; GO:0070739 [Name: protein-glutamic acid ligase activity]; GO:0001578 [Name: microtubule bundle formation]; GO:0036064 [Name: ciliary basal body]; GO:0003353 [Name: positive regulation of cilium movement]; GO:0018095 [Name: protein polyglutamylation]; GO:0005515 [Name: protein binding]; GO:0051013 [Name: microtubule severing]; GO:0005829 [Name: cytosol]; GO:0005874 …	-	-	-	R-HSA-8955332	Carboxyterminal post-translational modifications of tubulin; Metabolism of proteins; Post-translational protein modification								1	0	4.56314	6.58057	-1.66311	-2.31492	-1.55374	-1.62921	-1.13162	-0.75726	-1.85064	-1.14632	-0.114181	-0.752258		-8.95889	-8.95889	-2.04364	-1.77911	-5.46097	-8.95889	-6.12249	-5.77217	-3.36619	-2.64933		-0.371782	-1.02359	-0.262417	-0.337884	0.159703
11510	56963	RGMA	repulsive guidance molecule BMP co-receptor a	15q26.1	13221	GO:0005515 [Name: protein binding]; GO:0045944 [Name: positive regulation of transcription from RNA polymerase II promoter]; GO:0005783 [Name: endoplasmic reticulum]; GO:0030509 [Name: BMP signaling pathway]; GO:0031225 [Name: anchored component of membrane]; GO:1990459 [Name: transferrin receptor binding]; GO:0005886 [Name: plasma membrane]; GO:0015026 [Name: coreceptor activity]; GO:0048681 [Na…	-	-	bmppathway [Longname: BMP receptor signaling]	R-HSA-373752	Netrin-1 signaling; Axon guidance; Developmental Biology								1	0	1.94667	6.57439	-3.24311	-4.58307	-3.9195	-3.82673	-5.39938	-5.45203	-2.12233	-2.73442	-2.9208	-2.12737		-3.27686	-3.36563	-0.843786	-0.757923	-2.44016	-2.13113	-2.66371	-1.91857	-1.5982	-1.86873		0.38976	-0.950198	-0.286626	-0.193852	-1.7665
9224	27239	GPR162	G protein-coupled receptor 162	12p13.31	3213	GO:0004930 [Name: G-protein coupled receptor activity]; GO:0016021 [Name: integral component of membrane]; GO:0007186 [Name: G-protein coupled receptor signaling pathway]; GO:0005886 [Name: plasma membrane]	-	-	-	-	-								1	0	1.40551	6.54884	-8.15222	-5.349	-8.15222	-3.89587	-8.15222	-8.15222	-2.25016	-2.32012	-1.65092	-1.26412		-0.319145	0.0466173	1.73121	1.63614	0.566006	-0.196829	0.771274	0.728494	1.00858	0.985316		-3.21831	-0.415091	-3.21831	1.03804	-3.21831
11382	56301	SLC7A10	solute carrier family 7 member 10	19q13.11	3111	GO:0005886 [Name: plasma membrane]; GO:0050900 [Name: leukocyte migration]; GO:0005887 [Name: integral component of plasma membrane]; GO:0006865 [Name: amino acid transport]; GO:0015175 [Name: neutral amino acid transmembrane transporter activity]; GO:0015804 [Name: neutral amino acid transport]; GO:0015825 [Name: L-serine transport]; GO:0016020 [Name: membrane]; GO:0015194 [Name: L-serine transm…	-	-	-	R-HSA-210991; R-HSA-352230	Amino acid transport across the plasma membrane; SLC-mediated transmembrane transport; Hemostasis; Cell surface interactions at the vascular wall; Transport of inorganic cations/anions and amino acids/oligopeptides; Transport of small molecules; Basigin interactions								1	0	3.61938	6.50041	-8.10568	-5.30245	-4.53171	-4.77575	-8.10568	-3.92289	-8.10568	-5.10638	-2.80569	-2.34054		-4.34814	-5.03224	0.00531947	0.197414	-4.7487	-3.78882	-3.57027	-3.18392	-1.7931	-1.20738		-2.79543	0.00778941	0.778535	0.534497	-2.79543
17343	245973	ATP6V1C2	ATPase H+ transporting V1 subunit C2	2p25.1	3502	GO:0008286 [Name: insulin receptor signaling pathway]; GO:0008553 [Name: hydrogen-exporting ATPase activity, phosphorylative mechanism]; GO:0046983 [Name: protein dimerization activity]; GO:0000221 [Name: vacuolar proton-transporting V-type ATPase, V1 domain]; GO:0005765 [Name: lysosomal membrane]; GO:1902600 [Name: hydrogen ion transmembrane transport]; GO:0016241 [Name: regulation of macroautop…	-	hsa05120 [Pathway Title: Epithelial cell signaling in Helicobacter pylori infection]; hsa05110 [Pathway Title: Vibrio cholerae infection]; hsa00190 [Pathway Title: Oxidative phosphorylation]; hsa05323 [Pathway Title: Rheumatoid arthritis]; hsa01100 [Pathway Title: Metabolic pathways]; hsa04145 [Pathway Title: Phagosome]; hsa04966 [Pathway Title: Collecting duct acid secretion]; hsa04721 [Pathway …	-	R-HSA-1222556; R-HSA-77387; R-HSA-917977; R-HSA-983712	Signal Transduction; ROS and RNS production in phagocytes; Signaling by Insulin receptor; Innate Immune System; Signaling by Receptor Tyrosine Kinases; Immune System; Insulin receptor recycling; Ion channel transport; Iron uptake and transport; Transferrin endocytosis and recycling; Transport of small molecules								1	0	1.56737	6.49048	-1.56542	-1.04286	-1.35764	-1.49949	-2.29044	-1.83676	-0.753454	-0.655224	-1.3388	-1.04307		-0.612611	-0.716695	1.44515	1.23656	-0.347397	-0.0681807	0.0634	0.411988	0.884325	0.461869		-0.227107	0.295452	-0.0193251	-0.161172	-0.952125
1512	2150	F2RL1	F2R like trypsin receptor 1	5q13.3	2930	GO:0002690 [Name: positive regulation of leukocyte chemotaxis]; GO:0002741 [Name: positive regulation of cytokine secretion involved in immune response]; GO:0005515 [Name: protein binding]; GO:0005794 [Name: Golgi apparatus]; GO:0007186 [Name: G-protein coupled receptor signaling pathway]; GO:0007204 [Name: positive regulation of cytosolic calcium ion concentration]; GO:0031143 [Name: pseudopodiu…	-	hsa04750 [Pathway Title: Inflammatory mediator regulation of TRP channels]; hsa05143 [Pathway Title: African trypanosomiasis]; hsa04080 [Pathway Title: Neuroactive ligand-receptor interaction]	-	R-HSA-416476; R-HSA-375276	G alpha (q) signalling events; GPCR ligand binding; Signaling by GPCR; Peptide ligand-binding receptors; Signal Transduction; Class A/1 (Rhodopsin-like receptors); GPCR downstream signalling								1	0	1.26328	6.47568	3.40399	3.24803	2.99879	3.25823	3.3707	3.42225	3.64615	3.43892	3.57209	3.50625		0.0354482	0.14228	1.799	1.47859	0.666675	0.591374	0.8014	0.861515	1.31127	1.16312		0.0174506	-0.138512	-0.387753	-0.128312	-0.0158405
1118	1573	CYP2J2	cytochrome P450 family 2 subfamily J member 2	1p32.1	2973	GO:0005506 [Name: iron ion binding]; GO:0005737 [Name: cytoplasm]; GO:0006805 [Name: xenobiotic metabolic process]; GO:0008016 [Name: regulation of heart contraction]; GO:0020037 [Name: heme binding]; GO:0055114 [Name: oxidation-reduction process]; GO:0005789 [Name: endoplasmic reticulum membrane]; GO:0008405 [Name: arachidonic acid 11,12-epoxygenase activity]; GO:0019373 [Name: epoxygenase P450 …	h_eicosanoidPathway [Pathway Title: Eicosanoid Metabolism]	hsa00591 [Pathway Title: Linoleic acid metabolism]; hsa01100 [Pathway Title: Metabolic pathways]; hsa04726 [Pathway Title: Serotonergic synapse]; hsa04913 [Pathway Title: Ovarian steroidogenesis]; hsa00590 [Pathway Title: Arachidonic acid metabolism]; hsa04750 [Pathway Title: Inflammatory mediator regulation of TRP channels]	-	R-HSA-2142670; R-HSA-211981; R-HSA-211935	Phase I - Functionalization of compounds; Fatty acids; Synthesis of epoxy (EET) and dihydroxyeicosatrienoic acids (DHET); Arachidonic acid metabolism; Biological oxidations; Metabolism of lipids; Metabolism; Xenobiotics; Cytochrome P450 - arranged by substrate type; Fatty acid metabolism								1	0	1.37299	6.47201	2.34839	2.34835	3.38502	2.95308	2.26641	2.1282	2.92097	3.04312	2.98271	2.94679		0.551316	0.195033	2.19266	2.05212	1.50672	0.993311	1.28517	1.2492	1.32192	1.77452		-0.383912	-0.383952	0.652714	0.220779	-0.465897
19081	388419	BTBD17	BTB domain containing 17	17q25.1	1727	GO:0045071 [Name: negative regulation of viral genome replication]; GO:0005886 [Name: plasma membrane]; GO:0005576 [Name: extracellular region]; GO:0005737 [Name: cytoplasm]; GO:0009615 [Name: response to virus]	-	-	-	-	-								1	0	1.52571	6.4145	-7.25657	-7.25657	-7.25657	-7.25657	-7.25657	-7.25657	-4.34329	-7.25657	-3.4701	-7.25657		0.53603	0.978685	2.72545	2.92436	1.36235	1.55062	1.63344	1.64647	1.51376	2.16867		-0.669975	-0.669975	-0.669975	-0.669975	-0.669975
17228	221395	ADGRF5	adhesion G protein-coupled receptor F5	6p12.3	6601	GO:0016021 [Name: integral component of membrane]; GO:0045177 [Name: apical part of cell]; GO:0006112 [Name: energy reserve metabolic process]; GO:0045444 [Name: fat cell differentiation]; GO:0009986 [Name: cell surface]; GO:0031410 [Name: cytoplasmic vesicle]; GO:0061626 [Name: pharyngeal arch artery morphogenesis]; GO:0005886 [Name: plasma membrane]; GO:0007166 [Name: cell surface receptor sign…	-	-	-	R-HSA-5683826	Metabolism of proteins; Surfactant metabolism								1	0	2.6438	6.383	-9.19099	-9.19099	-9.19099	-9.19099	-9.19099	-9.19099	-9.19099	-9.19099	-9.19099	-9.19099		-3.3408	-3.6683	-0.1724	-0.292652	-2.95031	-2.75618	-3.3679	-2.13327	-0.890808	-1.44958		0	0	0	0	0
3932	5784	PTPN14	protein tyrosine phosphatase non-receptor type 14	1q32.3-q41	18752	GO:0004725 [Name: protein tyrosine phosphatase activity]; GO:0030971 [Name: receptor tyrosine kinase binding]; GO:0005654 [Name: nucleoplasm]; GO:0001946 [Name: lymphangiogenesis]; GO:0003712 [Name: transcription cofactor activity]; GO:0005737 [Name: cytoplasm]; GO:0006470 [Name: protein dephosphorylation]; GO:0071345 [Name: cellular response to cytokine stimulus]; GO:0005515 [Name: protein bindi…	-	-	-	R-HSA-9008059	Interleukin-37 signaling; Cytokine Signaling in Immune system; Interleukin-1 family signaling; Immune System; Signaling by Interleukins								1	0	1.55679	6.36747	0.0959186	0.068573	-0.855947	-0.722608	0.187153	0.18593	0.437439	0.390716	-0.0995423	-0.130135		-3.44629	-2.97473	-1.07915	-1.06773	-2.38243	-2.85692	-2.43379	-2.52938	-1.8805	-2.27013		0.140169	0.112823	-0.811697	-0.678357	0.231403
10325	54507	ADAMTSL4	ADAMTS like 4	1q21.2	6432	GO:0002020 [Name: protease binding]; GO:0030198 [Name: extracellular matrix organization]; GO:0002064 [Name: epithelial cell development]; GO:0005515 [Name: protein binding]; GO:0006915 [Name: apoptotic process]; GO:0006508 [Name: proteolysis]; GO:0043065 [Name: positive regulation of apoptotic process]; GO:0005614 [Name: interstitial matrix]; GO:0005788 [Name: endoplasmic reticulum lumen]; GO:00…	-	-	-	R-HSA-5083635; R-HSA-5173214	Diseases associated with O-glycosylation of proteins; Diseases of glycosylation; Metabolism of proteins; Defective B3GALTL causes Peters-plus syndrome (PpS); O-glycosylation of TSR domain-containing proteins; Disease; O-linked glycosylation; Post-translational protein modification								1	0	1.4122	6.36713	-2.72896	-3.09223	-1.88936	-1.71846	-2.08018	-1.95517	-2.11284	-2.01481	-1.18446	-1.14655		-1.36097	-1.53747	0.369507	0.37456	-0.717069	-1.25455	-0.838708	-1.14127	-0.31412	-0.210511		-0.736658	-1.09993	0.10294	0.273837	-0.0878813
15011	117247	SLC16A10	solute carrier family 16 member 10	6q21	11237	GO:0005886 [Name: plasma membrane]; GO:0015801 [Name: aromatic amino acid transport]; GO:0015171 [Name: amino acid transmembrane transporter activity]; GO:0015349 [Name: thyroid hormone transmembrane transporter activity]; GO:0005887 [Name: integral component of plasma membrane]; GO:0008028 [Name: monocarboxylic acid transmembrane transporter activity]; GO:0015173 [Name: aromatic amino acid trans…	-	hsa04919 [Pathway Title: Thyroid hormone signaling pathway]; hsa04974 [Pathway Title: Protein digestion and absorption]	-	R-HSA-352230	Amino acid transport across the plasma membrane; Transport of small molecules; SLC-mediated transmembrane transport; Transport of inorganic cations/anions and amino acids/oligopeptides								1	0	1.41055	6.32697	0.980479	0.841634	-0.400611	-0.223388	-0.00687011	-0.0230425	1.04004	0.920298	0.468692	0.0443232		-2.25042	-2.23595	-0.572736	-0.844804	-1.06005	-1.24626	-2.08273	-1.65015	-0.727401	-0.820948		0.616323	0.477478	-0.764767	-0.587544	-0.371026
11444	56884	FSTL5	follistatin like 5	4q32.2	5324	GO:0005576 [Name: extracellular region]; GO:0030154 [Name: cell differentiation]; GO:0005515 [Name: protein binding]; GO:0005509 [Name: calcium ion binding]; GO:0007275 [Name: multicellular organism development]	-	-	-	-	-								1	0	2.66937	6.312	-8.88081	-8.88081	-8.88081	-8.88081	-8.88081	-8.88081	-8.88081	-8.88081	-5.9934	-8.88081		-3.38673	-3.92893	-0.115497	-0.18138	-3.30787	-4.56395	-3.37389	-2.40315	-1.51272	-1.44987		-0.288741	-0.288741	-0.288741	-0.288741	-0.288741
8158	23179	RGL1	ral guanine nucleotide dissociation stimulator like 1	1q25.3	5305	GO:0005829 [Name: cytosol]; GO:0019216 [Name: regulation of lipid metabolic process]; GO:0005515 [Name: protein binding]; GO:0007264 [Name: small GTPase mediated signal transduction]; GO:0005575 [Name: cellular_component]; GO:0008321 [Name: Ral guanyl-nucleotide exchange factor activity]	-	hsa04014 [Pathway Title: Ras signaling pathway]	-	R-HSA-1989781	Metabolism; Regulation of lipid metabolism by Peroxisome proliferator-activated receptor alpha (PPARalpha); Metabolism of lipids; PPARA activates gene expression								1	0	1.3702	6.30443	0.197707	0.18293	0.302195	0.349967	0.236894	0.437149	0.704403	0.740097	0.993651	0.951766		-1.08305	-0.714172	0.597444	0.622139	-0.157426	-0.621689	-0.224615	-0.439345	0.635155	0.335768		-0.311969	-0.326746	-0.207481	-0.159708	-0.272782
17675	283078	MKX	mohawk homeobox	10p12.1	4107	GO:0007517 [Name: muscle organ development]; GO:0000981 [Name: RNA polymerase II transcription factor activity, sequence-specific DNA binding]; GO:0006357 [Name: regulation of transcription from RNA polymerase II promoter]; GO:0000790 [Name: nuclear chromatin]; GO:0043565 [Name: sequence-specific DNA binding]	-	-	-	-	-								1	0	1.23247	6.28417	-1.25907	-1.21655	-2.23283	-2.14005	-1.34056	-1.005	-0.791696	-1.16733	-0.821421	-1.37915		-0.289988	0.336182	1.29841	1.15087	1.04056	0.722748	0.868259	1.00271	1.51137	1.30835		0.0762973	0.118812	-0.897459	-0.804685	-0.00519479
5627	8492	PRSS12	serine protease 12	4q26	5725	GO:0008236 [Name: serine-type peptidase activity]; GO:0043195 [Name: terminal bouton]; GO:0004252 [Name: serine-type endopeptidase activity]; GO:0005044 [Name: scavenger receptor activity]; GO:0006887 [Name: exocytosis]; GO:0043083 [Name: synaptic cleft]; GO:0030424 [Name: axon]; GO:0031410 [Name: cytoplasmic vesicle]; GO:0006897 [Name: endocytosis]; GO:0030425 [Name: dendrite]; GO:0005886 [Name:…	-	-	-	-	-								1	0	1.20342	6.26811	-8.98558	-5.28959	-8.98558	-8.98558	-5.67641	-8.98558	-6.0723	-4.12837	-2.70401	-2.96183		-0.0217701	-0.0965571	1.38106	1.25152	0.853827	0.605643	0.833578	0.198393	1.26148	1.04047		-2.7081	0.987895	-2.7081	-2.7081	0.601074
5963	8912	CACNA1H	calcium voltage-gated channel subunit alpha1 H	16p13.3	8620	GO:0035865 [Name: cellular response to potassium ion]; GO:0019228 [Name: neuronal action potential]; GO:0034651 [Name: cortisol biosynthetic process]; GO:0006936 [Name: muscle contraction]; GO:0007520 [Name: myoblast fusion]; GO:0032342 [Name: aldosterone biosynthetic process]; GO:2000344 [Name: positive regulation of acrosome reaction]; GO:0005248 [Name: voltage-gated sodium channel activity]; G…	-	hsa04925 [Pathway Title: Aldosterone synthesis and secretion]; hsa04010 [Pathway Title: MAPK signaling pathway]; hsa04713 [Pathway Title: Circadian entrainment]; hsa04020 [Pathway Title: Calcium signaling pathway]	-	R-HSA-419037	NCAM signaling for neurite out-growth; NCAM1 interactions; Developmental Biology; Axon guidance								1	0	2.67637	6.2641	-5.26369	-4.93676	-4.50017	-3.56724	-3.58995	-2.876	-2.05296	-2.94742	-0.685555	-0.349783		-4.0819	-4.62411	-0.0693811	-0.292645	-4.00304	-6.19492	-3.61751	-3.86549	-2.728	-2.91022		-2.18674	-1.85981	-1.42321	-0.490284	-0.512996
3536	5270	SERPINE2	serpin family E member 2	2q36.1	8957	GO:0004867 [Name: serine-type endopeptidase inhibitor activity]; GO:0021683 [Name: cerebellar granular layer morphogenesis]; GO:0005829 [Name: cytosol]; GO:0008201 [Name: heparin binding]; GO:0010766 [Name: negative regulation of sodium ion transport]; GO:0010951 [Name: negative regulation of endopeptidase activity]; GO:0031091 [Name: platelet alpha granule]; GO:0042628 [Name: mating plug formati…	-	-	-	R-HSA-75205; R-HSA-140837; R-HSA-140875	Common Pathway of Fibrin Clot Formation; Formation of Fibrin Clot (Clotting Cascade); Dissolution of Fibrin Clot; Hemostasis; Intrinsic Pathway of Fibrin Clot Formation								1	0	2.87178	6.24103	-0.746615	-0.494021	-0.15948	-0.405695	-1.7147	-1.13392	-0.101379	-0.150315	-0.118514	-0.125428		-4.61109	-3.89031	-0.245567	-0.133524	-2.15277	-4.03246	-3.32943	-3.41376	-2.20215	-2.41329		-0.231608	0.0209862	0.355527	0.109312	-1.1997
12221	64168	NECAB1	N-terminal EF-hand calcium binding protein 1	8q21.3	6202	GO:0005737 [Name: cytoplasm]; GO:0005509 [Name: calcium ion binding]; GO:0042984 [Name: regulation of amyloid precursor protein biosynthetic process]; GO:0005654 [Name: nucleoplasm]; GO:0003674 [Name: molecular_function]; GO:0008150 [Name: biological_process]; GO:0001835 [Name: blastocyst hatching]; GO:0005829 [Name: cytosol]	-	-	-	-	-								1	0	1.24718	6.15628	-9.10103	-6.29781	-9.10103	-9.10103	-5.79186	-9.10103	-6.18776	-9.10103	-9.10103	-9.10103		-0.463063	-0.633767	0.995449	0.950117	-0.0424239	0.00898873	0.455375	0.221891	0.906751	0.348838		-0.902567	1.90066	-0.902567	-0.902567	2.4066
195	278	AMY1C	amylase alpha 1C (salivary)	1p21.1	6142	GO:0070062 [Name: extracellular exosome]; GO:0004556 [Name: alpha-amylase activity]; GO:0005515 [Name: protein binding]; GO:0046872 [Name: metal ion binding]; GO:0005975 [Name: carbohydrate metabolic process]; GO:0005615 [Name: extracellular space]	-	hsa01100 [Pathway Title: Metabolic pathways]; hsa04973 [Pathway Title: Carbohydrate digestion and absorption]; hsa00500 [Pathway Title: Starch and sucrose metabolism]; hsa04970 [Pathway Title: Salivary secretion]	-	R-HSA-189085	-								1	0	1.72616	6.09994	-9.08701	-6.28379	-5.51304	-9.08701	-9.08701	-9.08701	-9.08701	-9.08701	-9.08701	-9.08701		-2.24821	-1.77744	0.419598	0.332029	-2.84634	-1.7418	-2.07542	-1.67779	-0.92392	-0.684889		-0.637719	2.1655	2.93625	-0.637719	-0.637719
6215	9283	GPR37L1	G protein-coupled receptor 37 like 1	1q32.1	6529	GO:0003085 [Name: negative regulation of systemic arterial blood pressure]; GO:0007186 [Name: G-protein coupled receptor signaling pathway]; GO:0045879 [Name: negative regulation of smoothened signaling pathway]; GO:1903206 [Name: negative regulation of hydrogen peroxide-induced cell death]; GO:0005886 [Name: plasma membrane]; GO:0036505 [Name: prosaposin receptor activity]; GO:0048712 [Name: neg…	-	-	-	R-HSA-375276; R-HSA-418594	Peptide ligand-binding receptors; Signal Transduction; Signaling by GPCR; GPCR downstream signalling; Class A/1 (Rhodopsin-like receptors); G alpha (i) signalling events; GPCR ligand binding								1	0	1.36825	6.07778	-5.79201	-6.37194	-4.66307	-9.17516	-9.17516	-9.17516	-4.8106	-5.26902	-6.28775	-5.62956		-1.30271	-0.904391	0.427544	0.650316	-0.903265	-1.39596	-0.171195	-0.708559	0.122938	0.120199		0.842931	0.263007	1.97187	-2.54022	-2.54022
15937	145407	ARMH4	armadillo like helical domain containing 4	14q23.1	7450	GO:0016021 [Name: integral component of membrane]	-	-	-	-	-								1	0	1.35903	6.02318	-5.05324	-5.12218	-2.58301	-3.16695	-3.3795	-4.22303	-3.17837	-3.21658	-3.08398	-3.12257		-1.244	-1.36399	0.267827	0.664566	0.0295929	-0.528043	-1.07614	-0.869266	-0.204736	-0.168596		-1.4403	-1.50924	1.02993	0.445993	0.23344
11860	57636	ARHGAP23	Rho GTPase activating protein 23	17q12	16093	GO:0051056 [Name: regulation of small GTPase mediated signal transduction]; GO:0005829 [Name: cytosol]; GO:0070062 [Name: extracellular exosome]; GO:0007165 [Name: signal transduction]; GO:0043547 [Name: positive regulation of GTPase activity]; GO:0005096 [Name: GTPase activator activity]	-	-	-	R-HSA-194840	Rho GTPase cycle; Signaling by Rho GTPases; Signal Transduction								1	0	1.25914	6.01902	-5.60381	-6.78067	-4.42239	-6.22031	-4.70923	-5.73564	-4.42501	-4.06806	-2.93299	-2.3546		-2.17126	-2.35353	-0.783859	-0.778806	-1.85775	-1.27058	-1.48843	-1.78819	-1.16228	-0.943754		-0.878541	-2.0554	0.302881	-1.49504	0.0160447
1766	2634	GBP2	guanylate binding protein 2	1p22.2	7223	GO:0000139 [Name: Golgi membrane]; GO:0005829 [Name: cytosol]; GO:0042803 [Name: protein homodimerization activity]; GO:0071346 [Name: cellular response to interferon-gamma]; GO:0003924 [Name: GTPase activity]; GO:0034504 [Name: protein localization to nucleus]; GO:0060333 [Name: interferon-gamma-mediated signaling pathway]; GO:0005654 [Name: nucleoplasm]; GO:0006955 [Name: immune response]; GO:0…	-	-	-	R-HSA-877300; R-HSA-909733	Cytokine Signaling in Immune system; Interferon gamma signaling; Interferon alpha/beta signaling; Immune System; Interferon Signaling								1	0	1.76865	5.97081	-1.68353	-1.82585	-0.869337	-1.13711	-1.98627	-1.35605	-1.43705	-1.50791	-0.883906	-0.993072		-2.33124	-1.6506	0.100427	-0.0554506	-1.00606	-1.74244	-1.1107	-0.79555	-0.055917	-0.562692		-0.315519	-0.457838	0.498671	0.230894	-0.618258
907	1285	COL4A3	collagen type IV alpha 3 chain	2q36.3	9124	GO:0007166 [Name: cell surface receptor signaling pathway]; GO:0008015 [Name: blood circulation]; GO:0008283 [Name: cell proliferation]; GO:0008285 [Name: negative regulation of cell proliferation]; GO:0032836 [Name: glomerular basement membrane development]; GO:0005515 [Name: protein binding]; GO:0005576 [Name: extracellular region]; GO:0031012 [Name: extracellular matrix]; GO:0006919 [Name: act…	-	hsa04151 [Pathway Title: PI3K-Akt signaling pathway]; hsa04974 [Pathway Title: Protein digestion and absorption]; hsa05146 [Pathway Title: Amoebiasis]; hsa05222 [Pathway Title: Small cell lung cancer]; hsa05200 [Pathway Title: Pathways in cancer]; hsa04510 [Pathway Title: Focal adhesion]; hsa04512 [Pathway Title: ECM-receptor interaction]	integrin1_pathway [Longname: Beta1 integrin cell surface interactions]; syndecan_1_pathway [Longname: Syndecan-1-mediated signaling events]; integrin3_pathway [Longname: Beta3 integrin cell surface interactions]; avb3_integrin_pathway [Longname: Integrins in angiogenesis]	R-HSA-186797; R-HSA-2214320; R-HSA-1442490; R-HSA-3000178; R-HSA-8948216; R-HSA-2022090; R-HSA-3000157; R-HSA-1474244; R-HSA-216083; R-HSA-3000171; R-HSA-419037; R-HSA-1650814; R-HSA-2243919	Collagen formation; Integrin cell surface interactions; Collagen chain trimerization; Extracellular matrix organization; Signaling by PDGF; Assembly of collagen fibrils and other multimeric structures; Collagen biosynthesis and modifying enzymes; Developmental Biology; Axon guidance; NCAM signaling for neurite out-growth; NCAM1 interactions; Signal Transduction; Signaling by Receptor Tyrosine Kin…								1	0	2.31632	5.96362	-6.27482	-5.41461	-3.38441	-3.29163	-5.42347	-4.51546	-3.34691	-3.82586	-2.21682	-4.20814		-4.16388	-4.70608	-1.34406	-1.39039	-3.09883	-3.58142	-5.12256	-5.13692	-2.56384	-2.49847		-2.08461	-1.22439	0.805805	0.898579	-1.23326
11812	57575	PCDH10	protocadherin 10	4q28.3	10182	GO:0007155 [Name: cell adhesion]; GO:0005509 [Name: calcium ion binding]; GO:0007156 [Name: homophilic cell adhesion via plasma membrane adhesion molecules]; GO:0005887 [Name: integral component of plasma membrane]	-	-	-	-	-								1	0	1.57672	5.96266	-9.81625	-9.81625	-9.81625	-9.81625	-9.81625	-9.81625	-9.81625	-9.81625	-9.81625	-9.81625		-2.90005	-2.98882	-0.821082	-0.62469	-2.4973	-2.31143	-2.24404	-2.23104	-1.68957	-1.92345		0	0	0	0	0
6477	9622	KLK4	kallikrein related peptidase 4	19q13.41	1935	GO:0030141 [Name: secretory granule]; GO:0005515 [Name: protein binding]; GO:0097186 [Name: amelogenesis]; GO:0004252 [Name: serine-type endopeptidase activity]; GO:0022617 [Name: extracellular matrix disassembly]; GO:0031214 [Name: biomineral tissue development]; GO:0008236 [Name: serine-type peptidase activity]; GO:0005576 [Name: extracellular region]; GO:0046872 [Name: metal ion binding]; GO:0…	-	-	upa_upar_pathway [Longname: Urokinase-type plasminogen activator (uPA) and uPAR-mediated signaling]	-	-								1	0	3.96687	5.95681	6.89204	6.90945	7.50713	7.45737	8.18196	8.16	6.95124	6.94537	8.13327	8.23125		-7.56158	-7.56158	0.347683	0.0517071	-7.56158	-7.56158	-4.72517	-7.56158	-3.49525	-3.74878		-0.644871	-0.627461	-0.0297754	-0.0795406	0.645054
7512	10891	PPARGC1A	PPARG coactivator 1 alpha	4p15.2	10710	GO:0003677 [Name: DNA binding]; GO:0005515 [Name: protein binding]; GO:0005623 [Name: cell]; GO:0005634 [Name: nucleus]; GO:0006094 [Name: gluconeogenesis]; GO:0010822 [Name: positive regulation of mitochondrion organization]; GO:0045820 [Name: negative regulation of glycolytic process]; GO:0048662 [Name: negative regulation of smooth muscle cell proliferation]; GO:0050681 [Name: androgen recepto…	h_pgc1aPathway [Pathway Title: Regulation of PGC-1a]; h_ppargPathway [Pathway Title: Role of PPAR-gamma Coactivators in Obesity and Thermogenesis]; h_carm-erPathway [Pathway Title: CARM1 and Regulation of the Estrogen Receptor]; h_pparaPathway [Pathway Title: Mechanism of Gene Regulation by Peroxisome Proliferators via PPARa(alpha)]	hsa04152 [Pathway Title: AMPK signaling pathway]; hsa04910 [Pathway Title: Insulin signaling pathway]; hsa04922 [Pathway Title: Glucagon signaling pathway]; hsa05016 [Pathway Title: Huntington's disease]; hsa04931 [Pathway Title: Insulin resistance]; hsa04920 [Pathway Title: Adipocytokine signaling pathway]	p38alphabetadownstreampathway [Longname: Signaling mediated by p38-alpha and p38-beta]; hdac_classiii_pathway [Longname: Signaling events mediated by HDAC Class III]; mtor_4pathway [Longname: mTOR signaling pathway]; atf2_pathway [Longname: ATF-2 transcription factor network]	R-HSA-2151209; R-HSA-2151201; R-HSA-9615017; R-HSA-1989781; R-HSA-381340; R-HSA-3899300; R-HSA-400253; R-HSA-8939902	SUMO E3 ligases SUMOylate target proteins; Transcriptional activation of mitochondrial biogenesis; Developmental Biology; Regulation of RUNX2 expression and activity; FOXO-mediated transcription; Generic Transcription Pathway; Metabolism; Metabolism of proteins; SUMOylation; FOXO-mediated transcription of oxidative stress, metabolic and neuronal genes; Post-translational protein modification; Act…								1	0	1.42288	5.95417	-3.82236	-5.24996	-5.3771	-4.35693	-6.58002	-5.7064	-4.81595	-4.05708	-4.5892	-3.64622		-2.05611	-2.38801	-0.38258	-0.588167	-1.30496	-1.54801	-2.44958	-1.75865	-0.880132	-0.928884		0.997762	-0.429838	-0.556977	0.463193	-1.7599
4537	6608	SMO	smoothened, frizzled class receptor	7q32.1	4750	GO:0007494 [Name: midgut development]; GO:0009952 [Name: anterior/posterior pattern specification]; GO:0021542 [Name: dentate gyrus development]; GO:0042475 [Name: odontogenesis of dentin-containing tooth]; GO:0051799 [Name: negative regulation of hair follicle development]; GO:0005794 [Name: Golgi apparatus]; GO:0007228 [Name: positive regulation of hh target transcription factor activity]; GO:0…	h_shhPathway [Pathway Title: Sonic Hedgehog (Shh) Pathway]	hsa04340 [Pathway Title: Hedgehog signaling pathway]; hsa05217 [Pathway Title: Basal cell carcinoma]; hsa05200 [Pathway Title: Pathways in cancer]; hsa05205 [Pathway Title: Proteoglycans in cancer]	hedgehog_glipathway [Longname: Hedgehog signaling events mediated by Gli proteins]; hedgehog_2pathway [Longname: Signaling events mediated by the Hedgehog family]	R-HSA-5610787; R-HSA-5620922; R-HSA-373080; R-HSA-5632684; R-HSA-5635838	Cargo trafficking to the periciliary membrane; Hedgehog 'off' state; Organelle biogenesis and maintenance; BBSome-mediated cargo-targeting to cilium; GPCR ligand binding; Signaling by GPCR; Signaling by Hedgehog; Cilium Assembly; Signal Transduction; Hedgehog 'on' state; Activation of SMO; Class B/2 (Secretin family receptors)								1	0	2.86475	5.9083	2.80282	2.92506	3.03083	3.2703	2.82801	2.93605	3.17435	3.36911	3.23587	3.32991		-4.40634	-3.19354	0.348082	0.205145	-5.35925	-3.11737	-3.87022	-3.22396	-2.05926	-1.68143		-0.287408	-0.16517	-0.0593968	0.180066	-0.262217
3590	5332	PLCB4	phospholipase C beta 4	20p12.3-p12.2	6900	GO:0005829 [Name: cytosol]; GO:0098978 [Name: glutamatergic synapse]; GO:0005634 [Name: nucleus]; GO:0030425 [Name: dendrite]; GO:0050804 [Name: modulation of synaptic transmission]; GO:0007186 [Name: G-protein coupled receptor signaling pathway]; GO:0014069 [Name: postsynaptic density]; GO:0016042 [Name: lipid catabolic process]; GO:0032959 [Name: inositol trisphosphate biosynthetic process]; GO…	-	hsa04611 [Pathway Title: Platelet activation]; hsa04724 [Pathway Title: Glutamatergic synapse]; hsa04970 [Pathway Title: Salivary secretion]; hsa04070 [Pathway Title: Phosphatidylinositol signaling system]; hsa04540 [Pathway Title: Gap junction]; hsa04925 [Pathway Title: Aldosterone synthesis and secretion]; hsa05010 [Pathway Title: Alzheimer's disease]; hsa05146 [Pathway Title: Amoebiasis]; hsa0…	-	R-HSA-1855204; R-HSA-112043; R-HSA-416476	Inositol phosphate metabolism; Opioid Signalling; Signal Transduction; Synthesis of IP3 and IP4 in the cytosol; G alpha (q) signalling events; Signaling by GPCR; G-protein mediated events; Metabolism; PLC beta mediated events; GPCR downstream signalling; G alpha (i) signalling events								1	0	1.56143	5.90123	1.40164	1.54038	1.00107	1.05434	1.73444	1.87473	1.44813	1.45941	1.33686	1.26056		-1.4623	-1.5846	0.666298	0.211908	-0.940055	-0.7163	-0.84246	-0.946561	0.153474	-0.438707		-0.00951714	0.12922	-0.410083	-0.356818	0.323288
9339	28983	TMPRSS11E	transmembrane serine protease 11E	4q13.2	4262	GO:0006508 [Name: proteolysis]; GO:0004252 [Name: serine-type endopeptidase activity]; GO:0005887 [Name: integral component of plasma membrane]; GO:0005576 [Name: extracellular region]; GO:0008236 [Name: serine-type peptidase activity]; GO:0005886 [Name: plasma membrane]; GO:0050890 [Name: cognition]	-	-	-	-	-								1	0	4.20918	5.88981	-2.96985	-2.63384	-0.108269	-0.206673	-2.57379	-3.81881	0.217356	-0.0488761	-0.874867	-1.13497		-4.80229	-8.70077	-0.136599	0.112692	-8.70077	-5.17877	-4.42077	-3.63807	-2.88996	-2.39121		-1.55459	-1.21858	1.30699	1.20859	-1.15853
19585	400954	EML6	EMAP like 6	2p16.1	14253	GO:0005737 [Name: cytoplasm]; GO:0008017 [Name: microtubule binding]; GO:0005874 [Name: microtubule]	-	-	-	-	-								1	0	1.32448	5.88708	-3.59044	-3.79847	-3.51897	-4.1029	-5.10584	-6.11871	-3.33419	-4.15254	-3.70172	-4.85166		-2.31699	-1.99606	-0.4967	-0.983012	-1.26838	-1.80028	-1.26655	-1.27131	-0.695042	-0.839463		0.637105	0.429075	0.708575	0.12464	-0.878297
7255	10551	AGR2	anterior gradient 2, protein disulphide isomerase family member	7p21.1	2764	GO:0005515 [Name: protein binding]; GO:0005783 [Name: endoplasmic reticulum]; GO:0034976 [Name: response to endoplasmic reticulum stress]; GO:1903078 [Name: positive regulation of protein localization to plasma membrane]; GO:0060480 [Name: lung goblet cell differentiation]; GO:0060548 [Name: negative regulation of cell death]; GO:0010811 [Name: positive regulation of cell-substrate adhesion]; GO:…	-	-	-	-	-								1	0	2.40293	5.8812	3.33122	3.25673	5.39057	5.28146	3.14022	3.20558	4.84441	4.71721	4.51463	4.33342		-2.91483	-2.66973	0.522849	0.501968	-2.36211	-1.50026	-2.11198	-1.86755	-1.17942	-0.83656		-0.870321	-0.944819	1.18902	1.07991	-1.06133
14443	91523	PCED1B	PC-esterase domain containing 1B	12q13.11	2618	GO:0005515 [Name: protein binding]	-	-	-	-	-								1	0	1.17034	5.8379	-1.59998	-2.24678	-4.2828	-2.32451	-1.87073	-2.14297	-2.78353	-2.43128	-3.12354	-1.10495		0.505059	0.482521	1.9345	1.59429	0.893103	1.25326	0.872104	0.548598	1.85175	1.64114		0.791122	0.144329	-1.89169	0.0665999	0.52038
1491	2119	ETV5	ETS variant 5	3q27.2	5904	GO:0003700 [Name: transcription factor activity, sequence-specific DNA binding]; GO:0034599 [Name: cellular response to oxidative stress]; GO:0044212 [Name: transcription regulatory region DNA binding]; GO:0060252 [Name: positive regulation of glial cell proliferation]; GO:0060762 [Name: regulation of branching involved in mammary gland duct morphogenesis]; GO:0000790 [Name: nuclear chromatin]; G…	h_IL12Pathway [Pathway Title: IL12 and Stat4 Dependent Signaling Pathway in Th1 Development]	hsa05202 [Pathway Title: Transcriptional misregulation in cancer]	il12_stat4pathway [Longname: IL12 signaling mediated by STAT4]; foxm1pathway [Longname: FOXM1 transcription factor network]	-	-								1	0	1.45439	5.82847	-5.64685	-6.22677	-5.45602	-4.21407	-3.83434	-9.02999	-4.26801	-3.60451	-3.73	-2.42869		-1.84004	-1.30745	-0.441165	-0.155074	-0.445764	-0.567155	-0.992561	-1.0177	0.0185219	0.331769		-0.80292	-1.38284	-0.612099	0.62986	1.00959
11796	57556	SEMA6A	semaphorin 6A	5q23.1	10956	GO:0009887 [Name: animal organ morphogenesis]; GO:0030215 [Name: semaphorin receptor binding]; GO:0030424 [Name: axon]; GO:0001755 [Name: neural crest cell migration]; GO:0005887 [Name: integral component of plasma membrane]; GO:0007399 [Name: nervous system development]; GO:0007166 [Name: cell surface receptor signaling pathway]; GO:1900747 [Name: negative regulation of vascular endothelial grow…	-	hsa04360 [Pathway Title: Axon guidance]	-	R-HSA-416700	Semaphorin interactions; Axon guidance; Developmental Biology; Other semaphorin interactions								1	0	1.26624	5.81782	-3.49734	-3.62293	-3.86768	-4.70385	-6.61278	-3.98969	-3.8703	-3.19482	-3.06162	-3.03385		-2.12935	-2.149	-0.85764	-0.788401	-1.26917	-1.49854	-1.55748	-1.58054	-0.55981	-0.911111		0.448144	0.322557	0.0778082	-0.758361	-2.66729
16320	152015	ROPN1B	rhophilin associated tail protein 1B	3q21.2	4032	GO:0007340 [Name: acrosome reaction]; GO:0031514 [Name: motile cilium]; GO:0046982 [Name: protein heterodimerization activity]; GO:0001932 [Name: regulation of protein phosphorylation]; GO:0098609 [Name: cell-cell adhesion]; GO:0030159 [Name: receptor signaling complex scaffold activity]; GO:0044782 [Name: cilium organization]; GO:0030317 [Name: flagellated sperm motility]; GO:0042803 [Name: prot…	-	-	-	-	-								1	0	1.7939	5.8067	-3.20427	-4.78381	-8.4798	-4.22345	-4.2453	-3.73877	-2.74465	-2.64769	-1.61946	-1.72798		-1.90174	-1.85704	0.0119719	0.27199	-1.07884	-1.05258	-0.865963	-1.13436	-0.390468	0.111325		0.537247	-1.04229	-4.73828	-0.481928	-0.503784
16130	148645	LINC00337	long intergenic non-protein coding RNA 337	1p36.31	2358	-	-	-	-	-	-								1	0	1.85891	5.77627	-0.755919	-1.77987	-1.4323	-1.05321	-1.71982	-1.00588	-1.39481	-0.799767	-1.83317	-1.46289		-1.44632	-1.45764	1.00299	0.993566	-0.771423	-0.54016	-0.133655	-0.730032	0.136437	-0.0465577		0.567846	-0.456104	-0.10854	0.270557	-0.39606
11597	57125	PLXDC1	plexin domain containing 1	17q12	9255	GO:0005515 [Name: protein binding]; GO:0030425 [Name: dendrite]; GO:0005576 [Name: extracellular region]; GO:0005737 [Name: cytoplasm]; GO:0016021 [Name: integral component of membrane]; GO:0005886 [Name: plasma membrane]; GO:0005923 [Name: bicellular tight junction]; GO:0001525 [Name: angiogenesis]; GO:0021510 [Name: spinal cord development]; GO:0043025 [Name: neuronal cell body]; GO:0043235 [Na…	-	-	-	-	-								1	0	1.39115	5.76701	-5.36623	-5.98254	-6.10456	-4.86261	-4.88485	-5.49575	-4.34942	-4.03546	-3.80584	-2.79043		-1.73042	-2.17735	-0.505876	-0.605427	-1.36369	-1.13994	-1.10977	-1.18226	-0.610686	-0.145625		-0.598465	-1.21477	-1.33679	-0.0948355	-0.117083
23178	100505881	MAGI2-AS3	MAGI2 antisense RNA 3	7q21.11	17783	-	-	-	-	-	-								1	0	1.45302	5.75059	-10.6207	-10.6207	-10.6207	-10.6207	-10.6207	-10.6207	-10.6207	-10.6207	-10.6207	-6.13826		-3.63106	-3.45468	-1.80108	-1.84346	-3.38873	-3.77467	-2.85146	-2.82998	-2.08018	-2.27		-0.448247	-0.448247	-0.448247	-0.448247	-0.448247
3776	5582	PRKCG	protein kinase C gamma	19q13.42	3397	GO:0030168 [Name: platelet activation]; GO:2000300 [Name: regulation of synaptic vesicle exocytosis]; GO:0004674 [Name: protein serine/threonine kinase activity]; GO:0048511 [Name: rhythmic process]; GO:1901799 [Name: negative regulation of proteasomal protein catabolic process]; GO:0004697 [Name: protein kinase C activity]; GO:0005911 [Name: cell-cell junction]; GO:0006468 [Name: protein phospho…	-	hsa04014 [Pathway Title: Ras signaling pathway]; hsa04020 [Pathway Title: Calcium signaling pathway]; hsa04070 [Pathway Title: Phosphatidylinositol signaling system]; hsa04650 [Pathway Title: Natural killer cell mediated cytotoxicity]; hsa04972 [Pathway Title: Pancreatic secretion]; hsa05200 [Pathway Title: Pathways in cancer]; hsa05206 [Pathway Title: MicroRNAs in cancer]; hsa04015 [Pathway Titl…	thrombin_par1_pathway [Longname: PAR1-mediated thrombin signaling events]; txa2pathway [Longname: Thromboxane A2 receptor signaling]; il8cxcr1_pathway [Longname: IL8- and CXCR1-mediated signaling events]; nfat_3pathway [Longname: Role of Calcineurin-dependent NFAT signaling in lymphocytes]; retinoic_acid_pathway [Longname: Retinoic acid receptors-mediated signaling]; il8cxcr2_pathway [Longname: I…	R-HSA-114516; R-HSA-418597; R-HSA-5099900; R-HSA-111933; R-HSA-416993; R-HSA-76005	G alpha (z) signalling events; Platelet activation, signaling and aggregation; Signaling by GPCR; Beta-catenin independent WNT signaling; CaM pathway; Hemostasis; Trafficking of GluR2-containing AMPA receptors; G alpha (i) signalling events; G-protein mediated events; Opioid Signalling; Signal Transduction; DAG and IP3 signaling; Neurotransmitter receptors and postsynaptic signal transmission; WN…								1	0	3.14797	5.74277	-8.23256	-8.23256	-4.65859	-4.90263	-8.23256	-8.23256	-4.41837	-8.23256	-2.93257	-3.18681		-5.38138	-4.23901	-0.121563	-0.157028	-4.87559	-4.8515	-4.0935	-3.71152	-2.7808	-2.32334		-2.10638	-2.10638	1.46759	1.22355	-2.10638
1816	2696	GIPR	gastric inhibitory polypeptide receptor	19q13.32	5069	GO:0005515 [Name: protein binding]; GO:0007190 [Name: activation of adenylate cyclase activity]; GO:0009749 [Name: response to glucose]; GO:0032024 [Name: positive regulation of insulin secretion]; GO:0043950 [Name: positive regulation of cAMP-mediated signaling]; GO:0005623 [Name: cell]; GO:0007584 [Name: response to nutrient]; GO:0031018 [Name: endocrine pancreas development]; GO:0016021 [Name:…	-	hsa04024 [Pathway Title: cAMP signaling pathway]; hsa04080 [Pathway Title: Neuroactive ligand-receptor interaction]	-	R-HSA-418555; R-HSA-420092	Class B/2 (Secretin family receptors); Signaling by GPCR; Signal Transduction; G alpha (s) signalling events; GPCR ligand binding; Glucagon-type ligand receptors; GPCR downstream signalling								1	0	1.51704	5.72525	-8.81	-8.81	-8.81	-5.48007	-4.57551	-8.81	-4.44544	-4.90386	-5.92259	-3.04486		-1.50047	-1.30882	0.185166	-0.192848	-0.937288	-0.386589	-0.284198	-0.717808	0.488099	0.327536		-2.44877	-2.44877	-2.44877	0.881164	1.78573
18905	375607	NAT16	N-acetyltransferase 16 (putative)	7q22.1	3885	GO:0016747 [Name: transferase activity, transferring acyl groups other than amino-acyl groups]; GO:0008080 [Name: N-acetyltransferase activity]	-	-	-	-	-								1	0	2.33232	5.71623	-3.15069	-4.18285	-1.79424	-2.22762	-3.23056	-2.30427	-2.87985	-2.427	-0.612569	-0.544215		-2.05251	-1.91783	0.787601	0.667321	-1.73084	-1.46556	-0.388783	-2.20866	0.168649	0.186881		-0.815303	-1.84747	0.541152	0.107765	-0.895173
12666	79365	BHLHE41	basic helix-loop-helix family member e41	12p12.1	3854	GO:0000122 [Name: negative regulation of transcription from RNA polymerase II promoter]; GO:0005515 [Name: protein binding]; GO:0009887 [Name: animal organ morphogenesis]; GO:0043425 [Name: bHLH transcription factor binding]; GO:0070888 [Name: E-box binding]; GO:0000790 [Name: nuclear chromatin]; GO:0001102 [Name: RNA polymerase II activating transcription factor binding]; GO:0001227 [Name: trans…	-	hsa04710 [Pathway Title: Circadian rhythm]	hif1_tfpathway [Longname: HIF-1-alpha transcription factor network]	R-HSA-400253; R-HSA-1368108	BMAL1:CLOCK,NPAS2 activates circadian gene expression; Circadian Clock								1	0	1.11209	5.69455	-1.83973	-1.12483	-0.638697	-0.769187	-0.299506	-0.552477	-0.943809	-0.317422	-0.0319521	-0.468793		-0.167978	-0.042295	1.17247	0.971635	0.204257	0.744196	0.820258	0.857715	1.02373	1.16364		-1.14109	-0.426187	0.0599428	-0.0705477	0.399133
2109	3071	NCKAP1L	NCK associated protein 1 like	12q13.13-q13.2	10560	GO:0030011 [Name: maintenance of cell polarity]; GO:0030295 [Name: protein kinase activator activity]; GO:0031209 [Name: SCAR complex]; GO:0032700 [Name: negative regulation of interleukin-17 production]; GO:0032715 [Name: negative regulation of interleukin-6 production]; GO:0034101 [Name: erythrocyte homeostasis]; GO:0043372 [Name: positive regulation of CD4-positive, alpha-beta T cell different…	-	hsa04810 [Pathway Title: Regulation of actin cytoskeleton]	-	R-HSA-2029482; R-HSA-6798695; R-HSA-5663213; R-HSA-4420097	RHO GTPase Effectors; Signaling by VEGF; Signaling by Rho GTPases; Signal Transduction; Signaling by Receptor Tyrosine Kinases; Fcgamma receptor (FCGR) dependent phagocytosis; Immune System; Neutrophil degranulation; VEGFA-VEGFR2 Pathway; Innate Immune System; RHO GTPases Activate WASPs and WAVEs; Regulation of actin dynamics for phagocytic cup formation								1	0	3.98818	5.66024	-9.86884	-7.06561	-6.29487	-9.86884	-9.86884	-9.86884	-6.95556	-5.41017	-6.08237	-9.86884		-10.0098	-10.0098	-2.55082	-2.3965	-10.0098	-10.0098	-10.0098	-10.0098	-6.85981	-4.93801		-1.75356	1.04966	1.82041	-1.75356	-1.75356
1713	2555	GABRA2	gamma-aminobutyric acid type A receptor alpha2 subunit	4p12	11930	GO:0007268 [Name: chemical synaptic transmission]; GO:0042391 [Name: regulation of membrane potential]; GO:1902476 [Name: chloride transmembrane transport]; GO:0030285 [Name: integral component of synaptic vesicle membrane]; GO:0034220 [Name: ion transmembrane transport]; GO:0005254 [Name: chloride channel activity]; GO:0005886 [Name: plasma membrane]; GO:0032590 [Name: dendrite membrane]; GO:000…	-	hsa04080 [Pathway Title: Neuroactive ligand-receptor interaction]; hsa04723 [Pathway Title: Retrograde endocannabinoid signaling]; hsa05032 [Pathway Title: Morphine addiction]; hsa04727 [Pathway Title: GABAergic synapse]; hsa05033 [Pathway Title: Nicotine addiction]	-	R-HSA-977443	Neurotransmitter receptors and postsynaptic signal transmission; GABA receptor activation; Neuronal System; Transmission across Chemical Synapses								1	0	1.72413	5.6436	-10.0448	-10.0448	-10.0448	-10.0448	-10.0448	-10.0448	-10.0448	-10.0448	-10.0448	-10.0448		-3.37452	-3.7966	-1.25208	-1.45617	-2.56628	-2.87912	-3.03323	-3.06899	-2.29525	-1.98271		0	0	0	0	0
3369	5046	PCSK6	proprotein convertase subtilisin/kexin type 6	15q26.3	13238	GO:0009100 [Name: glycoprotein metabolic process]; GO:0030510 [Name: regulation of BMP signaling pathway]; GO:0005796 [Name: Golgi lumen]; GO:0005886 [Name: plasma membrane]; GO:0007354 [Name: zygotic determination of anterior/posterior axis, embryo]; GO:0008201 [Name: heparin binding]; GO:0004175 [Name: endopeptidase activity]; GO:0005515 [Name: protein binding]; GO:0032940 [Name: secretion by c…	-	-	-	R-HSA-1181150; R-HSA-6809371; R-HSA-8963889; R-HSA-167060	Expression and Processing of Neurotrophins; Signaling by NTRKs; Plasma lipoprotein remodeling; Signaling by NODAL; Keratinization; Signaling by Receptor Tyrosine Kinases; NGF processing; Plasma lipoprotein assembly, remodeling, and clearance; Assembly of active LPL and LIPC lipase complexes; Developmental Biology; Formation of the cornified envelope; Signal Transduction; Transport of small molecu…								1	0	1.78102	5.6132	1.88241	2.00208	1.94633	1.96436	2.16567	2.30516	2.05815	2.16266	2.04365	2.24138		-3.71542	-3.81076	-1.40218	-1.39261	-2.79396	-3.76011	-3.18332	-3.30589	-2.22382	-2.4535		-0.194772	-0.0751015	-0.130858	-0.11283	0.0884878
6001	8989	TRPA1	transient receptor potential cation channel subfamily A member 1	8q21.11	6345	GO:0014070 [Name: response to organic cyclic compound]; GO:0050955 [Name: thermoception]; GO:0070588 [Name: calcium ion transmembrane transport]; GO:0010033 [Name: response to organic substance]; GO:0048265 [Name: response to pain]; GO:0009409 [Name: response to cold]; GO:0019233 [Name: sensory perception of pain]; GO:0032421 [Name: stereocilium bundle]; GO:0005623 [Name: cell]; GO:0015267 [Name:…	-	hsa04750 [Pathway Title: Inflammatory mediator regulation of TRP channels]	-	R-HSA-3295583	TRP channels; Ion channel transport; Stimuli-sensing channels; Transport of small molecules								1	0	1.64876	5.60581	-9.13392	-9.13392	-9.13392	-9.13392	-9.13392	-9.13392	-9.13392	-9.13392	-9.13392	-9.13392		-2.76021	-2.12727	-0.0922918	-0.356653	-1.73297	-2.0671	-1.69431	-1.85521	-1.20449	-1.20563		0	0	0	0	0
24567	100996763	NOTCH2NLB	notch 2 N-terminal like B	1q21.2	1527	GO:0007219 [Name: Notch signaling pathway]; GO:0021987 [Name: cerebral cortex development]; GO:0045747 [Name: positive regulation of Notch signaling pathway]; GO:0005576 [Name: extracellular region]; GO:0005509 [Name: calcium ion binding]; GO:0005515 [Name: protein binding]; GO:0005112 [Name: Notch binding]	-	-	-	-	-								1	0	1.35262	5.59829	1.99436	2.07353	1.89487	1.5952	1.21064	1.6978	2.46363	2.42998	1.90557	2.06791		0.17198	0.361092	1.91617	1.81933	0.735052	1.21923	1.30965	1.26241	1.59369	1.48981		0.0610111	0.140186	-0.03848	-0.338145	-0.722706
17307	222699	TOB2P1	transducer of ERBB2, 2 pseudogene 1	6p22.1	992	-	-	-	-	-	-								1	0	1.79012	5.59742	2.03302	1.88278	1.80279	1.89645	2.34612	2.32008	2.52074	2.60048	3.00463	2.84466		0.022783	-0.526123	1.7389	1.81086	0.583879	0.610107	0.424601	0.67849	1.66997	1.47158		-0.292152	-0.442398	-0.522383	-0.42873	0.0209437
4549	6620	SNCB	synuclein beta	5q35.2	2008	GO:0043524 [Name: negative regulation of neuron apoptotic process]; GO:0004859 [Name: phospholipase inhibitor activity]; GO:0005509 [Name: calcium ion binding]; GO:0005829 [Name: cytosol]; GO:0042417 [Name: dopamine metabolic process]; GO:0007268 [Name: chemical synaptic transmission]; GO:0050808 [Name: synapse organization]; GO:0016234 [Name: inclusion body]; GO:0048488 [Name: synaptic vesicle e…	-	-	-	R-HSA-5660489	MTF1 activates gene expression; Response to metal ions; Cellular responses to external stimuli								1	0	2.53275	5.58847	-7.47406	-7.47406	-1.01019	-1.9418	-4.16489	-3.29127	-1.73891	-1.47485	-0.326481	-0.0491999		-2.19754	-3.48051	1.2633	1.35286	-2.61987	-1.87521	-1.96714	-1.9818	-1.61475	-1.30544		-4.57949	-4.57949	1.88438	0.95277	-1.27032
15136	121601	ANO4	anoctamin 4	12q23.1	6312	GO:0046983 [Name: protein dimerization activity]; GO:0061589 [Name: calcium activated phosphatidylserine scrambling]; GO:0005886 [Name: plasma membrane]; GO:0061591 [Name: calcium activated galactosylceramide scrambling]; GO:0005229 [Name: intracellular calcium activated chloride channel activity]; GO:0034220 [Name: ion transmembrane transport]; GO:0006821 [Name: chloride transport]; GO:0016021 […	-	-	-	R-HSA-2672351	Ion channel transport; Stimuli-sensing channels; Transport of small molecules								1	0	1.82576	5.5869	-9.1264	-9.1264	-9.1264	-5.79647	-9.1264	-9.1264	-6.21312	-9.1264	-9.1264	-9.1264		-2.75269	-2.87818	-0.389039	-0.596499	-2.56726	-1.78119	-1.83282	-2.23738	-1.23988	-1.26998		-0.624321	-0.624321	-0.624321	2.70561	-0.624321
805	1116	CHI3L1	chitinase 3 like 1	1q32.1	3363	GO:0005201 [Name: extracellular matrix structural constituent]; GO:0031012 [Name: extracellular matrix]; GO:0034612 [Name: response to tumor necrosis factor]; GO:0048471 [Name: perinuclear region of cytoplasm]; GO:0005515 [Name: protein binding]; GO:0005576 [Name: extracellular region]; GO:0005615 [Name: extracellular space]; GO:0010800 [Name: positive regulation of peptidyl-threonine phosphoryla…	-	-	-	R-HSA-6798695	Immune System; Innate Immune System; Neutrophil degranulation								1	0	2.94771	5.56272	-4.8349	-4.52206	-3.70596	-2.42796	-8.21805	-8.21805	-8.21805	-5.21875	-5.33064	-4.67245		-3.19783	-5.14461	0.490801	0.250603	-3.92638	-2.93439	-3.37204	-3.29629	-2.19133	-2.04943		0.701785	1.01463	1.83073	3.10873	-2.68136
12990	79949	PLEKHS1	pleckstrin homology domain containing S1	10q25.3	5594	GO:0005515 [Name: protein binding]	-	-	-	-	-								1	0	1.77689	5.56045	0.887097	0.572436	0.0526541	0.251451	-0.506892	-0.262641	0.150569	-0.165076	-0.911204	-0.531525		-2.37413	-2.4438	-0.332398	-0.279658	-2.2568	-3.35333	-1.71077	-1.60674	-0.497149	-0.955428		0.933411	0.618749	0.0989672	0.297764	-0.460579
12405	64859	NABP1	nucleic acid binding protein 1	2q32.3	13811	GO:0000784 [Name: nuclear chromosome, telomeric region]; GO:0003723 [Name: RNA binding]; GO:0005634 [Name: nucleus]; GO:0005829 [Name: cytosol]; GO:0010212 [Name: response to ionizing radiation]; GO:0003697 [Name: single-stranded DNA binding]; GO:0007093 [Name: mitotic cell cycle checkpoint]; GO:0070876 [Name: SOSS complex]; GO:0003677 [Name: DNA binding]; GO:0042795 [Name: snRNA transcription fr…	-	-	-	R-HSA-6807505	RNA Polymerase II Transcription; Gene expression (Transcription); RNA polymerase II transcribes snRNA genes								1	0	1.19556	5.53867	0.574992	0.586976	0.331878	0.0428552	-0.384518	-0.258738	0.435625	0.434025	-0.175897	-0.571067		-2.23604	-2.17231	-0.668918	-1.1029	-1.4449	-1.75483	-1.47144	-1.20571	-1.00791	-0.920479		0.473379	0.485363	0.230264	-0.058758	-0.486131
4257	6258	RXRG	retinoid X receptor gamma	1q23.3	2691	GO:0008270 [Name: zinc ion binding]; GO:0043401 [Name: steroid hormone mediated signaling pathway]; GO:0003700 [Name: transcription factor activity, sequence-specific DNA binding]; GO:0005634 [Name: nucleus]; GO:0006357 [Name: regulation of transcription from RNA polymerase II promoter]; GO:0006367 [Name: transcription initiation from RNA polymerase II promoter]; GO:0032526 [Name: response to ret…	-	hsa05222 [Pathway Title: Small cell lung cancer]; hsa04919 [Pathway Title: Thyroid hormone signaling pathway]; hsa03320 [Pathway Title: PPAR signaling pathway]; hsa04920 [Pathway Title: Adipocytokine signaling pathway]; hsa05216 [Pathway Title: Thyroid cancer]; hsa05202 [Pathway Title: Transcriptional misregulation in cancer]; hsa05200 [Pathway Title: Pathways in cancer]; hsa05223 [Pathway Title:…	retinoic_acid_pathway [Longname: Retinoic acid receptors-mediated signaling]; ar_tf_pathway [Longname: Regulation of Androgen receptor activity]; rxr_vdr_pathway [Longname: RXR and RAR heterodimerization with other nuclear receptor]; a6b1_a6b4_integrin_pathway [Longname: a6b1 and a6b4 Integrin signaling]	R-HSA-383280; R-HSA-5362517	Nuclear Receptor transcription pathway; Gene expression (Transcription); Signaling by Nuclear Receptors; RNA Polymerase II Transcription; Generic Transcription Pathway; Signaling by Retinoic Acid; Signal Transduction								1	0	2.75493	5.52559	-7.89644	-7.89644	-7.89644	-7.89644	-7.89644	-7.89644	-7.89644	-7.89644	-5.00903	-7.89644		-4.1389	-3.90289	-0.504838	-0.304397	-2.63857	-2.61278	-3.05043	-2.97468	-1.58387	-1.61374		-0.288741	-0.288741	-0.288741	-0.288741	-0.288741
2558	3762	KCNJ5	potassium voltage-gated channel subfamily J member 5	11q24.3	6237	GO:0099625 [Name: ventricular cardiac muscle cell membrane repolarization]; GO:1990573 [Name: potassium ion import across plasma membrane]; GO:0006813 [Name: potassium ion transport]; GO:0098915 [Name: membrane repolarization during ventricular cardiac muscle cell action potential]; GO:0005242 [Name: inward rectifier potassium channel activity]; GO:0098914 [Name: membrane repolarization during at…	-	hsa04915 [Pathway Title: Estrogen signaling pathway]; hsa04723 [Pathway Title: Retrograde endocannabinoid signaling]; hsa05032 [Pathway Title: Morphine addiction]; hsa04713 [Pathway Title: Circadian entrainment]; hsa04728 [Pathway Title: Dopaminergic synapse]; hsa04726 [Pathway Title: Serotonergic synapse]; hsa04921 [Pathway Title: Oxytocin signaling pathway]	-	R-HSA-997272; R-HSA-1296041	Potassium Channels; Activation of GABAB receptors; G protein gated Potassium channels; Inhibition of voltage gated Ca2+ channels via Gbeta/gamma subunits; GABA receptor activation; Activation of G protein gated Potassium channels; GABA B receptor activation; Inwardly rectifying K+ channels; Neuronal System; Neurotransmitter receptors and postsynaptic signal transmission; Transmission across Chemi…								1	0	1.64339	5.51415	-9.10915	-9.10915	-9.10915	-9.10915	-5.79998	-9.10915	-9.10915	-9.10915	-9.10915	-9.10915		-2.62966	-2.60077	-0.68592	-0.549579	-1.79021	-2.2631	-1.92185	-2.22013	-1.09756	-1.14623		-0.330917	-0.330917	-0.330917	-0.330917	2.97825
13516	83741	TFAP2D	transcription factor AP-2 delta	6p12.3	1856	GO:0000977 [Name: RNA polymerase II regulatory region sequence-specific DNA binding]; GO:0000790 [Name: nuclear chromatin]; GO:0043524 [Name: negative regulation of neuron apoptotic process]; GO:0005667 [Name: transcription factor complex]; GO:0000981 [Name: RNA polymerase II transcription factor activity, sequence-specific DNA binding]; GO:0045944 [Name: positive regulation of transcription from…	-	-	-	R-HSA-8866904; R-HSA-8866907	Activation of the TFAP2 (AP-2) family of transcription factors; Negative regulation of activity of TFAP2 (AP-2) family transcription factors; Transcriptional regulation by the AP-2 (TFAP2) family of transcription factors; Generic Transcription Pathway; Gene expression (Transcription); RNA Polymerase II Transcription								1	0	1.37736	5.50406	-7.3605	-7.3605	-7.3605	-7.3605	-7.3605	-7.3605	-7.3605	-7.3605	-7.3605	-7.3605		-0.109517	0.362043	1.1967	1.31203	0.77432	0.847802	1.3104	0.807399	1.96998	1.82182		0	0	0	1.06581e-14	0
595	834	CASP1	caspase 1	11q22.3	3698	GO:0071260 [Name: cellular response to mechanical stimulus]; GO:0006508 [Name: proteolysis]; GO:0016540 [Name: protein autoprocessing]; GO:0032991 [Name: macromolecular complex]; GO:0097179 [Name: protease inhibitor complex]; GO:0097190 [Name: apoptotic signaling pathway]; GO:0097199 [Name: cysteine-type endopeptidase activity involved in apoptotic signaling pathway]; GO:0008656 [Name: cysteine-t…	h_caspasePathway [Pathway Title: Caspase Cascade in Apoptosis]; h_d4gdiPathway [Pathway Title: D4-GDI Signaling Pathway]; h_il18Pathway [Pathway Title: IL 18 Signaling Pathway]	hsa05132 [Pathway Title: Salmonella infection]; hsa04621 [Pathway Title: NOD-like receptor signaling pathway]; hsa05164 [Pathway Title: Influenza A]; hsa04623 [Pathway Title: Cytosolic DNA-sensing pathway]; hsa05133 [Pathway Title: Pertussis]; hsa05014 [Pathway Title: Amyotrophic lateral sclerosis (ALS)]; hsa05134 [Pathway Title: Legionellosis]	anthraxpathway [Longname: Cellular roles of Anthrax toxin]; ifngpathway [Longname: IFN-gamma pathway]; il1pathway [Longname: IL1-mediated signaling events]; p53downstreampathway [Longname: Direct p53 effectors]	R-HSA-168638; R-HSA-6803207; R-HSA-844456; R-HSA-9008059; R-HSA-844615; R-HSA-844623; R-HSA-448706	Signaling by Interleukins; Transcriptional Regulation by TP53; Cytokine Signaling in Immune system; Generic Transcription Pathway; Immune System; Nucleotide-binding domain, leucine rich repeat containing receptor (NLR) signaling pathways; TP53 Regulates Transcription of Cell Death Genes; Gene expression (Transcription); Interleukin-1 family signaling; NOD1/2 Signaling Pathway; The AIM2 inflammaso…								1	0	1.17572	5.48288	-8.35505	-8.35505	-4.78108	-8.35505	-8.35505	-8.35505	-8.35505	-5.35575	-8.35505	-8.35505		-0.736772	-0.738945	0.542455	0.589006	0.0814535	0.290215	-0.065648	-0.115222	0.484402	0.479965		-0.657327	-0.657327	2.91664	-0.657327	-0.657327
17407	253827	MSRB3	methionine sulfoxide reductase B3	12q14.3	7405	GO:0005739 [Name: mitochondrion]; GO:0005829 [Name: cytosol]; GO:0008270 [Name: zinc ion binding]; GO:0033745 [Name: L-methionine-(R)-S-oxide reductase activity]; GO:0030091 [Name: protein repair]; GO:0006979 [Name: response to oxidative stress]; GO:0033743 [Name: peptide-methionine (R)-S-oxide reductase activity]; GO:0005783 [Name: endoplasmic reticulum]; GO:0005515 [Name: protein binding]; GO:0…	-	-	-	R-HSA-5676934	Metabolism of proteins; Protein repair								1	0	4.10522	5.48189	-4.08128	-3.58017	-1.99368	-1.47143	-2.48822	-2.78109	-1.59792	-1.45673	-0.447042	-0.807222		-9.49774	-6.28336	-1.33569	-1.41009	-9.49774	-5.97574	-6.66134	-5.3925	-4.47513	-3.44758		-2.0108	-1.50969	0.0767939	0.599048	-0.417741
10095	51661	FKBP7	FKBP prolyl isomerase 7	2q31.2	3080	GO:0000413 [Name: protein peptidyl-prolyl isomerization]; GO:0003755 [Name: peptidyl-prolyl cis-trans isomerase activity]; GO:0005509 [Name: calcium ion binding]; GO:0005515 [Name: protein binding]; GO:0005788 [Name: endoplasmic reticulum lumen]	-	-	-	-	-								1	0	1.48426	5.47334	-1.66662	-0.747294	-0.245195	-0.733667	-0.605489	0.0150927	0.0479656	0.00600431	0.567559	0.498882		-0.427362	-0.0480025	1.51148	1.52426	0.889513	-0.375888	0.618571	0.597236	1.25516	1.00009		-1.38035	-0.461017	0.0410817	-0.447391	-0.319213
14580	92949	ADAMTSL1	ADAMTS like 1	9p22.2-p22.1	13446	GO:0005576 [Name: extracellular region]; GO:0008233 [Name: peptidase activity]; GO:0006508 [Name: proteolysis]; GO:0005788 [Name: endoplasmic reticulum lumen]	-	-	-	R-HSA-5173214; R-HSA-5083635	Disease; Diseases associated with O-glycosylation of proteins; O-glycosylation of TSR domain-containing proteins; Defective B3GALTL causes Peters-plus syndrome (PpS); Diseases of glycosylation; Post-translational protein modification; Metabolism of proteins; O-linked glycosylation								1	0	2.60405	5.46082	-4.94188	-4.44078	-6.64344	-5.40148	-6.90824	-5.47638	-5.85285	-5.04826	-4.70026	-5.73494		-5.50907	-5.26552	-2.1963	-2.10136	-4.95953	-4.36002	-4.02116	-5.29564	-2.78824	-3.31911		0.572969	1.07407	-1.12859	0.113372	-1.39339
12734	79628	SH3TC2	SH3 domain and tetratricopeptide repeats 2	5q32	15165	GO:0005886 [Name: plasma membrane]; GO:0032287 [Name: peripheral nervous system myelin maintenance]; GO:1901184 [Name: regulation of ERBB signaling pathway]; GO:0031410 [Name: cytoplasmic vesicle]; GO:0033157 [Name: regulation of intracellular protein transport]	-	-	-	-	-								1	0	2.18665	5.43419	-4.54296	-5.44144	-6.817	-5.57505	-7.0818	-7.13086	-4.84461	-4.55887	-6.6045	-5.90851		-4.54079	-5.43909	-2.19536	-2.53702	-4.55958	-4.12421	-3.81191	-4.17342	-2.79273	-2.96003		1.3076	0.409117	-0.966445	0.275514	-1.23124
19702	401720	FIGNL2	fidgetin like 2	12q13.13	4973	GO:0008568 [Name: microtubule-severing ATPase activity]; GO:0031122 [Name: cytoplasmic microtubule organization]; GO:0010569 [Name: regulation of double-strand break repair via homologous recombination]; GO:0016887 [Name: ATPase activity]; GO:0005524 [Name: ATP binding]; GO:0005634 [Name: nucleus]; GO:0051013 [Name: microtubule severing]	-	-	-	-	-								1	0	1.41495	5.43115	-2.9344	-3.00579	-3.30229	-3.56431	-2.79638	-3.32617	-3.23605	-3.61327	-2.50085	-3.33259		-1.72285	-1.69387	-0.13233	-0.137313	-1.30387	-1.00321	-1.29724	-0.944553	-0.387348	-0.169321		0.226812	0.15542	-0.141083	-0.403103	0.364833
6707	9882	TBC1D4	TBC1 domain family member 4	13q22.2	8032	GO:0005096 [Name: GTPase activator activity]; GO:0006886 [Name: intracellular protein transport]; GO:0031982 [Name: vesicle]; GO:0005515 [Name: protein binding]; GO:0031339 [Name: negative regulation of vesicle fusion]; GO:0017137 [Name: Rab GTPase binding]; GO:0005829 [Name: cytosol]; GO:0016192 [Name: vesicle-mediated transport]; GO:0032869 [Name: cellular response to insulin stimulus]; GO:0090…	-	hsa04919 [Pathway Title: Thyroid hormone signaling pathway]; hsa04931 [Pathway Title: Insulin resistance]	pi3kciaktpathway [Longname: Class I PI3K signaling events mediated by Akt]; insulin_glucose_pathway [Longname: Insulin-mediated glucose transport]	R-HSA-1445148	Translocation of SLC2A4 (GLUT4) to the plasma membrane; Vesicle-mediated transport; Membrane Trafficking								1	0	2.31875	5.41836	1.26442	1.11824	0.807425	0.636798	1.99507	2.11533	1.28986	1.22211	1.1177	1.28306		-4.45384	-3.0899	-0.708746	-0.748214	-2.15511	-3.39751	-2.52614	-2.9964	-2.0449	-1.94739		-0.0205816	-0.166758	-0.477577	-0.648204	0.710072
3839	5657	PRTN3	proteinase 3	19p13.3	2253	GO:0004252 [Name: serine-type endopeptidase activity]; GO:0030574 [Name: collagen catabolic process]; GO:0043547 [Name: positive regulation of GTPase activity]; GO:0044853 [Name: plasma membrane raft]; GO:0097029 [Name: mature conventional dendritic cell differentiation]; GO:0005515 [Name: protein binding]; GO:0006509 [Name: membrane protein ectodomain proteolysis]; GO:0005886 [Name: plasma membr…	-	-	cmyb_pathway [Longname: C-MYB transcription factor network]	R-HSA-6803157; R-HSA-140875; R-HSA-449836; R-HSA-6798695	Signaling by Interleukins; Antimicrobial peptides; Innate Immune System; Immune System; Cytokine Signaling in Immune system; Neutrophil degranulation; Hemostasis; Common Pathway of Fibrin Clot Formation; Formation of Fibrin Clot (Clotting Cascade); Other interleukin signaling								1	0	4.01253	5.40723	-7.64015	-7.64015	-7.64015	-4.31022	-7.64015	-7.64015	-7.64015	-7.64015	-2.59589	-4.09455		-7.78109	-7.78109	-0.111748	-0.519398	-7.78109	-7.78109	-4.04939	-4.59437	-4.63112	-2.45345		-1.19198	-1.19198	-1.19198	2.13795	-1.19198
2572	3778	KCNMA1	potassium calcium-activated channel subfamily M alpha 1	10q22.3	35644	GO:0005886 [Name: plasma membrane]; GO:0005901 [Name: caveola]; GO:0006813 [Name: potassium ion transport]; GO:0034465 [Name: response to carbon monoxide]; GO:0034765 [Name: regulation of ion transmembrane transport]; GO:0045794 [Name: negative regulation of cell volume]; GO:0060072 [Name: large conductance calcium-activated potassium channel activity]; GO:0060087 [Name: relaxation of vascular sm…	-	hsa04972 [Pathway Title: Pancreatic secretion]; hsa04911 [Pathway Title: Insulin secretion]; hsa04270 [Pathway Title: Vascular smooth muscle contraction]; hsa04924 [Pathway Title: Renin secretion]; hsa04970 [Pathway Title: Salivary secretion]; hsa04022 [Pathway Title: cGMP-PKG signaling pathway]	-	R-HSA-418457; R-HSA-1296052	Neuronal System; Ca2+ activated K+ channels; Potassium Channels; cGMP effects; Nitric oxide stimulates guanylate cyclase; Platelet homeostasis; Hemostasis								1	0	1.54801	5.3929	1.28475	1.20319	1.42363	1.30163	1.92322	1.88246	1.736	1.73931	1.75028	1.70558		-4.37291	-4.0641	-2.31204	-1.88655	-3.58827	-4.45818	-3.71432	-4.34518	-3.16886	-3.03277		-0.310259	-0.391812	-0.171374	-0.293378	0.328213
610	858	CAV2	caveolin 2	7q31.2	6207	GO:0002080 [Name: acrosomal membrane]; GO:0005515 [Name: protein binding]; GO:0007029 [Name: endoplasmic reticulum organization]; GO:0000139 [Name: Golgi membrane]; GO:0005634 [Name: nucleus]; GO:0030133 [Name: transport vesicle]; GO:0032991 [Name: macromolecular complex]; GO:0048471 [Name: perinuclear region of cytoplasm]; GO:0048741 [Name: skeletal muscle fiber development]; GO:0031234 [Name: e…	-	hsa05100 [Pathway Title: Bacterial invasion of epithelial cells]; hsa04144 [Pathway Title: Endocytosis]; hsa05205 [Pathway Title: Proteoglycans in cancer]; hsa04510 [Pathway Title: Focal adhesion]	syndecan_2_pathway [Longname: Syndecan-2-mediated signaling events]	R-HSA-9009391	Extra-nuclear estrogen signaling; Signal Transduction; ESR-mediated signaling; Signaling by Nuclear Receptors								1	0	1.4848	5.38428	-9.1022	-9.1022	-9.1022	-5.77227	-9.1022	-9.1022	-5.288	-9.1022	-4.76604	-9.1022		-1.97597	-2.47944	-0.282547	-0.135818	-1.8702	-2.25614	-1.19263	-1.21871	-1.17277	-0.947279		-1.14803	-1.14803	-1.14803	2.1819	-1.14803
22084	100130238	LOC100130238	uncharacterized LOC100130238	12q24.33	4300	-	-	-	-	-	-								1	0	3.60309	5.37525	-8.57264	-5.76941	-4.06055	-4.31629	-4.33814	-8.57264	-2.83749	-4.11397	-1.36137	-3.52688		-8.71358	-8.71358	-1.59347	-1.62064	-8.71358	-8.71358	-8.71358	-8.71358	-5.56361	-4.35045		-3.8257	-1.02248	0.68639	0.430651	0.408795
16706	166824	RASSF6	Ras association domain family member 6	4q13.3	6630	GO:0042981 [Name: regulation of apoptotic process]; GO:0006915 [Name: apoptotic process]; GO:0005515 [Name: protein binding]; GO:0007165 [Name: signal transduction]	-	hsa04390 [Pathway Title: Hippo signaling pathway]	-	-	-								1	0	1.26489	5.36004	-9.19731	-9.19731	-9.19731	-9.19731	-9.19731	-9.19731	-9.19731	-9.19731	-9.19731	-9.19731		-1.53344	-1.23867	0.29264	0.0130799	-0.386167	-1.08492	-0.487508	-0.588097	-0.228823	-0.254252		0	0	0	0	0
16383	153579	BTNL9	butyrophilin like 9	5q35.3	5563	GO:0009897 [Name: external side of plasma membrane]; GO:0050776 [Name: regulation of immune response]; GO:0050852 [Name: T cell receptor signaling pathway]; GO:0005886 [Name: plasma membrane]; GO:0016021 [Name: integral component of membrane]; GO:0005102 [Name: receptor binding]	-	-	-	R-HSA-8851680	Adaptive Immune System; Butyrophilin (BTN) family interactions; Immune System								1	0	3.63762	5.35082	-0.0309531	0.208371	-0.967428	-0.952315	-0.614007	-0.979318	-0.771917	-0.706556	0.195764	-0.0328715		-5.18662	-4.39329	0.0744216	0.0871943	-5.58719	-2.6774	-2.54384	-4.97987	-2.00938	-1.84567		0.43417	0.673494	-0.502305	-0.487192	-0.148884
4543	6614	SIGLEC1	sialic acid binding Ig like lectin 1	20p13	7886	GO:0006897 [Name: endocytosis]; GO:0016021 [Name: integral component of membrane]; GO:0005576 [Name: extracellular region]; GO:0006954 [Name: inflammatory response]; GO:0030246 [Name: carbohydrate binding]; GO:0007160 [Name: cell-matrix adhesion]; GO:0005886 [Name: plasma membrane]; GO:0098609 [Name: cell-cell adhesion]	-	hsa04514 [Pathway Title: Cell adhesion molecules (CAMs)]	-	R-HSA-198933	Immunoregulatory interactions between a Lymphoid and a non-Lymphoid cell; Adaptive Immune System; Immune System								1	0	1.86411	5.34979	-9.44759	-9.44759	-9.44759	-9.44759	-9.44759	-9.44759	-9.44759	-9.44759	-6.56019	-9.44759		-3.7645	-2.82484	-0.858766	-0.88802	-2.51315	-1.94277	-2.49967	-2.65095	-1.95984	-1.70619		-0.288741	-0.288741	-0.288741	-0.288741	-0.288741
16118	148345	C1orf127	chromosome 1 open reading frame 127	1p36.22	3573	GO:0007507 [Name: heart development]	-	-	-	-	-								1	0	1.79333	5.34411	-8.30544	-8.30544	-8.30544	-8.30544	-8.30544	-8.30544	-8.30544	-8.30544	-8.30544	-4.75983		-1.82594	-1.21689	0.713149	0.496871	-0.904485	-0.406416	-0.865829	-0.377721	-0.254452	0.392358		-0.35456	-0.35456	-0.35456	-0.35456	-0.35456
3830	5646	PRSS3	serine protease 3	9p13.3	1363	GO:0009235 [Name: cobalamin metabolic process]; GO:0019730 [Name: antimicrobial humoral response]; GO:0005509 [Name: calcium ion binding]; GO:0006508 [Name: proteolysis]; GO:0043312 [Name: neutrophil degranulation]; GO:0007586 [Name: digestion]; GO:0043542 [Name: endothelial cell migration]; GO:0004252 [Name: serine-type endopeptidase activity]; GO:0005576 [Name: extracellular region]; GO:0005615…	-	hsa04080 [Pathway Title: Neuroactive ligand-receptor interaction]; hsa04972 [Pathway Title: Pancreatic secretion]; hsa05164 [Pathway Title: Influenza A]; hsa04974 [Pathway Title: Protein digestion and absorption]	-	R-HSA-6798695; R-HSA-6803157; R-HSA-196741; R-HSA-1462054	Defensins; Metabolism of vitamins and cofactors; Neutrophil degranulation; Alpha-defensins; Antimicrobial peptides; Immune System; Cobalamin (Cbl, vitamin B12) transport and metabolism; Metabolism; Metabolism of water-soluble vitamins and cofactors; Innate Immune System								1	0	2.49194	5.33266	-3.53194	-6.91509	-2.403	-3.58515	-1.4054	-6.91509	-4.00181	-2.45642	-3.12862	-2.43262		-1.23199	-2.36422	1.76468	1.67357	-0.506413	-1.63143	-1.59671	-0.437429	0.0196999	0.119715		0.145574	-3.23757	1.27452	0.0923576	2.27211
1758	2626	GATA4	GATA binding protein 4	8p23.1	8886	GO:0003713 [Name: transcription coactivator activity]; GO:0005654 [Name: nucleoplasm]; GO:0010667 [Name: negative regulation of cardiac muscle cell apoptotic process]; GO:0030513 [Name: positive regulation of BMP signaling pathway]; GO:0051525 [Name: NFAT protein binding]; GO:0061049 [Name: cell growth involved in cardiac muscle cell development]; GO:0070410 [Name: co-SMAD binding]; GO:0090575 [N…	h_nfatPathway [Pathway Title: NFAT and Hypertrophy of the heart (Transcription in the broken heart)]; h_hopPathway [Pathway Title: Hop Pathway in Cardiac Development]; h_alkPathway [Pathway Title: ALK in cardiac myocytes]	hsa04919 [Pathway Title: Thyroid hormone signaling pathway]; hsa04022 [Pathway Title: cGMP-PKG signaling pathway]	hes_heypathway [Longname: Notch-mediated HES/HEY network]	R-HSA-2032785; R-HSA-983231; R-HSA-400511; R-HSA-5578768	Incretin synthesis, secretion, and inactivation; Synthesis, secretion, and inactivation of Glucose-dependent Insulinotropic Polypeptide (GIP); Factors involved in megakaryocyte development and platelet production; YAP1- and WWTR1 (TAZ)-stimulated gene expression; Gene expression (Transcription); Generic Transcription Pathway; Metabolism of proteins; Muscle contraction; RNA Polymerase II Transcrip…								1	0	3.80472	5.32384	-9.61983	-9.61983	-9.61983	-9.61983	-6.31067	-9.61983	-6.70656	-9.61983	-9.61983	-6.07423		-9.76078	-9.76078	-2.46132	-2.66784	-9.76078	-9.76078	-6.02908	-9.76078	-5.13848	-5.94798		-0.976805	-0.976805	-0.976805	-0.976805	2.33236
12328	64699	TMPRSS3	transmembrane serine protease 3	21q22.3	4958	GO:0004252 [Name: serine-type endopeptidase activity]; GO:0017080 [Name: sodium channel regulator activity]; GO:0005623 [Name: cell]; GO:0016021 [Name: integral component of membrane]; GO:0005783 [Name: endoplasmic reticulum]; GO:0006883 [Name: cellular sodium ion homeostasis]; GO:0006897 [Name: endocytosis]; GO:0043025 [Name: neuronal cell body]; GO:0005789 [Name: endoplasmic reticulum membrane]…	-	-	-	-	-								1	0	1.40823	5.32187	-8.77806	-8.77806	-8.77806	-8.77806	-8.77806	-8.77806	-8.77806	-8.77806	-5.89065	-8.77806		-1.30591	-1.95062	-0.0692083	0.0968606	-0.69199	-0.768413	-0.972416	-0.647518	-0.183195	-0.254945		-0.288741	-0.288741	-0.288741	-0.288741	-0.288741
5820	8736	MYOM1	myomesin 1	18p11.31	6574	GO:0002074 [Name: extraocular skeletal muscle development]; GO:0030240 [Name: skeletal muscle thin filament assembly]; GO:0048739 [Name: cardiac muscle fiber development]; GO:0050714 [Name: positive regulation of protein secretion]; GO:0055003 [Name: cardiac myofibril assembly]; GO:0030017 [Name: sarcomere]; GO:0042802 [Name: identical protein binding]; GO:0005863 [Name: striated muscle myosin th…	-	-	-	-	-								1	0	1.47333	5.31171	-3.59509	-4.94171	-4.67298	-4.92872	-4.39139	-3.47128	-4.11184	-4.7264	-3.66793	-3.41993		-1.93409	-2.56232	-0.66022	-0.953916	-1.31236	-1.60661	-1.49143	-1.49344	-0.512383	-0.487278		0.59764	-0.748984	-0.480256	-0.735994	-0.198664
3451	5154	PDGFA	platelet derived growth factor subunit A	7p22.3	4151	GO:0000165 [Name: MAPK cascade]; GO:0031093 [Name: platelet alpha granule lumen]; GO:0043588 [Name: skin development]; GO:0001775 [Name: cell activation]; GO:0005788 [Name: endoplasmic reticulum lumen]; GO:0007267 [Name: cell-cell signaling]; GO:0014910 [Name: regulation of smooth muscle cell migration]; GO:0005518 [Name: collagen binding]; GO:0009887 [Name: animal organ morphogenesis]; GO:003003…	h_pparaPathway [Pathway Title: Mechanism of Gene Regulation by Peroxisome Proliferators via PPARa(alpha)]; h_edg1Pathway [Pathway Title: Phospholipids as signalling intermediaries]; h_inflamPathway [Pathway Title: Cytokines and Inflammatory Response]; h_pdgfPathway [Pathway Title: PDGF Signaling Pathway]	hsa05206 [Pathway Title: MicroRNAs in cancer]; hsa04151 [Pathway Title: PI3K-Akt signaling pathway]; hsa04810 [Pathway Title: Regulation of actin cytoskeleton]; hsa05166 [Pathway Title: HTLV-I infection]; hsa05215 [Pathway Title: Prostate cancer]; hsa04014 [Pathway Title: Ras signaling pathway]; hsa05200 [Pathway Title: Pathways in cancer]; hsa05218 [Pathway Title: Melanoma]; hsa04010 [Pathway Ti…	pdgf_pathway [Longname: PDGF receptor signaling network]; ceramide_pathway [Longname: Ceramide signaling pathway]	R-HSA-6811558; R-HSA-3000171; R-HSA-1257604; R-HSA-186797; R-HSA-5673001; R-HSA-2219530; R-HSA-114608; R-HSA-186763	MAPK1/MAPK3 signaling; Constitutive Signaling by Aberrant PI3K in Cancer; Cytokine Signaling in Immune system; Extracellular matrix organization; Intracellular signaling by second messengers; Non-integrin membrane-ECM interactions; PI5P, PP2A and IER3 Regulate PI3K/AKT Signaling; Platelet activation, signaling and aggregation; Disease; Diseases of signal transduction; Downstream signal transducti…								1	0	1.91773	5.30187	-0.150324	0.418874	1.15626	0.998871	1.65759	1.60298	1.23211	1.1934	1.85075	2.00418		-1.5321	-2.01338	0.712204	0.399614	-0.969579	-1.01694	-0.546842	-1.92976	-0.157632	0.0913368		-1.34679	-0.777597	-0.0402139	-0.197599	0.461125
2236	3235	HOXD9	homeobox D9	2q31.1	1871	GO:0000981 [Name: RNA polymerase II transcription factor activity, sequence-specific DNA binding]; GO:0007338 [Name: single fertilization]; GO:0009954 [Name: proximal/distal pattern formation]; GO:0008344 [Name: adult locomotory behavior]; GO:0045944 [Name: positive regulation of transcription from RNA polymerase II promoter]; GO:0035115 [Name: embryonic forelimb morphogenesis]; GO:0001227 [Name:…	-	-	-	-	-								1	0	1.42138	5.29973	-7.37211	-7.37211	-7.37211	-7.37211	-7.37211	-7.37211	-7.37211	-7.37211	-7.37211	-7.37211		-0.382447	-0.0625443	1.3932	1.50281	0.380795	0.055109	0.321532	0.598516	1.32561	0.925332		0	0	0	9.76996e-15	0
6143	9180	OSMR	oncostatin M receptor	5p13.1	7174	GO:0005515 [Name: protein binding]; GO:0005886 [Name: plasma membrane]; GO:0019955 [Name: cytokine binding]; GO:0004896 [Name: cytokine receptor activity]; GO:0043235 [Name: receptor complex]; GO:0034097 [Name: response to cytokine]; GO:0004924 [Name: oncostatin-M receptor activity]; GO:0008284 [Name: positive regulation of cell proliferation]; GO:0019838 [Name: growth factor binding]; GO:0038165…	-	hsa04151 [Pathway Title: PI3K-Akt signaling pathway]; hsa04060 [Pathway Title: Cytokine-cytokine receptor interaction]; hsa04630 [Pathway Title: Jak-STAT signaling pathway]	-	R-HSA-6788467	IL-6-type cytokine receptor ligand interactions; Signaling by Interleukins; Immune System; Cytokine Signaling in Immune system; Interleukin-6 family signaling								1	0	2.2637	5.28793	0.371412	0.430621	0.308117	0.498701	0.975102	0.899743	0.453669	0.404085	0.606755	0.661387		-3.31116	-3.78839	-0.388534	0.155726	-3.07041	-2.24426	-3.00919	-2.10234	-2.21695	-2.15158		-0.189548	-0.130338	-0.252842	-0.0622578	0.414143
5504	8322	FZD4	frizzled class receptor 4	11q14.2	7387	GO:0004896 [Name: cytokine receptor activity]; GO:0005886 [Name: plasma membrane]; GO:0005911 [Name: cell-cell junction]; GO:0007186 [Name: G-protein coupled receptor signaling pathway]; GO:0030182 [Name: neuron differentiation]; GO:0060071 [Name: Wnt signaling pathway, planar cell polarity pathway]; GO:0061299 [Name: retina vasculature morphogenesis in camera-type eye]; GO:0005515 [Name: protein…	-	hsa04916 [Pathway Title: Melanogenesis]; hsa05217 [Pathway Title: Basal cell carcinoma]; hsa04310 [Pathway Title: Wnt signaling pathway]; hsa05205 [Pathway Title: Proteoglycans in cancer]; hsa04390 [Pathway Title: Hippo signaling pathway]; hsa05166 [Pathway Title: HTLV-I infection]; hsa05200 [Pathway Title: Pathways in cancer]; hsa04550 [Pathway Title: Signaling pathways regulating pluripotency o…	wnt_signaling_pathway [Longname: Wnt signaling network]	R-HSA-373080; R-HSA-5340588; R-HSA-4086398; R-HSA-4641263; R-HSA-5099900; R-HSA-8856828; R-HSA-8856825; R-HSA-4608870	Clathrin-mediated endocytosis; GPCR ligand binding; TCF dependent signaling in response to WNT; Disease; Membrane Trafficking; Signaling by WNT in cancer; Vesicle-mediated transport; WNT5A-dependent internalization of FZD4; Ca2+ pathway; Class B/2 (Secretin family receptors); PCP/CE pathway; Cargo recognition for clathrin-mediated endocytosis; Diseases of signal transduction; Regulation of FZD by…								1	0	1.08124	5.27107	2.78569	2.81775	2.24436	2.27719	3.12463	3.01952	2.7124	2.6752	2.86217	2.8995		-1.36878	-0.886022	0.050358	-0.124312	0.0012583	-0.170626	-0.413336	-0.639343	-0.0551889	0.179619		0.0438454	0.075911	-0.497483	-0.46465	0.382792
8525	23650	TRIM29	tripartite motif containing 29	11q23.3	9396	GO:0003700 [Name: transcription factor activity, sequence-specific DNA binding]; GO:0008270 [Name: zinc ion binding]; GO:0002039 [Name: p53 binding]; GO:0000122 [Name: negative regulation of transcription from RNA polymerase II promoter]; GO:0005913 [Name: cell-cell adherens junction]; GO:0006366 [Name: transcription from RNA polymerase II promoter]; GO:0042802 [Name: identical protein binding]; …	-	-	-	R-HSA-877300	Cytokine Signaling in Immune system; Interferon gamma signaling; Immune System; Interferon Signaling								1	0	2.03638	5.26841	-6.3172	-5.45699	-2.24467	-1.51656	-4.90667	-5.51756	-1.85696	-1.93296	-1.84624	-2.94853		-3.4408	-4.17766	-0.828333	-0.417004	-5.40868	-4.10149	-3.39846	-2.81133	-2.68369	-2.60185		-2.86277	-2.00255	1.20976	1.93787	-1.45223
4143	6092	ROBO2	roundabout guidance receptor 2	3p12.3	16663	GO:0003148 [Name: outflow tract septum morphogenesis]; GO:0003272 [Name: endocardial cushion formation]; GO:0007420 [Name: brain development]; GO:0042802 [Name: identical protein binding]; GO:0001656 [Name: metanephros development]; GO:0001657 [Name: ureteric bud development]; GO:0016199 [Name: axon midline choice point recognition]; GO:0035481 [Name: positive regulation of Notch signaling pathwa…	-	hsa04360 [Pathway Title: Axon guidance]	-	R-HSA-376176; R-HSA-8985801; R-HSA-9010553; R-HSA-9010642; R-HSA-428542	Regulation of commissural axon pathfinding by SLIT and ROBO; Axon guidance; Regulation of cortical dendrite branching; Signaling by ROBO receptors; Regulation of expression of SLITs and ROBOs; Developmental Biology; ROBO receptors bind AKAP5								1	0	1.38081	5.26724	-10.5269	-10.5269	-10.5269	-10.5269	-10.5269	-10.5269	-10.5269	-10.5269	-10.5269	-10.5269		-3.40065	-3.69944	-1.78952	-1.88177	-3.20793	-2.87835	-3.0417	-3.05658	-2.36379	-2.22943		0	0	0	0	0
5172	7480	WNT10B	Wnt family member 10B	12q13.12	2601	GO:0030182 [Name: neuron differentiation]; GO:0032434 [Name: regulation of proteasomal ubiquitin-dependent protein catabolic process]; GO:0071320 [Name: cellular response to cAMP]; GO:0071374 [Name: cellular response to parathyroid hormone stimulus]; GO:0000086 [Name: G2/M transition of mitotic cell cycle]; GO:0002062 [Name: chondrocyte differentiation]; GO:0014835 [Name: myoblast differentiation…	-	hsa04550 [Pathway Title: Signaling pathways regulating pluripotency of stem cells]; hsa04916 [Pathway Title: Melanogenesis]; hsa05200 [Pathway Title: Pathways in cancer]; hsa05217 [Pathway Title: Basal cell carcinoma]; hsa04390 [Pathway Title: Hippo signaling pathway]; hsa04340 [Pathway Title: Hedgehog signaling pathway]; hsa05166 [Pathway Title: HTLV-I infection]; hsa04310 [Pathway Title: Wnt si…	-	R-HSA-3238698; R-HSA-381340; R-HSA-373080	Developmental Biology; WNT ligand biogenesis and trafficking; Signaling by GPCR; Transcriptional regulation of white adipocyte differentiation; Class B/2 (Secretin family receptors); GPCR ligand binding; Signal Transduction; Signaling by WNT								1	0	2.4805	5.2651	2.40283	2.49544	2.48383	2.75023	1.41924	1.38539	2.71937	2.83658	1.93025	2.10968		-1.99718	-3.85382	0.741461	0.904419	-1.6067	-1.77082	-2.52899	-2.9256	-1.53479	-0.949072		0.149549	0.242152	0.230546	0.496946	-0.834042
14867	115019	SLC26A9	solute carrier family 26 member 9	1q32.1	5628	GO:0005886 [Name: plasma membrane]; GO:0006820 [Name: anion transport]; GO:0016324 [Name: apical plasma membrane]; GO:0005254 [Name: chloride channel activity]; GO:0008271 [Name: secondary active sulfate transmembrane transporter activity]; GO:0010628 [Name: positive regulation of gene expression]; GO:0015116 [Name: sulfate transmembrane transporter activity]; GO:0015701 [Name: bicarbonate transp…	-	hsa04978 [Pathway Title: Mineral absorption]	-	R-HSA-427601	Multifunctional anion exchangers; Transport of inorganic cations/anions and amino acids/oligopeptides; Transport of small molecules; SLC-mediated transmembrane transport								1	0	1.72562	5.25858	-8.96092	-8.96092	-8.96092	-8.96092	-8.96092	-8.96092	-8.96092	-8.96092	-6.07351	-8.96092		-2.82536	-1.95427	-0.765306	-0.372272	-2.40179	-2.88438	-1.77362	-1.43203	-0.505891	-0.718813		-0.288741	-0.288741	-0.288741	-0.288741	-0.288741
2957	4320	MMP11	matrix metallopeptidase 11	22q11.23	10325	GO:0005615 [Name: extracellular space]; GO:0008270 [Name: zinc ion binding]; GO:0030199 [Name: collagen fibril organization]; GO:0004222 [Name: metalloendopeptidase activity]; GO:0030574 [Name: collagen catabolic process]; GO:0005576 [Name: extracellular region]; GO:0022617 [Name: extracellular matrix disassembly]; GO:0045599 [Name: negative regulation of fat cell differentiation]; GO:0005796 [Na…	-	-	-	R-HSA-1474228; R-HSA-1442490; R-HSA-1592389	Collagen degradation; Extracellular matrix organization; Degradation of the extracellular matrix; Activation of Matrix Metalloproteinases								1	0	1.46904	5.25349	-0.618875	-1.0631	-0.177696	0.0164308	-0.13973	-0.104238	-0.306433	-0.246582	0.0130556	0.196157		-3.16606	-2.91655	-1.07106	-1.21922	-3.5957	-3.11482	-2.0671	-2.09433	-1.67328	-1.94357		-0.375774	-0.820001	0.0654053	0.259532	0.103371
13368	81693	AMN	amnion associated transmembrane protein	14q32.32	4646	GO:0005886 [Name: plasma membrane]; GO:0006898 [Name: receptor-mediated endocytosis]; GO:0009235 [Name: cobalamin metabolic process]; GO:0010008 [Name: endosome membrane]; GO:0030139 [Name: endocytic vesicle]; GO:0005615 [Name: extracellular space]; GO:0016324 [Name: apical plasma membrane]; GO:0034384 [Name: high-density lipoprotein particle clearance]; GO:0016021 [Name: integral component of me…	-	-	-	R-HSA-196741; R-HSA-3359462; R-HSA-3359463; R-HSA-8964011	Defects in vitamin and cofactor metabolism; Diseases of metabolism; Metabolism of vitamins and cofactors; Plasma lipoprotein assembly, remodeling, and clearance; Transport of small molecules; Defective AMN causes hereditary megaloblastic anemia 1; Disease; HDL clearance; Metabolism of water-soluble vitamins and cofactors; Cobalamin (Cbl, vitamin B12) transport and metabolism; Defects in cobalamin…								1	0	1.54197	5.17713	-3.40876	-2.90766	-4.1722	-3.86836	-8.68429	-8.68429	-4.31973	-8.68429	-4.89782	-4.20182		-0.976222	-1.59574	0.70146	1.01357	-0.412392	-0.221451	-0.843166	-0.671993	-0.55761	0.241312		1.97416	2.47526	1.21072	1.51456	-3.30137
2739	4013	VWA5A	von Willebrand factor A domain containing 5A	11q24.2	6361	GO:0005654 [Name: nucleoplasm]	-	-	-	-	-								1	0	4.1884	5.15038	-1.4334	-1.15936	-0.516525	-0.824912	-0.250841	0.0104641	-0.64438	-0.93378	0.640059	0.689865		-9.2785	-9.2785	-2.47773	-2.72133	-9.2785	-4.25778	-6.44209	-9.2785	-4.25589	-3.22833		-0.991117	-0.717081	-0.0742443	-0.382631	0.19144
19247	389840	MAP3K15	mitogen-activated protein kinase kinase kinase 15	Xp22.12	5573	GO:0000165 [Name: MAPK cascade]; GO:0046872 [Name: metal ion binding]; GO:0004672 [Name: protein kinase activity]; GO:0005524 [Name: ATP binding]; GO:0000186 [Name: activation of MAPKK activity]; GO:0004709 [Name: MAP kinase kinase kinase activity]	-	-	-	-	-								1	0	2.99044	5.14559	-5.56361	-3.99722	-2.89248	-4.13083	-4.71226	-4.76397	-3.61764	-5.04061	-2.44545	-1.93414		-5.18921	-4.9532	-1.48513	-0.912898	-3.37381	-5.56569	-3.62838	-3.71172	-2.51002	-2.36765		-1.65379	-0.0874025	1.01734	-0.221006	-0.80244
3440	5143	PDE4C	phosphodiesterase 4C	19p13.11	7900	GO:0006198 [Name: cAMP catabolic process]; GO:0046872 [Name: metal ion binding]; GO:0004115 [Name: 3',5'-cyclic-AMP phosphodiesterase activity]; GO:0005615 [Name: extracellular space]; GO:0005829 [Name: cytosol]; GO:0007186 [Name: G-protein coupled receptor signaling pathway]; GO:0005929 [Name: cilium]	-	hsa05032 [Pathway Title: Morphine addiction]; hsa04024 [Pathway Title: cAMP signaling pathway]; hsa00230 [Pathway Title: Purine metabolism]	-	R-HSA-180024; R-HSA-418555	GPCR downstream signalling; G alpha (i) signalling events; Signal Transduction; Signaling by GPCR; G alpha (s) signalling events; DARPP-32 events; Opioid Signalling								1	0	1.19713	5.12384	-9.45015	-4.50062	-4.37433	-9.45015	-6.14098	-9.45015	-3.71501	-4.99149	-3.29243	-3.01692		-1.23376	-1.83405	-0.138301	-0.239764	-0.247387	-0.642968	-0.77926	-1.17567	-0.20202	-0.312616		-3.61193	1.3376	1.46389	-3.61193	-0.302759
19010	387700	SLC16A12	solute carrier family 16 member 12	10q23.31	4873	GO:0008028 [Name: monocarboxylic acid transmembrane transporter activity]; GO:0005308 [Name: creatine transmembrane transporter activity]; GO:0005886 [Name: plasma membrane]; GO:0015881 [Name: creatine transport]; GO:0015718 [Name: monocarboxylic acid transport]; GO:0005887 [Name: integral component of plasma membrane]; GO:0015293 [Name: symporter activity]	-	-	-	-	-								1	0	1.35048	5.10167	-8.75311	-8.75311	-8.75311	-8.75311	-8.75311	-8.75311	-8.75311	-5.75381	-8.75311	-8.75311		-1.23059	-1.25193	0.398518	0.547909	-1.20093	-0.499146	-0.598233	-0.444775	0.215375	-0.325967		-0.29993	-0.29993	-0.29993	-0.29993	-0.29993
23347	100506688	LOC100506688	uncharacterized LOC100506688	5p15.33	6964	-	-	-	-	-	-								1	0	3.10871	5.09264	-4.95592	-4.31869	-3.78809	-2.17193	-4.47454	-6.0081	-1.90775	-2.20292	-3.24598	-2.83499		-4.95833	-6.19478	-1.34298	-1.15218	-4.41403	-3.98456	-3.59457	-4.74717	-3.59834	-2.44334		-1.36503	-0.727795	-0.197203	1.41896	-0.883646
13627	84073	MYCBPAP	MYCBP associated protein	17q21.33	6515	GO:0007283 [Name: spermatogenesis]; GO:0016020 [Name: membrane]; GO:0005515 [Name: protein binding]; GO:0005737 [Name: cytoplasm]; GO:0045202 [Name: synapse]; GO:0030154 [Name: cell differentiation]; GO:0007268 [Name: chemical synaptic transmission]; GO:0007275 [Name: multicellular organism development]	-	-	-	-	-								1	0	1.1144	5.09092	-9.17207	-6.36884	-9.17207	-9.17207	-9.17207	-9.17207	-9.17207	-9.17207	-6.28466	-9.17207		-1.33899	-1.39911	-0.130437	-0.273732	-0.331235	-0.304879	-0.713208	-0.766702	-0.332618	0.0393561		-0.569063	2.23416	-0.569063	-0.569063	-0.569063
21546	729234	FAHD2CP	fumarylacetoacetate hydrolase domain containing 2C, pseudogene	2q11.2	2140	-	-	-	-	-	-								1	0	1.29799	5.07804	-1.1413	-0.7252	-0.647072	-0.568407	-1.07214	-0.285597	-0.675965	-0.659814	0.119053	-0.0540825		-0.375958	0.255751	1.3061	1.37814	0.790633	0.49602	0.869923	0.446386	1.36083	1.17244		-0.57025	-0.154147	-0.0760189	0.00264638	-0.50109
14017	84867	PTPN5	protein tyrosine phosphatase non-receptor type 5	11p15.1	5497	GO:0004725 [Name: protein tyrosine phosphatase activity]; GO:0005515 [Name: protein binding]; GO:0016021 [Name: integral component of membrane]; GO:0071345 [Name: cellular response to cytokine stimulus]; GO:0001784 [Name: phosphotyrosine binding]; GO:0006470 [Name: protein dephosphorylation]; GO:0035335 [Name: peptidyl-tyrosine dephosphorylation]; GO:0005654 [Name: nucleoplasm]; GO:0005789 [Name:…	-	hsa04010 [Pathway Title: MAPK signaling pathway]	-	R-HSA-9008059	Interleukin-37 signaling; Signaling by Interleukins; Cytokine Signaling in Immune system; Immune System; Interleukin-1 family signaling								1	0	3.61839	5.06821	-8.92695	-8.92695	-8.92695	-5.59701	-8.92695	-8.92695	-8.92695	-5.92764	-8.92695	-8.92695		-9.06789	-5.85351	-1.60893	-1.39351	-5.56997	-4.61008	-5.33619	-4.96265	-4.44559	-3.52299		-0.632923	-0.632923	-0.632923	2.69701	-0.632923
15830	140885	SIRPA	signal regulatory protein alpha	20p13	5068	GO:0001933 [Name: negative regulation of protein phosphorylation]; GO:0019903 [Name: protein phosphatase binding]; GO:0032651 [Name: regulation of interleukin-1 beta production]; GO:0070062 [Name: extracellular exosome]; GO:1990405 [Name: protein antigen binding]; GO:0022409 [Name: positive regulation of cell-cell adhesion]; GO:0032720 [Name: negative regulation of tumor necrosis factor productio…	-	hsa04380 [Pathway Title: Osteoclast differentiation]	-	R-HSA-202733; R-HSA-6798695; R-HSA-391160	Cell surface interactions at the vascular wall; Immune System; Innate Immune System; Neutrophil degranulation; Hemostasis; Cell-Cell communication; Signal regulatory protein family interactions								1	0	2.71777	5.05095	-1.97428	-1.82581	-2.17774	-1.5341	-1.8351	-1.88932	-0.542632	-0.640589	-0.269918	-0.0324337		-4.10138	-5.73628	-0.788611	-0.615922	-4.51805	-3.92994	-4.67066	-5.76394	-2.78299	-3.21699		-0.702084	-0.553622	-0.905544	-0.261906	-0.562911
5573	8416	ANXA9	annexin A9	1q21.3	1594	GO:0001765 [Name: membrane raft assembly]; GO:0001934 [Name: positive regulation of protein phosphorylation]; GO:0005515 [Name: protein binding]; GO:0005634 [Name: nucleus]; GO:0019834 [Name: phospholipase A2 inhibitor activity]; GO:0030199 [Name: collagen fibril organization]; GO:0060956 [Name: endocardial cell differentiation]; GO:0072659 [Name: protein localization to plasma membrane]; GO:0005…	-	-	-	-	-								1	0	1.28807	5.05057	2.72774	2.4069	3.26175	3.01641	2.8491	2.80708	3.30935	3.31768	3.23851	3.01822		0.224845	0.418832	1.28228	1.75738	1.60892	1.20022	1.2477	0.989589	1.82753	1.86989		-0.267535	-0.58837	0.266473	0.0211339	-0.146173
19555	400761	LRRC8C-DT	LRRC8C divergent transcript	1p22.2	10518	-	-	-	-	-	-								1	0	1.30379	5.00778	-5.55079	-5.61973	-6.28912	-9.86309	-4.66743	-4.40684	-5.49853	-5.00588	-3.84085	-3.42986		-2.49729	-2.85644	-1.213	-1.08582	-1.63545	-2.02273	-1.65289	-1.55475	-1.24181	-1.51236		-0.133578	-0.202516	-0.871907	-4.44588	0.749779
24986	101927699	LOC101927699	uncharacterized LOC101927699	10q11.22	3070	-	-	-	-	-	-								1	0	1.64348	5.00111	-1.51161	-1.78752	-1.04316	-0.25751	0.118494	-0.224359	-0.0876805	-0.186469	0.803894	1.11371		-1.60704	-1.46378	0.533244	-0.0526829	-0.464301	-1.01972	-0.955464	-0.557644	0.213638	0.155571		-1.20539	-1.4813	-0.736942	0.0487108	0.424715
11182	55806	HR	HR lysine demethylase and nuclear receptor corepressor	8p21.3	7842	GO:0006355 [Name: regulation of transcription, DNA-templated]; GO:0005634 [Name: nucleus]; GO:0005654 [Name: nucleoplasm]; GO:0003714 [Name: transcription corepressor activity]; GO:0016491 [Name: oxidoreductase activity]; GO:0045892 [Name: negative regulation of transcription, DNA-templated]; GO:0046872 [Name: metal ion binding]; GO:0055114 [Name: oxidation-reduction process]; GO:0003677 [Name: D…	-	-	-	-	-								1	0	1.69903	4.99107	-1.55177	-2.14969	-1.0808	-0.765318	-2.2737	-2.42039	-1.55567	-0.796464	-1.8472	-1.62435		-3.06581	-3.34139	-0.819739	-0.850871	-3.60813	-2.47887	-2.14595	-2.38181	-2.07143	-1.82309		0.0547621	-0.543157	0.525739	0.841216	-0.667164
17174	220323	OAF	out at first homolog	11q23.3	2262	-	-	-	-	-	-								1	0	1.29784	4.98903	2.25161	2.55752	3.24524	3.39158	2.89452	3.01831	3.06839	3.38052	3.80404	3.7136		-0.455946	-0.479856	1.06295	1.20522	-0.0236615	0.253121	0.195225	0.593925	0.587361	0.805842		-0.880918	-0.575015	0.112705	0.25905	-0.238018
16597	162282	ANKFN1	ankyrin repeat and fibronectin type III domain containing 1	17q22	7608	-	-	-	-	-	-								1	0	1.47443	4.97845	-6.01267	-9.39582	-9.39582	-9.39582	-9.39582	-9.39582	-9.39582	-5.48967	-6.50841	-9.39582		-2.55701	-2.38917	-0.473274	-0.896217	-1.30975	-1.74729	-2.05191	-1.9866	-1.34483	-0.944076		2.36548	-1.01767	-1.01767	-1.01767	-1.01767
612	860	RUNX2	RUNX family transcription factor 2	6p21.1	8192	GO:0005634 [Name: nucleus]; GO:0043425 [Name: bHLH transcription factor binding]; GO:0048863 [Name: stem cell differentiation]; GO:0070491 [Name: repressing transcription factor binding]; GO:0001228 [Name: transcriptional activator activity, RNA polymerase II transcription regulatory region sequence-specific binding]; GO:0003700 [Name: transcription factor activity, sequence-specific DNA binding]…	-	hsa05202 [Pathway Title: Transcriptional misregulation in cancer]	fgf_pathway [Longname: FGF signaling pathway]; smad2_3nuclearpathway [Longname: Regulation of nuclear SMAD2/3 signaling]; hes_heypathway [Longname: Notch-mediated HES/HEY network]; rb_1pathway [Longname: Regulation of retinoblastoma protein]	R-HSA-2032785; R-HSA-8878166; R-HSA-8941326; R-HSA-8939246; R-HSA-8940973; R-HSA-8941333; R-HSA-8941284; R-HSA-8941332; R-HSA-8939902	Gene expression (Transcription); RUNX1 regulates transcription of genes involved in differentiation of myeloid cells; RUNX2 regulates bone development; RUNX2 regulates genes involved in differentiation of myeloid cells; Regulation of RUNX2 expression and activity; Transcriptional regulation by RUNX2; RUNX2 regulates chondrocyte maturation; RNA Polymerase II Transcription; RUNX2 regulates genes in…								1	0	1.8076	4.97651	0.380658	0.772278	-0.170198	0.232581	0.741878	0.470364	0.857439	0.627255	0.84895	0.773069		-2.92446	-3.76151	-0.945321	-0.829993	-2.94338	-2.91723	-2.1586	-2.70587	-1.57309	-2.17411		-0.172769	0.21885	-0.723626	-0.320846	0.188451
13216	80739	MPIG6B	megakaryocyte and platelet inhibitory receptor G6b	6p21.33	20098	GO:0005783 [Name: endoplasmic reticulum]; GO:0005794 [Name: Golgi apparatus]; GO:0005886 [Name: plasma membrane]; GO:0007596 [Name: blood coagulation]; GO:0008201 [Name: heparin binding]; GO:0030168 [Name: platelet activation]; GO:0035855 [Name: megakaryocyte development]; GO:0005654 [Name: nucleoplasm]; GO:0005829 [Name: cytosol]; GO:0030219 [Name: megakaryocyte differentiation]; GO:0030220 [Nam…	-	-	-	R-HSA-114604	-								1	0	1.76898	4.96413	-4.94926	-5.37572	-5.72146	-5.00719	-3.82267	-4.67534	-4.07574	-4.07015	-2.50004	-2.85142		-4.31779	-4.54906	-2.73053	-2.72175	-3.97743	-3.21882	-3.50371	-3.82145	-2.05075	-2.64236		-0.644363	-1.07083	-1.41656	-0.702293	0.482232
16301	151647	TAFA4	TAFA chemokine like family member 4	3p14.1	3255	GO:0010469 [Name: regulation of receptor activity]; GO:0048018 [Name: receptor agonist activity]; GO:0005515 [Name: protein binding]; GO:0051930 [Name: regulation of sensory perception of pain]; GO:0006909 [Name: phagocytosis]; GO:0042391 [Name: regulation of membrane potential]; GO:0007165 [Name: signal transduction]; GO:0042554 [Name: superoxide anion generation]; GO:0048246 [Name: macrophage c…	-	-	-	-	-								1	0	3.76649	4.91219	0.428109	0.22084	0.0362542	0.141684	0.542813	0.548258	1.53857	1.39239	1.92615	1.70645		-8.3119	-4.17741	-0.0170302	-0.41614	-4.81398	-8.3119	-3.63555	-5.12518	-2.97627	-2.57823		-0.420043	-0.627311	-0.811898	-0.706467	-0.305339
18365	338811	TAFA2	TAFA chemokine like family member 2	12q14.1	5445	GO:0008542 [Name: visual learning]; GO:0048018 [Name: receptor agonist activity]; GO:0005615 [Name: extracellular space]; GO:0005634 [Name: nucleus]; GO:0007613 [Name: memory]; GO:0007165 [Name: signal transduction]; GO:0005737 [Name: cytoplasm]	-	-	-	-	-								1	0	1.3633	4.90987	-0.626422	-0.684417	-1.0672	-0.60059	-1.66054	-0.284941	-0.0324384	-0.196354	-0.558457	-0.73691		-1.66225	-1.47314	0.105353	-0.0148992	-0.364542	-1.33477	-0.548759	-0.745336	-0.372686	-0.215438		0.0184044	-0.0395911	-0.42237	0.0442362	-1.01571
10879	55304	SPTLC3	serine palmitoyltransferase long chain base subunit 3	20p12.1	8527	GO:0004758 [Name: serine C-palmitoyltransferase activity]; GO:0016021 [Name: integral component of membrane]; GO:0030170 [Name: pyridoxal phosphate binding]; GO:0017059 [Name: serine C-palmitoyltransferase complex]; GO:0046520 [Name: sphingoid biosynthetic process]; GO:0005515 [Name: protein binding]; GO:0030148 [Name: sphingolipid biosynthetic process]; GO:0005789 [Name: endoplasmic reticulum me…	-	hsa00600 [Pathway Title: Sphingolipid metabolism]; hsa04071 [Pathway Title: Sphingolipid signaling pathway]; hsa01100 [Pathway Title: Metabolic pathways]	-	R-HSA-1660661	Metabolism of lipids; Sphingolipid de novo biosynthesis; Sphingolipid metabolism; Metabolism								1	0	1.30757	4.89424	-3.13573	-3.15571	-3.09647	-3.36175	-4.36468	-4.41783	-2.19987	-2.1017	-2.11919	-2.4331		-2.43411	-1.6017	-0.613178	-0.860908	-1.20379	-1.05912	-1.37753	-0.897809	-0.612574	-0.533041		-0.0971278	-0.117108	-0.0578636	-0.323143	-1.32608
20710	643733	CASP17P	caspase 17, pseudogene	11q22.3	4307	-	-	-	-	-	-								1	0	3.19473	4.88772	-8.57498	-8.57498	-8.57498	-8.57498	-8.57498	-8.57498	-8.57498	-8.57498	-8.57498	-8.57498		-4.81744	-4.02411	-0.017789	-0.872409	-2.74359	-4.25812	-3.47354	-2.35743	-1.08723	-1.90922		0	0	0	0	0
4399	6444	SGCD	sarcoglycan delta	5q33.2-q33.3	10584	GO:0007517 [Name: muscle organ development]; GO:0016529 [Name: sarcoplasmic reticulum]; GO:0016010 [Name: dystrophin-associated glycoprotein complex]; GO:0048739 [Name: cardiac muscle fiber development]; GO:0060047 [Name: heart contraction]; GO:0042383 [Name: sarcolemma]; GO:0048738 [Name: cardiac muscle tissue development]; GO:0060977 [Name: coronary vasculature morphogenesis]; GO:0019722 [Name:…	-	hsa05416 [Pathway Title: Viral myocarditis]; hsa05410 [Pathway Title: Hypertrophic cardiomyopathy (HCM)]; hsa05412 [Pathway Title: Arrhythmogenic right ventricular cardiomyopathy (ARVC)]; hsa05414 [Pathway Title: Dilated cardiomyopathy]	-	-	-								1	0	1.55484	4.88736	-9.87211	-9.87211	-9.87211	-9.87211	-9.87211	-9.87211	-6.95884	-9.87211	-9.87211	-9.87211		-3.20181	-3.77398	-1.48441	-1.71667	-2.55317	-2.70641	-2.86052	-2.98309	-2.17124	-1.87536		-0.291328	-0.291328	-0.291328	-0.291328	-0.291328
17468	255057	CBARP	CACN subunit beta associated regulatory protein	19p13.3	4591	GO:0005886 [Name: plasma membrane]; GO:0030672 [Name: synaptic vesicle membrane]; GO:0016021 [Name: integral component of membrane]; GO:0030141 [Name: secretory granule]; GO:0030054 [Name: cell junction]; GO:0044325 [Name: ion channel binding]; GO:0045955 [Name: negative regulation of calcium ion-dependent exocytosis]; GO:0030426 [Name: growth cone]; GO:1903170 [Name: negative regulation of calci…	-	-	-	-	-								1	0	1.57549	4.87048	-2.09218	-0.75902	-0.407604	-0.396153	-0.980784	-0.859138	-0.340094	0.0735601	0.242649	0.178734		-2.53154	-1.93839	-0.315831	-0.633253	-1.73267	-1.40886	-1.3232	-1.13821	-0.824808	-0.542468		-1.55818	-0.225017	0.126399	0.13785	-0.446781
8794	26052	DNM3	dynamin 3	1q24.3	11329	GO:0005515 [Name: protein binding]; GO:0007416 [Name: synapse assembly]; GO:0030424 [Name: axon]; GO:0031802 [Name: type 5 metabotropic glutamate receptor binding]; GO:0043197 [Name: dendritic spine]; GO:0098844 [Name: postsynaptic endocytic zone membrane]; GO:1903423 [Name: positive regulation of synaptic vesicle recycling]; GO:0005525 [Name: GTP binding]; GO:0005737 [Name: cytoplasm]; GO:000587…	-	hsa04144 [Pathway Title: Endocytosis]; hsa05100 [Pathway Title: Bacterial invasion of epithelial cells]; hsa04961 [Pathway Title: Endocrine and other factor-regulated calcium reabsorption]; hsa04721 [Pathway Title: Synaptic vesicle cycle]	-	R-HSA-177504; R-HSA-166016; R-HSA-437239; R-HSA-8856828; R-HSA-2132295	Retrograde neurotrophin signalling; Axon guidance; L1CAM interactions; Signaling by Receptor Tyrosine Kinases; Recycling pathway of L1; Signal Transduction; Toll-like Receptor Cascades; Vesicle-mediated transport; Developmental Biology; Toll Like Receptor 4 (TLR4) Cascade; Innate Immune System; MHC class II antigen presentation; Signaling by NTRKs; Adaptive Immune System; Clathrin-mediated endocy…								1	0	1.21852	4.86435	-2.63603	-3.12954	-3.69669	-2.97274	-4.46056	-3.27026	-1.97139	-1.80112	-2.2411	-3.21843		-2.66072	-2.59394	-1.23289	-1.5016	-1.6137	-2.12989	-1.63037	-1.73043	-1.29756	-1.25204		0.303759	-0.18975	-0.756902	-0.0329573	-1.52077
635	894	CCND2	cyclin D2	12p13.32	7170	GO:0006468 [Name: protein phosphorylation]; GO:0016538 [Name: cyclin-dependent protein serine/threonine kinase regulator activity]; GO:0001934 [Name: positive regulation of protein phosphorylation]; GO:0005515 [Name: protein binding]; GO:0005730 [Name: nucleolus]; GO:0019901 [Name: protein kinase binding]; GO:0004672 [Name: protein kinase activity]; GO:0031965 [Name: nuclear membrane]; GO:1900087…	h_cellcyclePathway [Pathway Title: Cyclins and Cell Cycle Regulation]	hsa04068 [Pathway Title: FoxO signaling pathway]; hsa04630 [Pathway Title: Jak-STAT signaling pathway]; hsa05166 [Pathway Title: HTLV-I infection]; hsa04110 [Pathway Title: Cell cycle]; hsa04115 [Pathway Title: p53 signaling pathway]; hsa04510 [Pathway Title: Focal adhesion]; hsa04151 [Pathway Title: PI3K-Akt signaling pathway]; hsa05162 [Pathway Title: Measles]; hsa04917 [Pathway Title: Prolacti…	myc_activpathway [Longname: Validated targets of C-MYC transcriptional activation]; il2_stat5pathway [Longname: IL2 signaling events mediated by STAT5]; rb_1pathway [Longname: Regulation of retinoblastoma protein]; betacatenin_nuc_pathway [Longname: Regulation of nuclear beta catenin signaling and target gene transcription]	R-HSA-69231; R-HSA-8934593	Cyclin D associated events in G1; Transcriptional regulation by RUNX1; Gene expression (Transcription); Mitotic G1-G1/S phases; Regulation of RUNX1 Expression and Activity; Cell Cycle; Cell Cycle, Mitotic; RNA Polymerase II Transcription; Generic Transcription Pathway; G1 Phase								1	0	3.71196	4.861	-9.31027	-9.31027	-4.79818	-5.05392	-6.0011	-5.12749	-3.1231	-2.58315	-1.34117	-1.13395		-9.45122	-5.31672	-1.65693	-0.905584	-9.45122	-9.45122	-5.71952	-6.2645	-4.11558	-4.12357		-4.53201	-4.53201	-0.0199239	-0.275662	-1.22284
13161	80307	FER1L4	fer-1 like family member 4 (pseudogene)	20q11.22	9602	GO:0016021 [Name: integral component of membrane]	-	-	-	-	-								1	0	1.17684	4.85893	-1.96365	-2.09981	-1.52442	-1.37848	-2.04531	-2.45132	-1.97276	-1.96425	-3.03968	-2.30678		-1.71163	-2.06133	-0.419784	-0.521246	-1.45974	-0.894138	-1.25012	-1.4233	-0.985107	-0.549315		0.110995	-0.0251623	0.550222	0.696168	0.0293345
4468	6528	SLC5A5	solute carrier family 5 member 5	19p13.11	3680	GO:0008507 [Name: sodium:iodide symporter activity]; GO:0006811 [Name: ion transport]; GO:0055085 [Name: transmembrane transport]; GO:0015705 [Name: iodide transport]; GO:0005886 [Name: plasma membrane]; GO:0071371 [Name: cellular response to gonadotropin stimulus]; GO:0005634 [Name: nucleus]; GO:0006590 [Name: thyroid hormone generation]; GO:0015111 [Name: iodide transmembrane transporter activi…	-	hsa04918 [Pathway Title: Thyroid hormone synthesis]	-	R-HSA-5619096; R-HSA-209968; R-HSA-428643	Transport of inorganic cations/anions and amino acids/oligopeptides; Defective SLC5A5 causes thyroid dyshormonogenesis 1 (TDH1); Transport of small molecules; Disease; Metabolism of amine-derived hormones; Organic anion transporters; SLC transporter disorders; Metabolism; Thyroxine biosynthesis; Disorders of transmembrane transporters; SLC-mediated transmembrane transport; Metabolism of amino aci…								1	0	2.0092	4.85709	-8.34801	-5.54478	-8.34801	-8.34801	-8.34801	-8.34801	-8.34801	-4.44186	-3.04801	-3.30225		-2.08846	-1.83962	0.417307	0.683352	-0.795826	-1.62645	-1.00409	-2.85574	-0.0808995	-0.419716		-1.70551	1.09771	-1.70551	-1.70551	-1.70551
1622	2297	FOXD1	forkhead box D1	5q13.2	2512	GO:0000981 [Name: RNA polymerase II transcription factor activity, sequence-specific DNA binding]; GO:0008301 [Name: DNA binding, bending]; GO:0006357 [Name: regulation of transcription from RNA polymerase II promoter]; GO:0007411 [Name: axon guidance]; GO:0000790 [Name: nuclear chromatin]; GO:0000978 [Name: RNA polymerase II core promoter proximal region sequence-specific DNA binding]; GO:000367…	-	-	-	-	-								1	0	1.55932	4.84806	-1.73031	-1.29411	0.115728	0.088232	0.222157	0.309187	0.238107	1.20206	2.63673	2.91478		-1.53759	-0.877313	0.822646	0.954649	-1.238	-0.292316	-0.357529	-0.32684	0.0451643	-0.0961952		-2.20057	-1.76437	-0.354529	-0.382025	-0.2481
9531	30010	NXPH1	neurexophilin 1	7p21.3	3773	GO:0005576 [Name: extracellular region]; GO:0005102 [Name: receptor binding]	-	-	-	-	-								1	0	1.56224	4.84393	-8.38401	-8.38401	-8.38401	-8.38401	-8.38401	-8.38401	-8.38401	-8.38401	-8.38401	-8.38401		-2.38409	-1.99985	-0.147878	-0.0809198	-2.33352	-1.94921	-2.18776	-1.90636	-1.01592	-0.904416		0	0	0	0	0
11488	56936	CCDC177	coiled-coil domain containing 177	14q24.1	4182	-	-	-	-	-	-								1	0	1.7811	4.81968	-1.69705	-1.85077	-3.45667	-2.52374	-5.22332	-4.34971	-2.10736	-2.00972	-2.82665	-1.64439		-1.47293	-2.79149	0.23282	0.601055	-1.39303	-2.26573	-0.960284	-1.12328	-0.690192	-0.91606		1.07189	0.918172	-0.687734	0.245197	-2.45439
11611	57144	PAK5	p21 (RAC1) activated kinase 5	20p12.2	4929	GO:0007165 [Name: signal transduction]; GO:0005524 [Name: ATP binding]; GO:0006915 [Name: apoptotic process]; GO:0007626 [Name: locomotory behavior]; GO:0008283 [Name: cell proliferation]; GO:0007010 [Name: cytoskeleton organization]; GO:0023014 [Name: signal transduction by protein phosphorylation]; GO:0032147 [Name: activation of protein kinase activity]; GO:0004674 [Name: protein serine/threon…	-	hsa04012 [Pathway Title: ErbB signaling pathway]; hsa04660 [Pathway Title: T cell receptor signaling pathway]; hsa04014 [Pathway Title: Ras signaling pathway]; hsa05211 [Pathway Title: Renal cell carcinoma]; hsa04510 [Pathway Title: Focal adhesion]; hsa04360 [Pathway Title: Axon guidance]; hsa04810 [Pathway Title: Regulation of actin cytoskeleton]	-	R-HSA-428540	Activation of RAC1; Signaling by ROBO receptors; Axon guidance; Developmental Biology								1	0	1.69847	4.7999	-8.7696	-4.52623	-5.19563	-5.43966	-8.7696	-5.50948	-2.86754	-5.7703	-3.72533	-3.72384		-3.0865	-2.52137	-0.74849	-0.694062	-1.83515	-1.80894	-2.27714	-1.79376	-1.46527	-1.15316		-3.33988	0.903486	0.234094	-0.00994405	-3.33988
14981	116843	SLC18B1	solute carrier family 18 member B1	6q23.2	2844	GO:0055085 [Name: transmembrane transport]; GO:0005887 [Name: integral component of plasma membrane]	-	-	-	-	-								1	0	3.71236	4.75187	1.67276	1.5945	2.36714	2.3836	1.82499	1.69648	2.53992	2.51783	2.31757	1.91747		-5.12504	-8.11716	-0.447822	-0.777965	-4.61925	-3.65936	-8.11716	-4.93045	-3.49487	-2.067		-0.410471	-0.488725	0.283914	0.300372	-0.258234
11574	57096	RPGRIP1	RPGR interacting protein 1	14q11.2	5470	GO:0042462 [Name: eye photoreceptor cell development]; GO:0061351 [Name: neural precursor cell proliferation]; GO:0032391 [Name: photoreceptor connecting cilium]; GO:0050896 [Name: response to stimulus]; GO:0005515 [Name: protein binding]; GO:0005930 [Name: axoneme]; GO:0060041 [Name: retina development in camera-type eye]; GO:0007601 [Name: visual perception]	-	-	-	-	-								1	0	1.54474	4.74469	-4.04699	-4.28061	-5.34587	-3.70174	-3.41015	-5.65973	-4.15786	-3.75069	-4.18662	-8.91984		-2.08104	-2.82171	-0.853089	-1.27147	-1.51889	-1.95919	-1.57593	-1.51062	-0.587335	-0.396727		0.699019	0.465398	-0.599862	1.04427	1.33586
14712	112755	STX1B	syntaxin 1B	16p11.2	5206	GO:0001956 [Name: positive regulation of neurotransmitter secretion]; GO:0010807 [Name: regulation of synaptic vesicle priming]; GO:0048787 [Name: presynaptic active zone membrane]; GO:0098967 [Name: exocytic insertion of neurotransmitter receptor to postsynaptic membrane]; GO:2000463 [Name: positive regulation of excitatory postsynaptic potential]; GO:0000149 [Name: SNARE binding]; GO:0016020 [N…	-	hsa04130 [Pathway Title: SNARE interactions in vesicular transport]; hsa04721 [Pathway Title: Synaptic vesicle cycle]	-	R-HSA-5250971; R-HSA-5682910	Uptake and actions of bacterial toxins; Developmental Biology; Neurotoxicity of clostridium toxins; Disease; LGI-ADAM interactions; Toxicity of botulinum toxin type C (BoNT/C); Infectious disease								1	0	1.28033	4.71712	-8.84848	-6.04525	-2.7942	-2.64988	-5.53931	-5.58836	-4.48392	-3.67933	-3.80421	-5.30287		-1.27729	-1.84183	-0.168708	-0.318577	-0.666503	-1.27001	-1.00735	-0.68058	0.0132958	-0.171395		-3.97489	-1.17167	2.07938	2.2237	-0.665725
2097	3055	HCK	HCK proto-oncogene, Src family tyrosine kinase	20q11.21	3092	GO:0002758 [Name: innate immune response-activating signal transduction]; GO:0004713 [Name: protein tyrosine kinase activity]; GO:0004715 [Name: non-membrane spanning protein tyrosine kinase activity]; GO:0005794 [Name: Golgi apparatus]; GO:0007155 [Name: cell adhesion]; GO:0007169 [Name: transmembrane receptor protein tyrosine kinase signaling pathway]; GO:0007498 [Name: mesoderm development]; G…	h_bArrestin-srcPathway [Pathway Title: Roles of ?-arrestin-dependent Recruitment of Src Kinases in GPCR Signaling]; h_vifPathway [Pathway Title: HIV-1 defeats host-mediated resistance by CEM15]	hsa04666 [Pathway Title: Fc gamma R-mediated phagocytosis]; hsa04062 [Pathway Title: Chemokine signaling pathway]	il8cxcr2_pathway [Longname: IL8- and CXCR2-mediated signaling events]; pdgfrbpathway [Longname: PDGFR-beta signaling pathway]; txa2pathway [Longname: Thromboxane A2 receptor signaling]; il8cxcr1_pathway [Longname: IL8- and CXCR1-mediated signaling events]; epha_fwdpathway [Longname: EPHA forward signaling]; ephrinbrevpathway [Longname: Ephrin B reverse signaling]; alphasynuclein_pathway [Longname…	R-HSA-2029481; R-HSA-9607240; R-HSA-164944; R-HSA-912631	Cytokine Signaling in Immune system; Disease; Signaling by Interleukins; Fcgamma receptor (FCGR) dependent phagocytosis; Innate Immune System; Regulation of signaling by CBL; The role of Nef in HIV-1 replication and disease pathogenesis; Host Interactions of HIV factors; Infectious disease; Interleukin-3, Interleukin-5 and GM-CSF signaling; FCGR activation; Immune System; Other interleukin signal…								1	0	2.09628	4.71519	-3.78454	-5.29362	-8.09684	-3.84049	-8.09684	-4.83672	-2.76773	-4.1907	-4.31037	-8.09684		-3.3885	-2.57416	-0.705236	-0.105902	-3.80517	-3.77998	-1.79495	-2.19682	-1.24885	-0.998343		1.54693	0.0378526	-2.76537	1.49098	-2.76537
11670	57282	SLC4A10	solute carrier family 4 member 10	2q24.2	6996	GO:0005452 [Name: inorganic anion exchanger activity]; GO:0005623 [Name: cell]; GO:0009791 [Name: post-embryonic development]; GO:0035641 [Name: locomotory exploration behavior]; GO:0036477 [Name: somatodendritic compartment]; GO:0005886 [Name: plasma membrane]; GO:0016324 [Name: apical plasma membrane]; GO:0035264 [Name: multicellular organism growth]; GO:0015301 [Name: anion:anion antiporter ac…	-	-	-	R-HSA-425381	SLC-mediated transmembrane transport; Transport of small molecules; Transport of inorganic cations/anions and amino acids/oligopeptides; Bicarbonate transporters								1	0	1.42338	4.71345	-2.85022	-3.4982	-2.23145	-1.62936	-2.78106	-3.56104	-1.47308	-1.07106	-2.49623	-2.52301		-2.35863	-2.4474	-0.816924	-0.68618	-1.52193	-2.01659	-1.39908	-1.74594	-0.734284	-1.24503		-0.43875	-1.08673	0.180018	0.782112	-0.36959
21574	729467	HSD52	uncharacterized LOC729467	1p32.1	4603	-	-	-	-	-	-								1	0	1.35361	4.67974	-5.28773	-5.86765	-8.67088	-8.67088	-8.67088	-8.67088	-3.59764	-3.81367	-5.78347	-4.18841		-1.36134	-1.1697	0.480754	-0.202222	-1.04864	-0.372646	-0.43379	-0.658578	0.318038	0.126245		1.03448	0.454555	-2.34867	-2.34867	-2.34867
9978	51450	PRRX2	paired related homeobox 2	9q34.11	1305	GO:0003700 [Name: transcription factor activity, sequence-specific DNA binding]; GO:0006355 [Name: regulation of transcription, DNA-templated]; GO:0006357 [Name: regulation of transcription from RNA polymerase II promoter]; GO:0007275 [Name: multicellular organism development]; GO:0043565 [Name: sequence-specific DNA binding]; GO:0000790 [Name: nuclear chromatin]; GO:0000981 [Name: RNA polymerase…	-	-	-	-	-								1	0	2.90074	4.67952	-6.85235	-4.04913	-6.85235	-6.85235	-6.85235	-6.85235	-6.85235	-2.94621	-1.33521	-1.8066		-4.00117	-2.30148	0.859624	1.09436	-6.99329	-2.53549	-4.15689	-3.80657	-0.539774	-1.25962		-1.72723	1.076	-1.72723	-1.72723	-1.72723
10189	53822	FXYD7	FXYD domain containing ion transport regulator 7	19q13.12	1795	GO:0099106 [Name: ion channel regulator activity]; GO:0005515 [Name: protein binding]; GO:2000649 [Name: regulation of sodium ion transmembrane transporter activity]; GO:0016021 [Name: integral component of membrane]; GO:0034220 [Name: ion transmembrane transport]; GO:0051117 [Name: ATPase binding]; GO:0017080 [Name: sodium channel regulator activity]; GO:1903779 [Name: regulation of cardiac cond…	-	-	-	R-HSA-5578775; R-HSA-936837	Ion channel transport; Ion homeostasis; Ion transport by P-type ATPases; Cardiac conduction; Muscle contraction; Transport of small molecules								1	0	2.35898	4.67443	-7.31228	-7.31228	-7.31228	-3.98235	-7.31228	-7.31228	-7.31228	-7.31228	-3.52581	-7.31228		-3.00239	-3.31873	0.149339	0.442533	-3.02062	-3.93122	-1.63864	-2.39052	-1.45298	-1.40306		-0.71164	-0.71164	-0.71164	2.61829	-0.71164
14395	90993	CREB3L1	cAMP responsive element binding protein 3 like 1	11p11.2	4023	GO:0000790 [Name: nuclear chromatin]; GO:0016021 [Name: integral component of membrane]; GO:0001227 [Name: transcriptional repressor activity, RNA polymerase II transcription regulatory region sequence-specific binding]; GO:0045892 [Name: negative regulation of transcription, DNA-templated]; GO:1903671 [Name: negative regulation of sprouting angiogenesis]; GO:0007275 [Name: multicellular organism…	-	hsa04024 [Pathway Title: cAMP signaling pathway]; hsa04152 [Pathway Title: AMPK signaling pathway]; hsa04918 [Pathway Title: Thyroid hormone synthesis]; hsa04022 [Pathway Title: cGMP-PKG signaling pathway]; hsa04261 [Pathway Title: Adrenergic signaling in cardiomyocytes]; hsa04668 [Pathway Title: TNF signaling pathway]; hsa04916 [Pathway Title: Melanogenesis]; hsa04922 [Pathway Title: Glucagon si…	-	R-HSA-8874211	Metabolism of proteins; Unfolded Protein Response (UPR); CREB3 factors activate genes								1	0	2.14131	4.65868	-4.16427	-4.78058	-8.47657	-8.47657	-2.49053	-5.21646	-4.11201	-8.47657	-3.17658	-3.02674		-2.98249	-2.73557	-0.162663	-0.485633	-1.24458	-3.19291	-2.07625	-2.57656	-1.04741	-0.6958		1.07542	0.459108	-3.23688	-3.23688	2.74916
18734	348645	C22orf34	chromosome 22 open reading frame 34	22q13.33	6769	-	-	-	-	-	-								1	0	1.86129	4.62571	-9.22724	-4.98388	-2.95368	-3.43715	-4.99275	-9.22724	-4.15401	-2.50012	-3.5214	-3.4621		-3.54415	-4.27536	-1.69884	-1.7549	-2.66811	-3.1507	-3.14498	-3.15974	-1.92292	-2.12875		-4.38129	-0.137924	1.89227	1.4088	-0.146791
1607	2272	FHIT	fragile histidine triad	3p14.2	7472	GO:0072332 [Name: intrinsic apoptotic signaling pathway by p53 class mediator]; GO:0005886 [Name: plasma membrane]; GO:0006163 [Name: purine nucleotide metabolic process]; GO:0047710 [Name: bis(5'-adenosyl)-triphosphatase activity]; GO:0005737 [Name: cytoplasm]; GO:0003824 [Name: catalytic activity]; GO:0032435 [Name: negative regulation of proteasomal ubiquitin-dependent protein catabolic proces…	-	hsa00230 [Pathway Title: Purine metabolism]; hsa05222 [Pathway Title: Small cell lung cancer]; hsa05223 [Pathway Title: Non-small cell lung cancer]	-	-	-								1	0	1.55596	4.61262	-1.66564	-2.02586	-0.459926	-1.14177	-1.30178	-1.01637	-1.29906	-0.701708	-0.460037	-0.365581		-2.99609	-3.62879	-1.44456	-1.42309	-2.3292	-2.30298	-2.23872	-2.48078	-1.82574	-1.79755		-0.621867	-0.982085	0.583846	-0.097994	-0.258004
8757	26002	MOXD1	monooxygenase DBH like 1	6q23.2	5223	GO:0016021 [Name: integral component of membrane]; GO:0005515 [Name: protein binding]; GO:0004500 [Name: dopamine beta-monooxygenase activity]; GO:0005737 [Name: cytoplasm]; GO:0005789 [Name: endoplasmic reticulum membrane]; GO:0005615 [Name: extracellular space]; GO:0006589 [Name: octopamine biosynthetic process]; GO:0016715 [Name: oxidoreductase activity, acting on paired donors, with incorpora…	-	-	-	-	-								1	0	3.61144	4.60834	-5.47003	-8.85318	-8.85318	-8.85318	-8.85318	-8.85318	-5.9399	-5.85388	-3.80892	-8.85318		-8.99412	-5.77974	-1.19984	-1.99359	-8.99412	-8.99412	-5.26242	-8.99412	-3.97151	-3.44923		1.94915	-1.434	-1.434	-1.434	-1.434
8007	22989	MYH15	myosin heavy chain 15	3q13.13	7695	GO:0002074 [Name: extraocular skeletal muscle development]; GO:0005516 [Name: calmodulin binding]; GO:0005524 [Name: ATP binding]; GO:0030016 [Name: myofibril]; GO:0032982 [Name: myosin filament]; GO:0051015 [Name: actin filament binding]; GO:0003774 [Name: motor activity]	-	hsa04530 [Pathway Title: Tight junction]	-	-	-								1	0	1.92511	4.60712	-2.16491	-2.01613	-2.14802	-2.1366	-3.06868	-1.91084	-1.61047	-1.89732	-2.26464	-1.59704		-3.56203	-4.14689	-1.06094	-1.04061	-3.36173	-2.82693	-3.21597	-2.20348	-2.3181	-2.66471		-0.0834396	0.0653314	-0.0665506	-0.0551372	-0.987213
2797	4091	SMAD6	SMAD family member 6	15q22.31	4357	GO:0005634 [Name: nucleus]; GO:0007352 [Name: zygotic specification of dorsal/ventral axis]; GO:0008285 [Name: negative regulation of cell proliferation]; GO:0031625 [Name: ubiquitin protein ligase binding]; GO:0034713 [Name: type I transforming growth factor beta receptor binding]; GO:0043066 [Name: negative regulation of apoptotic process]; GO:0044212 [Name: transcription regulatory region DNA …	h_tgfbPathway [Pathway Title: TGF beta signaling pathway]	hsa04350 [Pathway Title: TGF-beta signaling pathway]	bmppathway [Longname: BMP receptor signaling]	R-HSA-8941326; R-HSA-201451	Generic Transcription Pathway; Transcriptional regulation by RUNX2; RUNX2 regulates bone development; RNA Polymerase II Transcription; Signaling by TGF-beta family members; Gene expression (Transcription); Signaling by BMP; Signal Transduction								1	0	1.40864	4.59456	1.24764	1.41617	1.21496	1.24697	1.05776	1.33111	1.26747	1.58249	1.72406	1.92382		-1.75283	-1.42559	0.0584515	0.329738	-0.777583	-0.479247	-0.897993	-0.800887	-0.794954	-0.0685216		-0.153603	0.0149276	-0.186282	-0.154278	-0.343488
17213	221188	ADGRG5	adhesion G protein-coupled receptor G5	16q21	5630	GO:0016021 [Name: integral component of membrane]; GO:0007186 [Name: G-protein coupled receptor signaling pathway]; GO:0007189 [Name: adenylate cyclase-activating G-protein coupled receptor signaling pathway]; GO:0004930 [Name: G-protein coupled receptor activity]; GO:0005887 [Name: integral component of plasma membrane]; GO:0007166 [Name: cell surface receptor signaling pathway]	-	-	-	-	-								1	0	1.15454	4.5845	-5.57829	-8.96144	-8.96144	-8.96144	-8.96144	-8.96144	-5.14724	-5.96214	-8.96144	-8.96144		-1.43892	-1.34533	-0.196122	0.0699225	-0.243208	-0.663207	-1.08568	-0.757127	-0.0560264	-0.415294		2.36348	-1.01966	-1.01966	-1.01966	-1.01966
11851	57622	LRFN1	leucine rich repeat and fibronectin type III domain containing 1	19q13.2	3381	GO:0099061 [Name: integral component of postsynaptic density membrane]; GO:0005886 [Name: plasma membrane]; GO:0009986 [Name: cell surface]; GO:0030054 [Name: cell junction]	-	-	-	R-HSA-8849932	Synaptic adhesion-like molecules; Protein-protein interactions at synapses; Neuronal System								1	0	4.27177	4.57747	2.43079	2.31536	3.01019	3.0464	2.26191	2.50553	2.84467	3.1738	2.95265	3.00507		-8.36669	-8.36669	-0.633528	-0.577382	-8.36669	-4.84469	-8.36669	-2.73349	-4.30037	-3.29492		-0.323852	-0.439276	0.255548	0.291767	-0.492724
1359	1943	EFNA2	ephrin A2	19p13.3	2424	GO:0005886 [Name: plasma membrane]; GO:0007267 [Name: cell-cell signaling]; GO:0048013 [Name: ephrin receptor signaling pathway]; GO:0046849 [Name: bone remodeling]; GO:0007411 [Name: axon guidance]; GO:0030316 [Name: osteoclast differentiation]; GO:0046875 [Name: ephrin receptor binding]; GO:0005515 [Name: protein binding]; GO:0031594 [Name: neuromuscular junction]; GO:0021772 [Name: olfactory b…	-	hsa04014 [Pathway Title: Ras signaling pathway]; hsa04151 [Pathway Title: PI3K-Akt signaling pathway]; hsa04015 [Pathway Title: Rap1 signaling pathway]; hsa04360 [Pathway Title: Axon guidance]	epha_fwdpathway [Longname: EPHA forward signaling]	R-HSA-3928665; R-HSA-3928663; R-HSA-2682334	EPH-Ephrin signaling; Developmental Biology; EPH-ephrin mediated repulsion of cells; Axon guidance								1	0	2.26984	4.57592	-0.251946	-0.299272	0.407262	0.86309	0.736021	1.19123	1.05282	1.23365	2.08358	2.06467		-3.98815	-1.8151	0.449927	0.592069	-2.48782	-2.14684	-1.78721	-1.84567	-1.71897	-1.35727		-1.16006	-1.20738	-0.500849	-0.0450211	-0.17209
93	133	ADM	adrenomedullin	11p15.4	2325	GO:0003073 [Name: regulation of systemic arterial blood pressure]; GO:0008285 [Name: negative regulation of cell proliferation]; GO:0032496 [Name: response to lipopolysaccharide]; GO:0043065 [Name: positive regulation of apoptotic process]; GO:0043116 [Name: negative regulation of vascular permeability]; GO:0060712 [Name: spongiotrophoblast layer development]; GO:1990410 [Name: adrenomedullin rec…	-	-	hif1_tfpathway [Longname: HIF-1-alpha transcription factor network]	R-HSA-419812; R-HSA-418555	GPCR ligand binding; Signaling by GPCR; Calcitonin-like ligand receptors; G alpha (s) signalling events; Signal Transduction; Class B/2 (Secretin family receptors); GPCR downstream signalling								1	0	1.344	4.56946	-7.68553	-3.44217	-7.68553	-7.68553	-7.68553	-2.94451	-7.68553	-3.77939	-2.95231	-3.20307		0.065421	-0.678881	1.28583	1.23584	0.350083	1.21075	0.351901	0.622804	0.961679	1.13066		-2.21062	2.03274	-2.21062	-2.21062	-2.21062
9806	51200	CPA4	carboxypeptidase A4	7q32.2	3958	GO:0004181 [Name: metallocarboxypeptidase activity]; GO:0016573 [Name: histone acetylation]; GO:0005575 [Name: cellular_component]; GO:0006508 [Name: proteolysis]; GO:0008270 [Name: zinc ion binding]; GO:0005615 [Name: extracellular space]	-	-	-	-	-								1	0	1.83749	4.55209	-5.06992	-8.45307	-8.45307	-8.45307	-8.45307	-8.45307	-8.45307	-8.45307	-8.45307	-8.45307		-2.76998	-2.71207	-0.216937	-0.377538	-1.63322	-2.85422	-1.96061	-1.31787	-1.14875	-1.35457		3.04483	-0.338315	-0.338315	-0.338315	-0.338315
10994	55576	STAB2	stabilin 2	12q23.3	9280	GO:0005041 [Name: low-density lipoprotein receptor activity]; GO:0005515 [Name: protein binding]; GO:0006898 [Name: receptor-mediated endocytosis]; GO:0030666 [Name: endocytic vesicle membrane]; GO:0001525 [Name: angiogenesis]; GO:0005044 [Name: scavenger receptor activity]; GO:0005829 [Name: cytosol]; GO:0030214 [Name: hyaluronan catabolic process]; GO:0042742 [Name: defense response to bacteriu…	-	-	-	R-HSA-3000497; R-HSA-2160916	Vesicle-mediated transport; Metabolism; Hyaluronan metabolism; Binding and Uptake of Ligands by Scavenger Receptors; Glycosaminoglycan metabolism; Metabolism of carbohydrates; Scavenging by Class H Receptors; Hyaluronan uptake and degradation								1	0	1.36244	4.54361	-4.4069	-5.43906	-9.68243	-6.35249	-5.44793	-5.49964	-9.68243	-5.77628	-9.68243	-9.68243		-2.37289	-2.67577	-0.889688	-1.0099	-1.92952	-1.47413	-1.31795	-2.15353	-1.11446	-1.2065		2.7583	1.72614	-2.51722	0.812707	1.71727
6953	10178	TENM1	teneurin transmembrane protein 1	Xq25	12896	GO:0007157 [Name: heterophilic cell-cell adhesion via plasma membrane cell adhesion molecules]; GO:0043406 [Name: positive regulation of MAP kinase activity]; GO:0007218 [Name: neuropeptide signaling pathway]; GO:0033138 [Name: positive regulation of peptidyl-serine phosphorylation]; GO:0042803 [Name: protein homodimerization activity]; GO:0048471 [Name: perinuclear region of cytoplasm]; GO:00057…	-	-	-	-	-								1	0	2.94748	4.5396	2.47103	2.53565	0.9348	0.75712	1.56126	1.61322	1.65172	1.54465	0.48747	0.260342		-5.44881	-7.08371	-2.0904	-2.56511	-3.91648	-6.77609	-4.83877	-5.23539	-3.50018	-3.67024		1.08931	1.15392	-0.446927	-0.624607	0.179533
9599	50651	SLC45A1	solute carrier family 45 member 1	1p36.23	2888	GO:0005887 [Name: integral component of plasma membrane]; GO:0008506 [Name: sucrose:proton symporter activity]; GO:1904659 [Name: glucose transmembrane transport]; GO:0015770 [Name: sucrose transport]; GO:0016020 [Name: membrane]	-	-	-	-	-								1	0	1.40312	4.52182	-1.16293	-0.41071	0.40752	0.0926349	0.77538	0.392415	0.107	0.170757	1.32567	1.25333		-1.42032	-0.991721	0.590457	0.674152	-1.06393	-0.740127	-0.426162	-1.20173	-0.248799	0.0637425		-1.45804	-0.705816	0.112413	-0.202472	0.480274
15757	140458	ASB5	ankyrin repeat and SOCS box containing 5	4q34.2	3764	GO:0035556 [Name: intracellular signal transduction]; GO:0016567 [Name: protein ubiquitination]; GO:0043687 [Name: post-translational protein modification]; GO:0045732 [Name: positive regulation of protein catabolic process]; GO:0005829 [Name: cytosol]	-	-	-	R-HSA-8951664; R-HSA-983168	Neddylation; Metabolism of proteins; Adaptive Immune System; Immune System; Post-translational protein modification; Antigen processing: Ubiquitination & Proteasome degradation; Class I MHC mediated antigen processing & presentation								1	0	1.99245	4.51998	-8.38057	-8.38057	-8.38057	-8.38057	-5.0714	-4.19778	-8.38057	-8.38057	-4.04441	-4.83496		-3.67223	-3.11524	-0.918944	-1.52097	-2.80762	-2.78171	-3.06219	-2.8883	-1.21292	-1.34577		-1.53737	-1.53737	-1.53737	-1.53737	1.7718
12892	79825	EFCC1	EF-hand and coiled-coil domain containing 1	3q21.3	2945	GO:0005829 [Name: cytosol]; GO:0005509 [Name: calcium ion binding]	-	-	-	-	-								1	0	1.72711	4.49722	1.14446	1.45042	2.37613	2.38213	2.32011	2.44185	2.0489	2.09417	2.68565	2.74825		-2.34347	-1.10674	0.361136	0.699278	-0.887103	-0.860864	-1.28848	-0.681131	-0.0971394	-0.645983		-1.02474	-0.718788	0.206923	0.212921	0.150901
15770	140597	TCEAL2	transcription elongation factor A like 2	Xq22.1	3163	GO:0005634 [Name: nucleus]; GO:0050699 [Name: WW domain binding]	-	-	-	-	-								1	0	1.63046	4.4825	-3.8173	-4.4336	-2.64947	-1.61301	-2.93394	-8.12959	-2.22753	-1.84498	-1.73398	-1.52829		-1.55154	-2.199	0.145952	0.791779	-1.72092	-1.69479	-1.31811	-1.07188	-0.891992	-0.557346		-0.726126	-1.34243	0.4417	1.47816	0.157231
17280	222171	PRR15	proline rich 15	7p14.3	1956	GO:0007275 [Name: multicellular organism development]	-	-	-	-	-								1	0	1.78133	4.47885	-2.56336	-2.48668	-2.92412	-3.17986	-2.24055	-2.69518	-1.12515	-0.807642	-0.049186	-0.103897		-1.0625	-1.6952	0.537761	0.679834	-0.616352	-0.270503	-0.488284	-0.844203	-0.00704389	0.861235		-0.745795	-0.669114	-1.10656	-1.36229	-0.42299
9896	51313	GASK1B	golgi associated kinase 1B	4q32.1	7612	GO:0000139 [Name: Golgi membrane]; GO:0005794 [Name: Golgi apparatus]; GO:0016021 [Name: integral component of membrane]	-	-	-	-	-								1	0	2.53617	4.4741	1.21717	1.18451	2.01717	1.96766	2.49426	2.3667	2.28034	2.28693	2.97512	2.7481		-5.08669	-5.40303	-1.47134	-1.92423	-6.0396	-4.11292	-4.0782	-3.90431	-2.73961	-3.63694		-0.936622	-0.969288	-0.136624	-0.186135	0.340459
9325	28965	SLC27A6	solute carrier family 27 member 6	5q23.3	3133	GO:0000166 [Name: nucleotide binding]; GO:0015909 [Name: long-chain fatty acid transport]; GO:0016021 [Name: integral component of membrane]; GO:0005886 [Name: plasma membrane]; GO:0042383 [Name: sarcolemma]; GO:0004467 [Name: long-chain fatty acid-CoA ligase activity]; GO:0031957 [Name: very long-chain fatty acid-CoA ligase activity]; GO:0005324 [Name: long-chain fatty acid transporter activity]…	-	hsa04931 [Pathway Title: Insulin resistance]; hsa03320 [Pathway Title: PPAR signaling pathway]	-	R-HSA-804914	Transport of small molecules; SLC-mediated transmembrane transport; Transport of vitamins, nucleosides, and related molecules; Transport of fatty acids								1	0	3.7786	4.43705	-8.11585	-8.11585	-3.04002	-2.58359	-8.11585	-8.11585	-3.75129	-8.11585	-2.41	-1.87288		-5.26467	-8.25679	-0.347528	-1.35498	-3.26166	-4.73478	-8.25679	-5.07007	-3.23418	-2.0711		-2.69215	-2.69215	2.38368	2.84011	-2.69215
7135	10404	CPQ	carboxypeptidase Q	8q22.1	3442	GO:0005794 [Name: Golgi apparatus]; GO:0043231 [Name: intracellular membrane-bounded organelle]; GO:0005764 [Name: lysosome]; GO:0042803 [Name: protein homodimerization activity]; GO:0070573 [Name: metallodipeptidase activity]; GO:0005615 [Name: extracellular space]; GO:0005783 [Name: endoplasmic reticulum]; GO:0070062 [Name: extracellular exosome]; GO:0042246 [Name: tissue regeneration]; GO:0046…	-	-	-	-	-								1	0	3.3432	4.43409	-8.25155	-3.04678	-3.73946	-2.71929	-3.05589	-4.99143	-3.48957	-3.0824	-3.91539	-3.76908		-8.39249	-8.39249	-2.00245	-1.83532	-8.39249	-4.87048	-4.66079	-8.39249	-4.32616	-4.57969		-4.24546	0.9593	0.266626	1.2868	0.950192
20391	541473	LOC541473	FK506 binding protein 6, 36kDa pseudogene	7q11.23	1590	-	-	-	-	-	-								1	0	1.52455	4.41834	-7.13733	-4.3341	-3.56336	-7.13733	-7.13733	-7.13733	-3.32313	-4.13803	-4.24992	-3.59172		-0.877782	-0.217504	0.836641	1.5621	0.414853	0.289892	0.347849	0.20811	1.06127	0.755473		-1.96237	0.840854	1.6116	-1.96237	-1.96237
17982	284615	ANKRD34A	ankyrin repeat domain 34A	1q21.1	3671	-	-	-	-	-	-								1	0	1.65625	4.40156	-1.01025	-1.29398	-0.367738	0.297389	-0.325179	-0.283785	0.249713	-0.0738078	0.144838	0.43281		-2.85039	-1.96031	-0.521931	-0.310617	-1.9358	-2.07771	-1.46316	-1.75247	-1.17683	-0.685167		-0.787254	-1.07098	-0.144739	0.520388	-0.10218
24224	100862728	UPK1A-AS1	UPK1A antisense RNA 1	19q13.12	795	-	-	-	-	-	-								1	0	2.83369	4.38903	-6.13733	-6.13733	-6.13733	-6.13733	-6.13733	-6.13733	-6.13733	-6.13733	-6.13733	-6.13733		-2.37979	-3.06389	1.39107	1.71662	-6.27827	-1.25755	-1.03589	-1.61628	-0.685567	-0.5446		0	0	0	0	0
1757	2625	GATA3	GATA binding protein 3	10p14	3396	GO:0001227 [Name: transcriptional repressor activity, RNA polymerase II transcription regulatory region sequence-specific binding]; GO:0001709 [Name: cell fate determination]; GO:0001823 [Name: mesonephros development]; GO:0002088 [Name: lens development in camera-type eye]; GO:0003215 [Name: cardiac right ventricle morphogenesis]; GO:0006338 [Name: chromatin remodeling]; GO:0008134 [Name: transc…	h_GATA3pathway [Pathway Title: GATA3 participate in activating the Th2 cytokine genes expression]	hsa05321 [Pathway Title: Inflammatory bowel disease (IBD)]	notch_pathway [Longname: Notch signaling pathway]; il27pathway [Longname: IL27-mediated signaling events]; reg_gr_pathway [Longname: Glucocorticoid receptor regulatory network]; smad2_3nuclearpathway [Longname: Regulation of nuclear SMAD2/3 signaling]; cmyb_pathway [Longname: C-MYB transcription factor network]; nfat_tfpathway [Longname: Calcineurin-regulated NFAT-dependent transcription in lymph…	R-HSA-8939236; R-HSA-5689880; R-HSA-983231; R-HSA-9018519; R-HSA-6785807	Deubiquitination; Hemostasis; Signaling by Interleukins; Factors involved in megakaryocyte development and platelet production; Gene expression (Transcription); ESR-mediated signaling; Metabolism of proteins; Post-translational protein modification; Cytokine Signaling in Immune system; Immune System; RNA Polymerase II Transcription; Signal Transduction; Estrogen-dependent gene expression; Ub-spec…								1	0	2.82678	4.36906	-8.23214	-8.23214	-8.23214	-4.90221	-3.43846	-4.04935	-3.86758	-8.23214	-3.18787	-2.20839		-4.4746	-5.1587	-0.211031	-0.960325	-4.87516	-4.85107	-4.09308	-2.73987	-3.03744	-2.32291		-2.7739	-2.7739	-2.7739	0.556034	2.01978
10850	55273	TMEM100	transmembrane protein 100	17q22	2906	GO:0005886 [Name: plasma membrane]; GO:0045603 [Name: positive regulation of endothelial cell differentiation]; GO:0003198 [Name: epithelial to mesenchymal transition involved in endocardial cushion formation]; GO:0003674 [Name: molecular_function]; GO:0043204 [Name: perikaryon]; GO:0001701 [Name: in utero embryonic development]; GO:0005783 [Name: endoplasmic reticulum]; GO:0050848 [Name: regulat…	-	-	-	-	-								1	0	2.74546	4.36857	-3.13449	-2.08134	-2.93151	-3.75098	-1.37752	-3.26631	-2.27219	-1.59873	-1.61172	-1.5741		-4.24979	-4.01378	-0.0820974	-0.886586	-3.15315	-4.62627	-2.68896	-2.29684	-1.15934	-2.2477		-0.774595	0.278551	-0.571625	-1.39109	0.98237
9172	27129	HSPB7	heat shock protein family B (small) member 7	1p36.13	3910	GO:0005654 [Name: nucleoplasm]; GO:0005515 [Name: protein binding]; GO:0005737 [Name: cytoplasm]; GO:0015030 [Name: Cajal body]; GO:0005634 [Name: nucleus]; GO:0008022 [Name: protein C-terminus binding]; GO:0016235 [Name: aggresome]; GO:0007507 [Name: heart development]; GO:0006986 [Name: response to unfolded protein]; GO:0008016 [Name: regulation of heart contraction]	-	-	-	-	-								1	0	2.8257	4.36506	-8.43547	-8.43547	-8.43547	-4.17912	-8.43547	-8.43547	-8.43547	-8.43547	-8.43547	-8.43547		-4.67793	-5.36203	-0.414363	-1.23721	-5.07849	-4.11861	-3.90006	-2.72497	-2.98371	-2.67583		-0.425635	-0.425635	-0.425635	3.83072	-0.425635
24491	100996246	LINC02361	long intergenic non-protein coding RNA 2361	12q24.33	1484	-	-	-	-	-	-								1	0	3.19639	4.34733	-0.326734	-1.26116	0.12022	-0.521205	1.03023	0.824389	-0.612659	-0.409227	0.109787	0.294519		-3.28025	-3.96435	1.07321	0.610577	-0.478657	-3.65673	-2.50238	-1.54553	-0.861073	-0.993046		-0.251549	-1.18598	0.195405	-0.44602	1.10541
16778	170679	PSORS1C1	psoriasis susceptibility 1 candidate 1	6p21.33	29155	-	-	-	-	-	-								1	0	1.99113	4.34447	-7.95082	-7.63798	-6.25815	-8.00404	-7.09948	-5.40172	-6.26074	-7.42783	-5.46128	-5.56883		-5.83989	-6.7831	-4.01596	-3.74193	-5.76103	-4.89917	-5.37549	-6.09894	-4.39919	-4.36581		-1.24374	-0.930895	0.448935	-1.29695	-0.392391
18444	339768	ESPNL	espin like	2q37.3	5179	GO:0005737 [Name: cytoplasm]; GO:0051015 [Name: actin filament binding]; GO:0031941 [Name: filamentous actin]; GO:0032426 [Name: stereocilium tip]; GO:0051017 [Name: actin filament bundle assembly]; GO:0007605 [Name: sensory perception of sound]	-	-	-	-	-								1	0	1.376	4.34103	-5.45783	-4.59761	-8.84097	-8.84097	-8.84097	-8.84097	-5.9277	-8.84097	-4.50482	-8.84097		-2.17067	-1.28119	-0.103616	-0.0637065	-1.21874	-1.06177	-0.714573	-1.63224	-0.476847	-0.516642		1.89555	2.75577	-1.48759	-1.48759	-1.48759
7002	10234	LRRC17	leucine rich repeat containing 17	7q22.1	2827	GO:0001649 [Name: osteoblast differentiation]; GO:0005615 [Name: extracellular space]; GO:0045671 [Name: negative regulation of osteoclast differentiation]; GO:0033687 [Name: osteoblast proliferation]; GO:0031012 [Name: extracellular matrix]; GO:0048539 [Name: bone marrow development]	-	-	-	-	-								1	0	1.70721	4.30736	-7.96757	-7.96757	-7.96757	-7.96757	-7.96757	-4.70746	-7.96757	-7.96757	-7.96757	-7.96757		-2.28448	-3.01569	-0.145029	-0.0664996	-2.7097	-2.68391	-1.47511	-1.61411	-1.3106	-1.57916		-0.326012	-0.326012	-0.326012	-0.326012	-0.326012
5733	8626	TP63	tumor protein p63	3q28	7478	GO:0003700 [Name: transcription factor activity, sequence-specific DNA binding]; GO:0005654 [Name: nucleoplasm]; GO:0008283 [Name: cell proliferation]; GO:0042475 [Name: odontogenesis of dentin-containing tooth]; GO:0043281 [Name: regulation of cysteine-type endopeptidase activity involved in apoptotic process]; GO:0045669 [Name: positive regulation of osteoblast differentiation]; GO:0045747 [Nam…	-	hsa05206 [Pathway Title: MicroRNAs in cancer]	deltanp63pathway [Longname: Validated transcriptional targets of deltaNp63 isoforms]; p53downstreampathway [Longname: Direct p53 effectors]	R-HSA-6803205; R-HSA-5628897; R-HSA-6803204; R-HSA-139915; R-HSA-6803211; R-HSA-6803207; R-HSA-6804759	Activation of BH3-only proteins; Intrinsic Pathway for Apoptosis; RNA Polymerase II Transcription; Transcriptional Regulation by TP53; Gene expression (Transcription); Apoptosis; Generic Transcription Pathway; TP53 Regulates Transcription of Death Receptors and Ligands; Activation of PUMA and translocation to mitochondria; Programmed Cell Death; TP53 Regulates Transcription of Caspase Activators …								1	0	3.19498	4.30717	-9.37095	-9.37095	-9.37095	-9.37095	-9.37095	-9.37095	-9.37095	-9.37095	-9.37095	-9.37095		-5.06106	-9.5119	-2.13049	-2.71608	-6.01398	-5.98989	-4.83554	-6.32518	-3.05838	-3.61132		0	0	0	0	0
14820	114798	SLITRK1	SLIT and NTRK like family member 1	13q31.1	5189	GO:0005886 [Name: plasma membrane]; GO:0030054 [Name: cell junction]; GO:0042592 [Name: homeostatic process]; GO:0051965 [Name: positive regulation of synapse assembly]; GO:0099560 [Name: synaptic membrane adhesion]; GO:1905606 [Name: regulation of presynapse assembly]; GO:0005576 [Name: extracellular region]; GO:0007416 [Name: synapse assembly]; GO:0035264 [Name: multicellular organism growth]; …	-	-	-	R-HSA-388844	Protein-protein interactions at synapses; Neuronal System; Receptor-type tyrosine-protein phosphatases								1	0	1.33827	4.30672	-8.84376	-8.84376	-8.84376	-8.84376	-8.84376	-8.84376	-8.84376	-8.84376	-8.84376	-8.84376		-1.7842	-1.34258	0.0537432	0.249779	-0.971043	-0.888364	-0.580278	-0.83146	-0.957234	-0.0466373		0	0	0	0	0
8678	25890	ABI3BP	ABI family member 3 binding protein	3q12.2	10978	GO:0005518 [Name: collagen binding]; GO:0005615 [Name: extracellular space]; GO:0005201 [Name: extracellular matrix structural constituent]; GO:0005576 [Name: extracellular region]; GO:0030198 [Name: extracellular matrix organization]; GO:0005614 [Name: interstitial matrix]; GO:0010811 [Name: positive regulation of cell-substrate adhesion]; GO:0008201 [Name: heparin binding]	-	-	-	-	-								1	0	1.80892	4.29938	-6.5417	-9.92484	-9.92484	-9.92484	-9.92484	-5.74206	-7.01157	-6.0187	-6.13837	-9.92484		-4.24175	-4.97296	-2.39644	-2.02377	-3.87435	-3.49004	-4.60646	-4.21435	-2.83072	-3.25908		1.56597	-1.81718	-1.81718	-1.81718	-1.81718
9261	27303	RBMS3	RNA binding motif single stranded interacting protein 3	3p24.1	10994	GO:1990904 [Name: ribonucleoprotein complex]; GO:0002357 [Name: defense response to tumor cell]; GO:0005737 [Name: cytoplasm]; GO:0003723 [Name: RNA binding]; GO:0008266 [Name: poly(U) RNA binding]; GO:0008143 [Name: poly(A) binding]; GO:0035925 [Name: mRNA 3'-UTR AU-rich region binding]; GO:0090090 [Name: negative regulation of canonical Wnt signaling pathway]; GO:0010629 [Name: negative regulat…	-	-	-	-	-								1	0	1.80316	4.29407	-9.92695	-9.92695	-9.92695	-9.92695	-9.92695	-9.92695	-9.92695	-9.92695	-9.92695	-9.92695		-4.43286	-4.97506	-1.73133	-2.27858	-5.07276	-5.04717	-3.7307	-3.57349	-3.49021	-3.44004		0	0	0	0	0
15521	131034	CPNE4	copine 4	3q22.1	6427	GO:0005886 [Name: plasma membrane]; GO:0070062 [Name: extracellular exosome]; GO:0005515 [Name: protein binding]; GO:0071277 [Name: cellular response to calcium ion]; GO:0005544 [Name: calcium-dependent phospholipid binding]	-	-	-	-	-								1	0	3.15729	4.28213	-9.15245	-9.15245	-5.57848	-4.8961	-4.91795	-9.15245	-4.39046	-4.29524	-2.14135	-1.82014		-9.29339	-6.07901	-2.49262	-2.61197	-5.79547	-9.29339	-5.56169	-6.10667	-4.6711	-3.96575		-3.60274	-3.60274	-0.0287713	0.65361	0.631754
892	1264	CNN1	calponin 1	19p13.2	2837	GO:0006940 [Name: regulation of smooth muscle contraction]; GO:0005515 [Name: protein binding]; GO:0031032 [Name: actomyosin structure organization]; GO:1904706 [Name: negative regulation of vascular smooth muscle cell proliferation]; GO:0005516 [Name: calmodulin binding]; GO:0005856 [Name: cytoskeleton]; GO:0005925 [Name: focal adhesion]; GO:0003779 [Name: actin binding]	-	-	-	-	-								1	0	3.05125	4.26774	-7.97267	-7.97267	-7.97267	-7.97267	-7.97267	-7.97267	-7.97267	-7.97267	-7.97267	-7.97267		-3.26433	-8.11361	-0.732199	-0.564121	-4.61569	-3.09289	-2.87123	-3.0509	-2.30279	-2.21303		0	0	0	7.99361e-15	0
391	558	AXL	AXL receptor tyrosine kinase	19q13.2	5134	GO:0001786 [Name: phosphatidylserine binding]; GO:0001974 [Name: blood vessel remodeling]; GO:0005615 [Name: extracellular space]; GO:0016477 [Name: cell migration]; GO:0031100 [Name: animal organ regeneration]; GO:0043231 [Name: intracellular membrane-bounded organelle]; GO:0043491 [Name: protein kinase B signaling]; GO:0043548 [Name: phosphatidylinositol 3-kinase binding]; GO:0046718 [Name: vir…	-	-	deltanp63pathway [Longname: Validated transcriptional targets of deltaNp63 isoforms]	R-HSA-4420097	VEGFA-VEGFR2 Pathway; Signal Transduction; Signaling by VEGF; Signaling by Receptor Tyrosine Kinases								1	0	3.16048	4.25134	-8.82838	-8.82838	-8.82838	-8.82838	-8.82838	-8.82838	-5.91511	-5.82908	-5.04191	-5.28278		-8.96933	-4.83483	-2.42901	-2.41216	-5.47141	-4.51152	-5.23763	-4.30734	-2.96908	-3.23566		-1.32447	-1.32447	-1.32447	-1.32447	-1.32447
11519	56978	PRDM8	PR/SET domain 8	4q21.21	4588	GO:0008168 [Name: methyltransferase activity]; GO:0003677 [Name: DNA binding]; GO:0005515 [Name: protein binding]; GO:0032259 [Name: methylation]; GO:0046872 [Name: metal ion binding]; GO:0005634 [Name: nucleus]; GO:0014003 [Name: oligodendrocyte development]	-	-	-	-	-								1	0	1.22975	4.24829	-8.66617	-8.66617	-4.15408	-8.66617	-5.357	-5.40605	-5.75289	-5.66687	-4.33001	-8.66617		-1.6066	-1.16499	0.0136021	0.160754	-1.26521	-0.505025	-1.22656	-0.875417	-0.503077	-0.0530696		-2.13301	-2.13301	2.37908	-2.13301	1.17616
6991	10223	GPA33	glycoprotein A33	1q24.1	2946	GO:0038023 [Name: signaling receptor activity]; GO:0005887 [Name: integral component of plasma membrane]; GO:0005886 [Name: plasma membrane]; GO:0005515 [Name: protein binding]; GO:0070062 [Name: extracellular exosome]	-	-	-	-	-								1	0	1.71108	4.24761	-8.02706	-8.02706	-4.45309	-3.77071	-3.79256	-8.02706	-3.26508	-2.60157	-2.15436	-2.9813		-2.53297	-2.09647	-0.565434	-0.324483	-1.78639	-1.18101	-2.70868	-1.6736	-0.658965	-0.45481		-3.31707	-3.31707	0.256897	0.939278	0.917422
17402	253724	TTC41P	tetratricopeptide repeat domain 41, pseudogene	12q23.3	6495	GO:0005737 [Name: cytoplasm]	-	-	-	-	-								1	0	1.32918	4.23585	-1.92031	-3.24163	-4.09181	-2.8013	-2.19302	-2.72791	-2.44609	-3.01867	-2.77202	-3.40249		-2.79392	-2.07908	-0.972013	-1.22092	-1.41473	-1.58917	-1.59542	-1.28414	-1.15604	-0.8169		0.94121	-0.38011	-1.23029	0.0602278	0.668508
14043	84898	PLXDC2	plexin domain containing 2	10p12.31	12567	GO:0016021 [Name: integral component of membrane]; GO:0005515 [Name: protein binding]	-	-	-	-	-								1	0	1.88947	4.22907	0.0380473	0.105335	0.174206	0.15814	0.784819	0.55195	0.203773	0.0716248	-0.202036	-0.162818		-5.41153	-4.37886	-1.80596	-2.41729	-4.06937	-4.52102	-4.44623	-4.21985	-3.68313	-3.63296		-0.134257	-0.066969	0.00190158	-0.0141636	0.612515
19173	389118	CDHR4	cadherin related family member 4	3p21.31	3201	GO:0005509 [Name: calcium ion binding]; GO:0007155 [Name: cell adhesion]; GO:0007156 [Name: homophilic cell adhesion via plasma membrane adhesion molecules]; GO:0005887 [Name: integral component of plasma membrane]	-	-	-	-	-								1	0	1.37656	4.22822	-8.14682	-8.14682	-8.14682	-8.14682	-8.14682	-8.14682	-8.14682	-8.14682	-8.14682	-8.14682		-1.30802	-1.76266	0.128723	0.190936	-1.10623	-0.568361	-0.802911	-0.263334	-0.0574949	-0.405414		0	0	0	0	0
26823	105374546	STIM2-AS1	STIM2 antisense RNA 1	4p15.2	622	-	-	-	-	-	-								1	0	1.47807	4.22595	1.05215	-0.00666007	1.57983	1.40545	0.39255	0.506279	1.10666	1.2046	2.51395	2.39304		0.476258	1.22336	2.41233	1.62526	1.69526	1.72153	0.795781	1.56215	2.75726	2.82981		-0.162632	-1.22145	0.365043	0.190665	-0.822236
5266	7681	MKRN3	makorin ring finger protein 3	15q11.2	2371	GO:0046872 [Name: metal ion binding]; GO:0016740 [Name: transferase activity]; GO:1990904 [Name: ribonucleoprotein complex]; GO:0016567 [Name: protein ubiquitination]; GO:0042802 [Name: identical protein binding]; GO:0005515 [Name: protein binding]	-	-	-	-	-								1	0	1.96252	4.19836	2.14026	2.17165	1.54335	1.59658	1.39875	1.74688	1.87852	2.07167	1.52113	1.48646		-3.00546	-3.16293	-0.833429	-0.515539	-2.14085	-1.85642	-1.89071	-2.47876	-1.05683	-1.32538		0.384737	0.416127	-0.212173	-0.15895	-0.356775
17482	255239	ANKK1	ankyrin repeat and kinase domain containing 1	11q23.2	2608	GO:0006468 [Name: protein phosphorylation]; GO:0042995 [Name: cell projection]; GO:0005524 [Name: ATP binding]; GO:0004674 [Name: protein serine/threonine kinase activity]; GO:0005737 [Name: cytoplasm]; GO:0005634 [Name: nucleus]; GO:0010564 [Name: regulation of cell cycle process]	-	-	-	-	-								1	0	1.15179	4.19601	-2.97839	-2.42969	-3.33916	-4.52131	-3.61675	-4.59113	-4.03705	-7.85124	-2.80698	-2.40141		-0.725014	-0.762697	0.302684	0.486515	-0.162194	-0.202719	-0.557671	0.0764707	0.543825	0.648469		0.878917	1.42762	0.518156	-0.664001	0.240562
17636	266977	ADGRF1	adhesion G protein-coupled receptor F1	6p12.3;6	12383	GO:0004930 [Name: G-protein coupled receptor activity]; GO:0007189 [Name: adenylate cyclase-activating G-protein coupled receptor signaling pathway]; GO:0016021 [Name: integral component of membrane]; GO:0007416 [Name: synapse assembly]; GO:0031175 [Name: neuron projection development]; GO:0005576 [Name: extracellular region]; GO:0005886 [Name: plasma membrane]; GO:0032793 [Name: positive regulat…	-	-	-	-	-								1	0	1.42931	4.19042	-10.0986	-7.29537	-10.0986	-10.0986	-6.78942	-10.0986	-5.73403	-10.0986	-6.31212	-10.0986		-3.96302	-2.78902	-1.71089	-1.32132	-3.53945	-4.24121	-3.02602	-3.30194	-2.34902	-2.20579		-1.42634	1.37688	-1.42634	-1.42634	1.88283
16993	201780	SLC10A4	solute carrier family 10 member 4	4p11	2551	GO:0006814 [Name: sodium ion transport]; GO:0015721 [Name: bile acid and bile salt transport]; GO:0016021 [Name: integral component of membrane]; GO:0055085 [Name: transmembrane transport]; GO:0005886 [Name: plasma membrane]; GO:0008508 [Name: bile acid:sodium symporter activity]	-	-	-	-	-								1	0	1.68839	4.17773	-7.81936	-4.12337	-7.81936	-7.81936	-7.81936	-4.55925	-4.90609	-7.81936	-7.81936	-7.81936		-1.55982	-1.09064	0.416771	1.10201	-1.41069	-0.104021	-0.125721	-0.843531	0.192229	0.0734372		-0.986938	2.70905	-0.986938	-0.986938	-0.986938
15343	126669	SHE	Src homology 2 domain containing E	1q21.3	8740	GO:0001784 [Name: phosphotyrosine binding]; GO:0005515 [Name: protein binding]	-	-	-	-	-								1	0	1.73607	4.15368	-6.21279	-9.59593	-6.02196	-6.266	-9.59593	-5.41315	-6.68266	-6.59663	-5.80946	-6.05033		-4.10185	-3.66534	-1.6707	-1.19124	-4.33806	-3.99708	-4.27755	-3.11828	-2.42829	-2.84842		0.611699	-2.77145	0.802521	0.558483	-2.77145
1125	1583	CYP11A1	cytochrome P450 family 11 subfamily A member 1	15q24.1	3397	GO:0034650 [Name: cortisol metabolic process]; GO:0055114 [Name: oxidation-reduction process]; GO:0008203 [Name: cholesterol metabolic process]; GO:0006704 [Name: glucocorticoid biosynthetic process]; GO:0016125 [Name: sterol metabolic process]; GO:0006700 [Name: C21-steroid hormone biosynthetic process]; GO:0005506 [Name: iron ion binding]; GO:0005739 [Name: mitochondrion]; GO:0008386 [Name: cho…	-	hsa04925 [Pathway Title: Aldosterone synthesis and secretion]; hsa01100 [Pathway Title: Metabolic pathways]; hsa04913 [Pathway Title: Ovarian steroidogenesis]; hsa00140 [Pathway Title: Steroid hormone biosynthesis]	-	R-HSA-211976; R-HSA-5579026; R-HSA-196108	Endogenous sterols; Phase I - Functionalization of compounds; Biological oxidations; Cytochrome P450 - arranged by substrate type; Diseases of metabolism; Metabolic disorders of biological oxidation enzymes; Metabolism of steroid hormones; Metabolism of steroids; Disease; Metabolism of lipids; Defective CYP11A1 causes Adrenal insufficiency, congenital, with 46,XY sex reversal (AICSR); Metabolism;…								1	0	1.3085	4.14414	2.72705	2.50324	3.76212	3.70151	3.14289	3.21333	3.12325	3.10982	3.71018	3.68808		-1.56226	-1.98434	-0.770938	-0.427327	-1.19197	-1.06686	-1.65349	-2.16506	-0.105882	-0.107921		-0.541097	-0.764904	0.493973	0.433361	-0.125257
8028	23017	FAIM2	Fas apoptotic inhibitory molecule 2	12q13.12	6057	GO:0005783 [Name: endoplasmic reticulum]; GO:0005794 [Name: Golgi apparatus]; GO:0006915 [Name: apoptotic process]; GO:0021680 [Name: cerebellar Purkinje cell layer development]; GO:0021681 [Name: cerebellar granular layer development]; GO:0045121 [Name: membrane raft]; GO:0043523 [Name: regulation of neuron apoptotic process]; GO:0021549 [Name: cerebellum development]; GO:0043066 [Name: negative…	-	-	faspathway [Longname: FAS (CD95) signaling pathway]	-	-								1	0	2.93961	4.11277	-4.75461	-9.0669	-4.55482	-9.0669	-9.0669	-9.0669	-6.15363	-3.64142	-6.1795	-9.0669		-4.75701	-9.20785	-1.82644	-1.31209	-9.20785	-9.20785	-4.53149	-5.10261	-3.87221	-4.44732		2.30724	-2.00506	2.50703	-2.00506	-2.00506
25406	101928887	LINC02671	long intergenic non-protein coding RNA 2671	10q21.3	2786	-	-	-	-	-	-								1	0	1.80257	4.10019	-7.9465	-7.9465	-7.9465	-7.9465	-7.9465	-7.9465	-7.9465	-7.9465	-7.9465	-7.9465		-2.92627	-2.42381	-0.706028	-0.994497	-1.70582	-2.34764	-2.43958	-1.59304	-0.458743	-0.786995		0	0	0	9.76996e-15	0
3796	5602	MAPK10	mitogen-activated protein kinase 10	4q21.3	41283	GO:0000187 [Name: activation of MAPK activity]; GO:0005524 [Name: ATP binding]; GO:0005634 [Name: nucleus]; GO:0005737 [Name: cytoplasm]; GO:0007258 [Name: JUN phosphorylation]; GO:0043204 [Name: perikaryon]; GO:0000122 [Name: negative regulation of transcription from RNA polymerase II promoter]; GO:0004707 [Name: MAP kinase activity]; GO:0010468 [Name: regulation of gene expression]; GO:0004708 …	h_mapkPathway [Pathway Title: MAPKinase Signaling Pathway]	hsa04068 [Pathway Title: FoxO signaling pathway]; hsa04917 [Pathway Title: Prolactin signaling pathway]; hsa05164 [Pathway Title: Influenza A]; hsa05200 [Pathway Title: Pathways in cancer]; hsa04310 [Pathway Title: Wnt signaling pathway]; hsa04920 [Pathway Title: Adipocytokine signaling pathway]; hsa05133 [Pathway Title: Pertussis]; hsa05168 [Pathway Title: Herpes simplex infection]; hsa05231 [Pa…	nephrin_neph1_pathway [Longname: Nephrin/Neph1 signaling in the kidney podocyte]; foxopathway [Longname: FoxO family signaling]; reg_gr_pathway [Longname: Glucocorticoid receptor regulatory network]; faspathway [Longname: FAS (CD95) signaling pathway]; pdgfrbpathway [Longname: PDGFR-beta signaling pathway]; wnt_noncanonical_pathway [Longname: Noncanonical Wnt signaling pathway]; p75ntrpathway [Lo…	R-HSA-450341; R-HSA-2871796; R-HSA-2559580; R-HSA-450321	Cellular Senescence; FCERI mediated MAPK activation; JNK (c-Jun kinases) phosphorylation and activation mediated by activated human TAK1; MyD88 cascade initiated on plasma membrane; MyD88 dependent cascade initiated on endosome; Toll Like Receptor 3 (TLR3) Cascade; MyD88:MAL(TIRAP) cascade initiated on plasma membrane; Toll Like Receptor 10 (TLR10) Cascade; Toll Like Receptor TLR1:TLR2 Cascade; M…								1	0	1.39545	4.09163	-5.12472	-5.77444	-5.7815	-7.57943	-5.08164	-5.26006	-5.52472	-7.37711	-5.14382	-4.82316		-5.57623	-5.21302	-3.64016	-3.9347	-5.1404	-4.49057	-5.43546	-5.13783	-4.29172	-3.80597		0.622341	-0.027376	-0.0344444	-1.83237	0.665415
3648	5414	SEPTIN4	septin 4	17q22	8473	GO:0005525 [Name: GTP binding]; GO:0000287 [Name: magnesium ion binding]; GO:0005654 [Name: nucleoplasm]; GO:0015630 [Name: microtubule cytoskeleton]; GO:0042981 [Name: regulation of apoptotic process]; GO:0051260 [Name: protein homooligomerization]; GO:2001244 [Name: positive regulation of intrinsic apoptotic signaling pathway]; GO:0003924 [Name: GTPase activity]; GO:0043065 [Name: positive regu…	-	-	-	R-HSA-111469; R-HSA-111457	-								1	0	2.07299	4.08461	-2.97624	-2.78777	-2.91919	-2.55367	-2.57656	-3.11145	-2.13446	-2.41242	-1.40869	-1.54415		-5.24128	-4.02849	-1.53007	-2.07883	-2.73132	-3.95232	-3.87753	-3.65116	-2.89421	-3.16276		-0.533783	-0.345305	-0.476733	-0.111209	-0.1341
8613	25802	LMOD1	leiomodin 1	1q32.1	3967	GO:0030239 [Name: myofibril assembly]; GO:0030838 [Name: positive regulation of actin filament polymerization]; GO:0003779 [Name: actin binding]; GO:0030016 [Name: myofibril]; GO:0045010 [Name: actin nucleation]; GO:0051694 [Name: pointed-end actin filament capping]; GO:0005829 [Name: cytosol]; GO:0006936 [Name: muscle contraction]; GO:0005523 [Name: tropomyosin binding]; GO:0005865 [Name: striat…	-	-	-	R-HSA-445355	Smooth Muscle Contraction; Muscle contraction								1	0	1.15442	4.06178	-3.5835	-3.50682	-4.88238	-2.66626	-4.22185	-4.27356	-2.55429	-3.99768	-2.29863	-2.4326		-1.61755	-1.3678	-0.345351	-0.0516589	-0.977802	-0.500956	-0.927	-0.871142	-0.189242	-0.426545		-0.141742	-0.0650601	-1.44062	0.775497	-0.780097
25511	101929218	LINC01517	long intergenic non-protein coding RNA 1517	10p12.1	4802	-	-	-	-	-	-								1	0	2.03287	4.05545	-8.73194	-8.73194	-8.73194	-8.73194	-8.73194	-8.73194	-8.73194	-8.73194	-8.73194	-8.73194		-4.9744	-3.78005	-1.49147	-1.61119	-3.87775	-3.85216	-3.22502	-3.4969	-2.55522	-2.9723		0	0	0	0	0
13916	84667	HES7	hes family bHLH transcription factor 7	17p13.1	1880	GO:0001756 [Name: somitogenesis]; GO:0005634 [Name: nucleus]; GO:0046983 [Name: protein dimerization activity]; GO:0001501 [Name: skeletal system development]; GO:0008134 [Name: transcription factor binding]; GO:0030154 [Name: cell differentiation]; GO:0000977 [Name: RNA polymerase II regulatory region sequence-specific DNA binding]; GO:0003677 [Name: DNA binding]; GO:0009952 [Name: anterior/post…	h_hesPathway [Pathway Title: Segmentation Clock]	-	-	-	-								1	0	2.32782	4.053	-3.99589	-7.37903	-3.80506	-1.84677	-7.37903	-3.19625	-3.01447	-2.20989	0.00798774	-0.777733		-4.52786	-3.38548	-0.498666	-0.180776	-2.52485	-3.06217	-2.84362	-2.85799	-2.18434	-2.4482		-0.636271	-4.01942	-0.44545	1.51284	-4.01942
274	374	AREG	amphiregulin	4q13.3	1642	GO:0005789 [Name: endoplasmic reticulum membrane]; GO:0007186 [Name: G-protein coupled receptor signaling pathway]; GO:0007267 [Name: cell-cell signaling]; GO:0008284 [Name: positive regulation of cell proliferation]; GO:0042059 [Name: negative regulation of epidermal growth factor receptor signaling pathway]; GO:0043434 [Name: response to peptide hormone]; GO:0061024 [Name: membrane organization…	-	hsa04390 [Pathway Title: Hippo signaling pathway]; hsa04012 [Pathway Title: ErbB signaling pathway]	erbb_network_pathway [Longname: ErbB receptor signaling network]	R-HSA-5673001; R-HSA-180292; R-HSA-180336; R-HSA-2219530; R-HSA-6811558; R-HSA-179812; R-HSA-8856828; R-HSA-182971; R-HSA-5638303; R-HSA-9634638; R-HSA-1257604; R-HSA-204005; R-HSA-5694530; R-HSA-177929; R-HSA-212718; R-HSA-8856825; R-HSA-9009391	Asparagine N-linked glycosylation; COPII-mediated vesicle transport; Cargo concentration in the ER; Cytokine Signaling in Immune system; Diseases of signal transduction; Inhibition of Signaling by Overexpressed EGFR; Membrane Trafficking; Negative regulation of the PI3K/AKT network; Signaling by Nuclear Receptors; Disease; Post-translational protein modification; Signaling by Overexpressed Wild-T…								1	0	1.6322	4.01845	-7.18375	-7.18375	-7.18375	-3.85382	-7.18375	-7.18375	-4.27048	-4.18445	-4.29635	-7.18375		-1.90723	-1.25317	0.882997	0.62148	-2.89209	-2.30398	-0.172162	-0.966199	-0.428116	-0.436244		-1.21299	-1.21299	-1.21299	2.11694	-1.21299
14696	112464	CAVIN3	caveolae associated protein 3	11p15.4	1557	GO:0005901 [Name: caveola]; GO:0030866 [Name: cortical actin cytoskeleton organization]; GO:0032991 [Name: macromolecular complex]; GO:0070374 [Name: positive regulation of ERK1 and ERK2 cascade]; GO:0051898 [Name: negative regulation of protein kinase B signaling]; GO:0005515 [Name: protein binding]; GO:1901003 [Name: negative regulation of fermentation]; GO:0005080 [Name: protein kinase C bindi…	-	-	-	-	-								1	0	2.45115	4.01534	-7.10707	-7.10707	-7.10707	-7.10707	-7.10707	-7.10707	-7.10707	-7.10707	-7.10707	-7.10707		-2.39873	-3.11352	0.715474	0.484976	-2.25288	-0.840304	-0.91082	-2.58603	-1.24776	-0.282197		0	0	0	0	0
4912	7097	TLR2	toll like receptor 2	4q31.3	4109	GO:0001530 [Name: lipopolysaccharide binding]; GO:0001666 [Name: response to hypoxia]; GO:0007612 [Name: learning]; GO:0008285 [Name: negative regulation of cell proliferation]; GO:0031226 [Name: intrinsic component of plasma membrane]; GO:0032755 [Name: positive regulation of interleukin-6 production]; GO:0034134 [Name: toll-like receptor 2 signaling pathway]; GO:2000484 [Name: positive regulati…	h_nthiPathway [Pathway Title: NFkB activation by Nontypeable Hemophilus influenzae]; h_tollPathway [Pathway Title: Toll-Like Receptor Pathway]; h_dcPathway [Pathway Title: Dendritic cells in regulating TH1 and TH2 Development]	hsa05140 [Pathway Title: Leishmaniasis]; hsa05144 [Pathway Title: Malaria]; hsa05168 [Pathway Title: Herpes simplex infection]; hsa05162 [Pathway Title: Measles]; hsa05205 [Pathway Title: Proteoglycans in cancer]; hsa04151 [Pathway Title: PI3K-Akt signaling pathway]; hsa04620 [Pathway Title: Toll-like receptor signaling pathway]; hsa04145 [Pathway Title: Phagosome]; hsa05321 [Pathway Title: Infla…	toll_endogenous_pathway [Longname: Endogenous TLR signaling]	R-HSA-168179; R-HSA-5602498; R-HSA-166058; R-HSA-5686938; R-HSA-6798695; R-HSA-1461957; R-HSA-1236974; R-HSA-168188; R-HSA-5603041	Class I MHC mediated antigen processing & presentation; Toll Like Receptor TLR6:TLR2 Cascade; Toll Like Receptor 4 (TLR4) Cascade; Antimicrobial peptides; Defensins; Regulation of TLR by endogenous ligand; Toll-like Receptor Cascades; Disease; Immune System; Toll Like Receptor TLR1:TLR2 Cascade; Antigen processing-Cross presentation; MyD88 deficiency (TLR2/4); MyD88:MAL(TIRAP) cascade initiated o…								1	0	1.51742	4.00772	-8.50709	-5.70386	-4.93312	-8.50709	-5.19792	-5.24697	-4.69289	-5.50779	-5.61968	-3.05726		-2.82399	-2.25887	-1.04546	-0.653138	-1.94795	-1.66104	-1.769	-1.37189	-0.757516	-1.23281		-2.80972	-0.00649733	0.764248	-2.80972	0.499448
15577	132954	PDCL2	phosducin like 2	4q12	900	-	-	-	-	-	-								1	0	2.52753	4.00188	-6.3163	-6.3163	-6.3163	-6.3163	-6.3163	-6.3163	-6.3163	-6.3163	-6.3163	-6.3163		-2.00641	-1.36441	1.60894	2.24328	-2.95932	0.268994	-0.120048	-1.08127	0.234752	-0.0335963		0	0	0	0	0
5023	7274	TTPA	alpha tocopherol transfer protein	8q12.3	2684	GO:0005515 [Name: protein binding]; GO:0005623 [Name: cell]; GO:0008431 [Name: vitamin E binding]; GO:0043325 [Name: phosphatidylinositol-3,4-bisphosphate binding]; GO:0006629 [Name: lipid metabolic process]; GO:0007584 [Name: response to nutrient]; GO:0001892 [Name: embryonic placenta development]; GO:0005829 [Name: cytosol]; GO:0009268 [Name: response to pH]; GO:0009636 [Name: response to toxic…	-	-	-	R-HSA-8877627	Metabolism; Metabolism of fat-soluble vitamins; Metabolism of vitamins and cofactors; Vitamin E								1	0	2.61175	3.99178	-0.476499	-0.602854	-4.31872	-2.36043	-4.58352	-2.75017	-1.08449	-0.82739	-2.37554	-2.12754		-5.04151	-3.89913	-0.734171	-1.35221	-3.60102	-8.03363	-3.04668	-2.97092	-1.71597	-2.29996		1.67422	1.54786	-2.168	-0.209712	-2.4328
5776	8676	STX11	syntaxin 11	6q24.2	5504	GO:0005886 [Name: plasma membrane]; GO:0005484 [Name: SNAP receptor activity]; GO:0042734 [Name: presynaptic membrane]; GO:0048787 [Name: presynaptic active zone membrane]; GO:0000149 [Name: SNARE binding]; GO:0006887 [Name: exocytosis]; GO:0016021 [Name: integral component of membrane]; GO:0008021 [Name: synaptic vesicle]; GO:0031201 [Name: SNARE complex]; GO:0031629 [Name: synaptic vesicle fusi…	-	hsa04130 [Pathway Title: SNARE interactions in vesicular transport]	-	-	-								1	0	1.82641	3.98843	-8.92878	-8.92878	-8.92878	-8.92878	-8.92878	-4.74599	-5.11459	-5.92948	-6.04137	-4.44632		-3.24568	-3.66345	-0.954813	-1.17396	-2.87828	-4.04901	-2.9703	-1.87106	-2.17314	-1.65451		-1.83662	-1.83662	-1.83662	-1.83662	-1.83662
4296	6310	ATXN1	ataxin 1	6p22.3	17812	GO:0000122 [Name: negative regulation of transcription from RNA polymerase II promoter]; GO:0005515 [Name: protein binding]; GO:0005730 [Name: nucleolus]; GO:0005654 [Name: nucleoplasm]; GO:0006396 [Name: RNA processing]; GO:0007420 [Name: brain development]; GO:0008022 [Name: protein C-terminus binding]; GO:0008266 [Name: poly(U) RNA binding]; GO:0007399 [Name: nervous system development]; GO:00…	-	-	-	-	-								1	0	2.19759	3.98739	-0.418281	-0.841624	-0.419532	-0.176443	0.409869	0.266664	0.0628832	0.0298633	0.298776	0.325473		-6.31319	-6.62953	-3.46456	-3.21453	-5.36521	-7.24201	-5.52164	-6.65878	-4.59635	-4.86344		-0.372046	-0.795389	-0.373297	-0.130208	0.456104
16267	151126	ZNF385B	zinc finger protein 385B	2q31.2-q31.3	5417	GO:0002039 [Name: p53 binding]; GO:0008270 [Name: zinc ion binding]; GO:0005634 [Name: nucleus]; GO:0072332 [Name: intrinsic apoptotic signaling pathway by p53 class mediator]; GO:0003676 [Name: nucleic acid binding]	-	-	-	-	-								1	0	1.49817	3.97253	2.10088	2.13855	1.61944	1.81304	2.14545	2.10288	2.30644	2.33181	2.17369	2.21865		-2.77023	-2.80767	-1.31357	-0.830261	-1.35361	-2.3205	-2.24502	-1.84808	-1.25532	-1.33355		0.00579863	0.043473	-0.475647	-0.282047	0.0503631
23556	100507633	TNKS2-AS1	TNKS2 antisense RNA 1 (head to head)	10q23.32	997	-	-	-	-	-	-								1	0	1.58486	3.94875	-3.08082	-0.687339	-0.983842	-1.24586	-2.22947	-1.32145	-2.09941	-0.631862	-1.73074	-0.440218		-0.969881	-0.533376	0.927639	0.807846	-0.055293	0.382087	-0.0636466	0.744772	1.13428	0.916619		-1.63572	0.757763	0.46126	0.199239	-0.78437
17621	261729	STEAP2	STEAP2 metalloreductase	7q21.13	8720	GO:0005768 [Name: endosome]; GO:0005769 [Name: early endosome]; GO:0005886 [Name: plasma membrane]; GO:0010008 [Name: endosome membrane]; GO:0030140 [Name: trans-Golgi network transport vesicle]; GO:0015677 [Name: copper ion import]; GO:0008823 [Name: cupric reductase activity]; GO:0006893 [Name: Golgi to plasma membrane transport]; GO:0006897 [Name: endocytosis]; GO:0009725 [Name: response to ho…	-	hsa04978 [Pathway Title: Mineral absorption]	-	R-HSA-917977	Iron uptake and transport; Transferrin endocytosis and recycling; Transport of small molecules								1	0	2.08751	3.94695	5.35515	5.29476	5.49147	5.50732	6.398	6.38441	5.36463	5.3548	5.94565	5.76746		-4.88429	-5.59908	-1.77009	-2.32082	-6.23565	-4.71285	-4.27425	-5.07159	-3.92275	-3.68341		-0.331215	-0.391605	-0.194894	-0.179042	0.711635
12187	64096	GFRA4	GDNF family receptor alpha 4	20p13	1517	GO:0005615 [Name: extracellular space]; GO:0031225 [Name: anchored component of membrane]; GO:0005886 [Name: plasma membrane]; GO:0035860 [Name: glial cell-derived neurotrophic factor receptor signaling pathway]; GO:0043235 [Name: receptor complex]; GO:0007399 [Name: nervous system development]; GO:0016167 [Name: glial cell-derived neurotrophic factor receptor activity]; GO:0030279 [Name: negativ…	-	-	-	R-HSA-8853659; R-HSA-5673001; R-HSA-419037	Developmental Biology; Signal Transduction; MAPK1/MAPK3 signaling; Signaling by Interleukins; Axon guidance; MAPK family signaling cascades; NCAM signaling for neurite out-growth; NCAM1 interactions; Other interleukin signaling; RAF/MAP kinase cascade; RET signaling; Cytokine Signaling in Immune system; FLT3 Signaling; Immune System								1	0	1.30879	3.93921	-7.06952	-7.06952	-7.06952	-7.06952	-7.06952	-7.06952	-7.06952	-7.06952	-7.06952	-7.06952		-0.590026	-0.242087	0.855716	0.921417	0.162473	0.50894	0.274391	0.813967	1.35584	0.823279		0	0	0	7.99361e-15	0
19646	401286	LINC02538	long intergenic non-protein coding RNA 2538	6q27	4569	-	-	-	-	-	-								1	0	1.25254	3.93396	-8.66018	-8.66018	-8.66018	-8.66018	-5.35101	-8.66018	-8.66018	-8.66018	-8.66018	-8.66018		-2.18068	-2.03742	-0.891861	-0.66924	-0.971129	-1.31497	-1.5291	-1.52498	-1.00971	-0.535538		-0.330917	-0.330917	-0.330917	-0.330917	2.97825
15383	127534	GJB4	gap junction protein beta 4	1p34.3	1444	GO:0005243 [Name: gap junction channel activity]; GO:0005887 [Name: integral component of plasma membrane]; GO:0005922 [Name: connexin complex]; GO:0007267 [Name: cell-cell signaling]; GO:0042048 [Name: olfactory behavior]; GO:0007608 [Name: sensory perception of smell]; GO:0005654 [Name: nucleoplasm]; GO:0005730 [Name: nucleolus]; GO:0030054 [Name: cell junction]; GO:0055085 [Name: transmembrane…	-	-	-	R-HSA-190861	Vesicle-mediated transport; Membrane Trafficking; Gap junction assembly; Gap junction trafficking; Gap junction trafficking and regulation								1	0	1.40244	3.9326	-6.99837	-6.99837	-6.99837	-6.99837	-6.99837	-6.99837	-6.99837	-6.99837	-4.11096	-6.99837		-0.420318	-1.25737	0.654969	0.535063	0.0422208	-0.731606	-0.419303	-0.300421	0.84393	0.782401		-0.288741	-0.288741	-0.288741	-0.288741	-0.288741
355	495	ATP4A	ATPase H+/K+ transporting subunit alpha	19q13.12	3901	GO:0006883 [Name: cellular sodium ion homeostasis]; GO:0030007 [Name: cellular potassium ion homeostasis]; GO:0036376 [Name: sodium ion export from cell]; GO:0005615 [Name: extracellular space]; GO:0005524 [Name: ATP binding]; GO:0008900 [Name: hydrogen:potassium-exchanging ATPase activity]; GO:1902600 [Name: hydrogen ion transmembrane transport]; GO:1990573 [Name: potassium ion import across pla…	-	hsa00190 [Pathway Title: Oxidative phosphorylation]; hsa04966 [Pathway Title: Collecting duct acid secretion]; hsa04971 [Pathway Title: Gastric acid secretion]	-	R-HSA-936837	Ion transport by P-type ATPases; Transport of small molecules; Ion channel transport								1	0	1.36184	3.891	-5.049	-5.62892	-8.43214	-8.43214	-8.43214	-5.17203	-8.43214	-8.43214	-5.54474	-4.88654		-1.95265	-2.33402	-0.663827	-0.0605316	-1.29268	-0.853683	-1.42055	-1.37443	-1.06405	-0.905478		1.7952	1.21527	-1.58795	-1.58795	-1.58795
23366	100506757	LINC00629	long intergenic non-protein coding RNA 629	Xq26.3	2804	-	-	-	-	-	-								1	0	1.55391	3.88754	-7.95579	-7.95579	-7.95579	-7.95579	-2.76013	-4.69567	-7.95579	-7.95579	-7.95579	-4.41018		-2.27269	-2.4331	-1.42032	-0.683975	-1.13593	-1.68902	-1.46333	-1.47813	-0.411731	-0.214378		-1.20014	-1.20014	-1.20014	-1.20014	3.99552
15053	118932	ANKRD22	ankyrin repeat domain 22	10q23.31	3995	-	-	-	-	-	-								1	0	2.78624	3.86369	-0.0950605	-0.0492377	-0.107769	0.330276	-0.447202	-0.658525	0.52954	0.320609	-0.00310687	-0.651319		-5.61532	-5.39306	-1.22603	-1.34575	-5.10952	-8.60744	-5.77103	-5.42072	-2.28978	-4.24431		-0.011881	0.0339418	-0.0245894	0.413456	-0.364022
11894	57687	VAT1L	vesicle amine transport 1 like	16q23.1	4103	GO:0005515 [Name: protein binding]; GO:0008270 [Name: zinc ion binding]; GO:0055114 [Name: oxidation-reduction process]; GO:0016491 [Name: oxidoreductase activity]	-	-	-	-	-								1	0	2.7508	3.83822	-8.50498	-5.70176	-8.50498	-8.50498	-8.50498	-8.50498	-8.50498	-8.50498	-8.50498	-8.50498		-5.6538	-8.64592	-2.1056	-2.22473	-8.64592	-8.64592	-8.64592	-8.64592	-3.62331	-4.83313		-0.280322	2.5229	-0.280322	-0.280322	-0.280322
18943	378884	NHLRC1	NHL repeat containing E3 ubiquitin protein ligase 1	6p22.3	2238	GO:0000209 [Name: protein polyubiquitination]; GO:0005783 [Name: endoplasmic reticulum]; GO:0005978 [Name: glycogen biosynthetic process]; GO:0045859 [Name: regulation of protein kinase activity]; GO:1903076 [Name: regulation of protein localization to plasma membrane]; GO:0043161 [Name: proteasome-mediated ubiquitin-dependent protein catabolic process]; GO:0010468 [Name: regulation of gene expre…	-	hsa04120 [Pathway Title: Ubiquitin mediated proteolysis]	-	R-HSA-3322077; R-HSA-3785653	Glycogen synthesis; Diseases of carbohydrate metabolism; Glycogen metabolism; Myoclonic epilepsy of Lafora; Glycogen storage diseases; Metabolism; Disease; Metabolism of carbohydrates; Diseases of metabolism								1	0	1.5596	3.82613	2.00142	1.82206	2.12238	1.8541	2.0348	2.17262	1.9247	1.98524	2.49992	2.23042		-2.13643	-2.36518	-0.558887	-0.221965	-0.935134	-1.36375	-1.32862	-1.73049	-0.613857	-0.805639		-0.0633512	-0.24271	0.0576111	-0.210667	-0.0299633
13051	80054	CEBPA-DT	CEBPA divergent transcript	19q13.11	2198	-	-	-	-	-	-								1	0	3.32762	3.805	2.79424	2.89551	2.93138	2.97614	2.90979	2.78307	2.70436	2.70305	2.67452	3.0027		-3.84695	-7.74543	-0.0760917	-0.0710572	-7.74543	-2.72472	-2.75848	-2.68273	-1.42777	-3.38231		-0.0432373	0.0580344	0.0939025	0.138669	0.0723133
12229	64208	POPDC3	popeye domain containing 3	6q21	2280	GO:0016021 [Name: integral component of membrane]; GO:0008150 [Name: biological_process]; GO:0051146 [Name: striated muscle cell differentiation]; GO:0003674 [Name: molecular_function]; GO:0030552 [Name: cAMP binding]; GO:0016020 [Name: membrane]; GO:0042383 [Name: sarcolemma]; GO:0042391 [Name: regulation of membrane potential]; GO:0007507 [Name: heart development]; GO:0007519 [Name: skeletal mu…	-	-	-	-	-								1	0	1.327	3.79897	-2.38181	-2.23578	-1.60306	-2.12508	-2.86365	-2.91631	-1.75527	-1.82523	-1.05756	-0.530098		-1.39779	-0.491291	0.5788	0.714279	-0.338389	-0.0788725	-1.35544	-0.311897	0.39365	0.123438		-0.452425	-0.306393	0.326323	-0.195691	-0.934269
1293	1825	DSC3	desmocollin 3	18q12.1	7699	GO:0031424 [Name: keratinization]; GO:0001701 [Name: in utero embryonic development]; GO:0005509 [Name: calcium ion binding]; GO:0005576 [Name: extracellular region]; GO:0005911 [Name: cell-cell junction]; GO:0007155 [Name: cell adhesion]; GO:0098609 [Name: cell-cell adhesion]; GO:0030057 [Name: desmosome]; GO:0001533 [Name: cornified envelope]; GO:0016021 [Name: integral component of membrane]; …	-	-	-	R-HSA-6809371; R-HSA-6805567	Keratinization; Developmental Biology; Formation of the cornified envelope								1	0	1.80081	3.76758	-2.46303	-1.96655	-3.3587	-4.19487	-3.64554	-3.12341	-1.94212	-1.69267	-3.89583	-4.36722		-2.57417	-4.8621	-1.88457	-1.46627	-2.85384	-2.45232	-3.01265	-3.05951	-1.52645	-1.88631		0.601967	1.09844	-0.293707	-1.12988	-0.580543
20657	642946	FLVCR1-DT	FLVCR1 divergent transcript	1q32.3	4270	-	-	-	-	-	-								1	0	1.24765	3.76696	0.233092	0.04368	0.531397	-0.209378	-0.0106281	-0.0312881	0.377029	-0.0515816	-0.152432	-0.333925		-1.89223	-1.7351	-0.36692	-0.487003	-0.476468	-1.30429	-1.03319	-0.431995	-0.511553	-0.532733		0.193496	0.00408349	0.491801	-0.248975	-0.0502246
1804	2681	GGTA1P	glycoprotein alpha-galactosyltransferase 1, pseudogene	9q33.2	4501	GO:0005975 [Name: carbohydrate metabolic process]; GO:0005575 [Name: cellular_component]; GO:0032580 [Name: Golgi cisterna membrane]; GO:1901750 [Name: leukotriene D4 biosynthetic process]; GO:0008150 [Name: biological_process]; GO:0033580 [Name: protein galactosylation at cell surface]; GO:0016758 [Name: transferase activity, transferring hexosyl groups]; GO:0031985 [Name: Golgi cisterna]; GO:00…	-	-	-	-	-								1	0	2.21475	3.76308	-8.63855	-8.63855	-8.63855	-8.63855	-8.63855	-8.63855	-8.63855	-8.63855	-8.63855	-8.63855		-4.88101	-4.645	-1.56692	-1.36673	-3.0656	-5.25748	-4.10314	-4.1175	-2.77924	-3.45185		0	0	0	0	0
17570	257194	NEGR1	neuronal growth regulator 1	1p31.1	13208	GO:0010976 [Name: positive regulation of neuron projection development]; GO:0098609 [Name: cell-cell adhesion]; GO:0005515 [Name: protein binding]; GO:0005886 [Name: plasma membrane]; GO:0007631 [Name: feeding behavior]; GO:0005576 [Name: extracellular region]; GO:0007626 [Name: locomotory behavior]; GO:0031225 [Name: anchored component of membrane]	-	hsa04514 [Pathway Title: Cell adhesion molecules (CAMs)]	-	R-HSA-163125	Post-translational modification: synthesis of GPI-anchored proteins; Post-translational protein modification; Metabolism of proteins								1	0	1.19586	3.74229	-10.1916	-7.38842	-6.61767	-10.1916	-10.1916	-10.1916	-10.1916	-6.2855	-10.1916	-6.64604		-3.81793	-3.46292	-2.47967	-2.2007	-2.37759	-2.76442	-3.88975	-3.395	-2.30512	-2.45023		-1.38289	1.42033	2.19108	-1.38289	-1.38289
1344	1906	EDN1	endothelin 1	6p24.1	2035	GO:0005125 [Name: cytokine activity]; GO:0005576 [Name: extracellular region]; GO:0005623 [Name: cell]; GO:0007193 [Name: adenylate cyclase-inhibiting G-protein coupled receptor signaling pathway]; GO:0008284 [Name: positive regulation of cell proliferation]; GO:0010827 [Name: regulation of glucose transport]; GO:0010870 [Name: positive regulation of receptor biosynthetic process]; GO:0014823 [Na…	h_nfatPathway [Pathway Title: NFAT and Hypertrophy of the heart (Transcription in the broken heart)]; h_cardiacegfPathway [Pathway Title: Role of EGF Receptor Transactivation by GPCRs in Cardiac Hypertrophy]; h_hifPathway [Pathway Title: Hypoxia-Inducible Factor in the Cardiovascular System]	hsa04066 [Pathway Title: HIF-1 signaling pathway]; hsa04668 [Pathway Title: TNF signaling pathway]; hsa04916 [Pathway Title: Melanogenesis]	hif1_tfpathway [Longname: HIF-1-alpha transcription factor network]; et_egfrpathway [Longname: EGFR-dependent Endothelin signaling events]; ap1_pathway [Longname: AP-1 transcription factor network]; endothelinpathway [Longname: Endothelins]	R-HSA-416476; R-HSA-375276	GPCR ligand binding; Class A/1 (Rhodopsin-like receptors); G alpha (q) signalling events; Peptide ligand-binding receptors; Signal Transduction; Signaling by GPCR; GPCR downstream signalling								1	0	2.50349	3.73797	-7.49333	-7.49333	-3.91936	-7.49333	-7.49333	-7.49333	-3.67913	-3.03466	-3.70686	-3.94773		-4.64215	-2.94246	-0.334815	-1.5308	-4.13635	-2.61355	-2.95792	-4.44755	-1.05659	-1.10491		-1.91789	-1.91789	1.65608	-1.91789	-1.91789
15036	118461	C10orf71	chromosome 10 open reading frame 71	10q11.23	5439	GO:0070886 [Name: positive regulation of calcineurin-NFAT signaling cascade]; GO:0005515 [Name: protein binding]; GO:0030018 [Name: Z disc]	-	-	-	-	-								1	0	1.82108	3.72575	-8.91164	-8.91164	-8.91164	-8.91164	-8.91164	-8.91164	-8.91164	-8.91164	-8.91164	-8.91164		-3.89142	-4.91809	-1.93248	-1.95964	-3.08025	-3.31279	-3.59326	-3.67661	-3.05234	-2.52323		0	0	0	0	0
17568	257169	C9orf43	chromosome 9 open reading frame 43	9q32	2290	GO:0005515 [Name: protein binding]	-	-	-	-	-								1	0	1.77027	3.72179	1.16229	0.702233	1.07258	0.275943	1.08042	1.22184	0.829526	0.27807	1.77126	0.965892		-2.38713	-2.39832	-1.12818	-0.130213	-2.40578	-1.39688	-1.08458	-1.59614	-0.175895	-0.504148		0.226281	-0.233772	0.13657	-0.660063	0.144419
807	1118	CHIT1	chitinase 1	1q32.1	7367	GO:0008843 [Name: endochitinase activity]; GO:0009617 [Name: response to bacterium]; GO:0000272 [Name: polysaccharide catabolic process]; GO:0006032 [Name: chitin catabolic process]; GO:0006955 [Name: immune response]; GO:0043312 [Name: neutrophil degranulation]; GO:0005615 [Name: extracellular space]; GO:0008061 [Name: chitin binding]; GO:0044245 [Name: polysaccharide digestion]; GO:0004553 [Nam…	-	hsa00520 [Pathway Title: Amino sugar and nucleotide sugar metabolism]	-	R-HSA-6798695; R-HSA-189085	Neutrophil degranulation; Digestion and absorption; Digestion of dietary carbohydrate; Immune System; Digestion; Innate Immune System								1	0	2.6856	3.7136	-9.34938	-9.34938	-9.34938	-9.34938	-9.34938	-9.34938	-9.34938	-9.34938	-9.34938	-9.34938		-5.59184	-6.27594	-3.93458	-2.48978	-5.9924	-4.06572	-4.50337	-3.44936	-2.91264	-2.31458		0	0	0	0	0
18623	344022	NOTO	notochord homeobox	2p13.2	2433	GO:0030903 [Name: notochord development]; GO:0000978 [Name: RNA polymerase II core promoter proximal region sequence-specific DNA binding]; GO:0006357 [Name: regulation of transcription from RNA polymerase II promoter]; GO:0009880 [Name: embryonic pattern specification]; GO:0000981 [Name: RNA polymerase II transcription factor activity, sequence-specific DNA binding]; GO:0007417 [Name: central ne…	-	-	-	-	-								1	0	1.95199	3.70841	-7.75104	-4.94781	-7.75104	-7.75104	-7.75104	-7.75104	-7.75104	-7.75104	-7.75104	-7.75104		-3.44115	-2.48571	-0.359432	-1.47078	-2.89685	-2.87126	-2.24412	-3.22999	-0.734383	-0.852741		-0.280322	2.5229	-0.280322	-0.280322	-0.280322
25469	101929110	CASC18	cancer susceptibility 18	12q23.3	3195	-	-	-	-	-	-								1	0	1.95053	3.70021	-8.14412	-8.14412	-8.14412	-4.81419	-8.14412	-8.14412	-8.14412	-8.14412	-8.14412	-8.14412		-4.38658	-3.19223	-0.985602	-1.28452	-4.78714	-3.26434	-2.6372	-2.43362	-2.28481	-2.09937		-0.332993	-0.332993	-0.332993	2.99694	-0.332993
23349	100506696	PCAT6	prostate cancer associated transcript 6	1q32.1	890	-	-	-	-	-	-								1	0	1.19499	3.69738	1.33719	1.95711	3.12663	3.05077	3.02774	3.38761	2.7502	2.95169	3.57896	3.62554		1.22234	0.865866	2.22467	2.31698	2.05637	1.70947	1.79717	1.75262	1.89842	2.83736		-1.54215	-0.922234	0.247289	0.171427	0.14839
27004	105378622	LINC01778	long intergenic non-protein coding RNA 1778	1p35.2	2111	-	-	-	-	-	-								1	0	1.1159	3.68689	-0.835169	-2.12467	-0.627388	0.339142	-4.23706	-1.83243	-1.81108	-2.37708	-2.24624	-3.06376		-0.486665	-0.306638	0.689908	0.890799	0.267826	0.566162	-0.0610511	0.145408	1.2003	0.483576		1.0464	-0.243097	1.25419	2.22072	-2.35548
4066	5967	REG1A	regenerating family member 1 alpha	2p12	1715	GO:0005829 [Name: cytosol]; GO:0008285 [Name: negative regulation of cell proliferation]; GO:0010628 [Name: positive regulation of gene expression]; GO:0043434 [Name: response to peptide hormone]; GO:0070492 [Name: oligosaccharide binding]; GO:1990864 [Name: response to growth hormone-releasing hormone]; GO:0007494 [Name: midgut development]; GO:0019903 [Name: protein phosphatase binding]; GO:003…	-	-	-	-	-								1	0	1.50332	3.68533	-7.24651	-4.44329	-7.24651	-7.24651	-7.24651	-7.24651	-7.24651	-7.24651	-7.24651	-7.24651		-1.24659	-1.14838	0.465465	0.162037	-1.19601	0.331953	-0.754049	-0.449864	0.595792	0.454433		-0.280322	2.5229	-0.280322	-0.280322	-0.280322
13419	83401	ELOVL3	ELOVL fatty acid elongase 3	10q24.32	1400	GO:0034625 [Name: fatty acid elongation, monounsaturated fatty acid]; GO:0102337 [Name: 3-oxo-cerotoyl-CoA synthase activity]; GO:0009922 [Name: fatty acid elongase activity]; GO:0030148 [Name: sphingolipid biosynthetic process]; GO:0005515 [Name: protein binding]; GO:0102338 [Name: 3-oxo-lignoceronyl-CoA synthase activity]; GO:0019367 [Name: fatty acid elongation, saturated fatty acid]; GO:00427…	-	hsa00062 [Pathway Title: Fatty acid elongation]	-	R-HSA-75876; R-HSA-2046105; R-HSA-2046106	Metabolism of lipids; Circadian Clock; Fatty acid metabolism; Fatty acyl-CoA biosynthesis; alpha-linolenic acid (ALA) metabolism; Metabolism; NR1D1 (REV-ERBA) represses gene expression; alpha-linolenic (omega3) and linoleic (omega6) acid metabolism; Linoleic acid (LA) metabolism; Synthesis of very long-chain fatty acyl-CoAs								1	0	1.98119	3.68496	-6.95373	-6.95373	-6.95373	-6.95373	-6.95373	-6.95373	-6.95373	-6.95373	-6.95373	-6.95373		-2.64384	-2.00184	0.0254354	0.0851128	-3.59675	-1.35487	-1.85229	-1.24323	-0.105736	-0.671026		0	0	0	1.06581e-14	0
24867	101927420	LOC101927420	uncharacterized LOC101927420	7q21.12	908	-	-	-	-	-	-								1	0	1.36209	3.6823	0.726962	0.585018	0.134807	0.447928	0.923631	-0.0394992	0.392477	0.658826	0.882202	0.798171		0.150431	-0.80638	1.19934	1.26298	0.23007	0.516988	0.482414	0.0243952	1.1001	1.15053		0.17591	0.0339654	-0.416245	-0.103124	0.372579
17879	284110	GSDMA	gasdermin A	17q21.1	2244	GO:0005546 [Name: phosphatidylinositol-4,5-bisphosphate binding]; GO:0048471 [Name: perinuclear region of cytoplasm]; GO:0001786 [Name: phosphatidylserine binding]; GO:0005829 [Name: cytosol]; GO:0005886 [Name: plasma membrane]; GO:0070269 [Name: pyroptosis]; GO:0006915 [Name: apoptotic process]; GO:0070273 [Name: phosphatidylinositol-4-phosphate binding]	-	-	-	-	-								1	0	2.75622	3.66918	-7.63437	-7.63437	-7.63437	-4.30444	-7.63437	-3.45159	-7.63437	-7.63437	-7.63437	-7.63437		-3.87683	-7.77532	-0.860067	-1.35412	-3.3427	-2.7546	-4.93891	-7.77532	-3.15302	-2.23042		-0.751272	-0.751272	-0.751272	2.57866	-0.751272
3912	5745	PTH1R	parathyroid hormone 1 receptor	3p21.31	2783	GO:0001701 [Name: in utero embryonic development]; GO:0004991 [Name: parathyroid hormone receptor activity]; GO:0006874 [Name: cellular calcium ion homeostasis]; GO:0007166 [Name: cell surface receptor signaling pathway]; GO:0030282 [Name: bone mineralization]; GO:0045453 [Name: bone resorption]; GO:0001501 [Name: skeletal system development]; GO:0016323 [Name: basolateral plasma membrane]; GO:00…	-	hsa04080 [Pathway Title: Neuroactive ligand-receptor interaction]; hsa04961 [Pathway Title: Endocrine and other factor-regulated calcium reabsorption]	-	R-HSA-373080; R-HSA-418555	Class B/2 (Secretin family receptors); Signal Transduction; Signaling by GPCR; GPCR ligand binding; G alpha (s) signalling events; GPCR downstream signalling								1	0	2.05446	3.65937	-4.56179	-3.30571	-1.67138	-2.15485	-2.74929	-2.23115	-2.04288	-0.736282	-0.172927	-0.433113		-2.92472	-1.56078	0.512966	0.672212	-4.58797	-1.09889	-0.651368	-1.87744	-0.576849	-0.976779		-2.55586	-1.29978	0.334556	-0.148915	-0.743348
17603	259290	TAS2R31	taste 2 receptor member 31	12p13.2	3063	GO:0016021 [Name: integral component of membrane]; GO:0007186 [Name: G-protein coupled receptor signaling pathway]; GO:0001580 [Name: detection of chemical stimulus involved in sensory perception of bitter taste]; GO:0004930 [Name: G-protein coupled receptor activity]; GO:0005886 [Name: plasma membrane]; GO:0033038 [Name: bitter taste receptor activity]	-	hsa04742 [Pathway Title: Taste transduction]	-	R-HSA-420499; R-HSA-418594	Class C/3 (Metabotropic glutamate/pheromone receptors); Signal Transduction; G alpha (i) signalling events; GPCR ligand binding; Signaling by GPCR; GPCR downstream signalling								1	0	1.95276	3.65738	-8.08325	-5.28002	-8.08325	-3.26732	-2.88759	-4.82313	-4.26905	-5.08395	-8.08325	-8.08325		-4.32571	-4.0897	-1.83415	-1.66702	-3.22906	-2.79959	-3.23724	-2.84821	-2.22394	-2.32361		-2.28884	0.514382	-2.28884	2.52709	2.90681
16369	153218	SPINK13	serine peptidase inhibitor, Kazal type 13 (putative)	5q32	1175	GO:1902225 [Name: negative regulation of acrosome reaction]; GO:0004867 [Name: serine-type endopeptidase inhibitor activity]; GO:0005576 [Name: extracellular region]; GO:0010951 [Name: negative regulation of endopeptidase activity]	-	-	-	-	-								1	0	2.16164	3.64207	-6.70096	-6.70096	-6.70096	-6.70096	-6.70096	-6.70096	-6.70096	-6.70096	-6.70096	-6.70096		-2.94342	-2.15009	-0.0411363	0.0599016	-0.869571	-1.82119	-1.19404	-1.7792	-1.03109	0.197334		0	0	0	7.99361e-15	0
12471	65217	PCDH15	protocadherin related 15	10q21.1	15423	GO:0007155 [Name: cell adhesion]; GO:0048839 [Name: inner ear development]; GO:0032420 [Name: stereocilium]; GO:0005509 [Name: calcium ion binding]; GO:0005576 [Name: extracellular region]; GO:0007605 [Name: sensory perception of sound]; GO:0045494 [Name: photoreceptor cell maintenance]; GO:0050957 [Name: equilibrioception]; GO:0007156 [Name: homophilic cell adhesion via plasma membrane adhesion …	-	-	-	-	-								1	0	2.48623	3.64008	-6.10301	-6.71932	-5.90322	-10.4153	-6.18082	-6.23252	-6.60112	-5.95664	-6.62884	-5.36956		-5.13879	-7.34187	-2.34856	-2.88188	-4.00664	-4.81646	-4.59223	-4.19776	-3.24767	-5.01136		0.508024	-0.108284	0.707814	-3.80428	0.43022
10728	55130	ARMC4	armadillo repeat containing 4	10p12.1	6329	GO:0021591 [Name: ventricular system development]; GO:0005930 [Name: axoneme]; GO:0003356 [Name: regulation of cilium beat frequency]; GO:0036158 [Name: outer dynein arm assembly]; GO:0003341 [Name: cilium movement]; GO:0007368 [Name: determination of left/right symmetry]; GO:0097546 [Name: ciliary base]; GO:0007507 [Name: heart development]	-	-	-	-	-								1	0	1.57116	3.63086	-3.28226	-4.88692	-9.13028	-4.31435	-4.89578	-4.94749	-3.58391	-3.29817	-3.61314	-4.64781		-3.85376	-4.17839	-1.97176	-1.85847	-3.07978	-3.84662	-3.1718	-2.77682	-2.57923	-2.74186		1.37775	-0.226906	-4.47027	0.345661	-0.235773
47	59	ACTA2	actin alpha 2, smooth muscle	10q23.31	2976	GO:0014829 [Name: vascular smooth muscle contraction]; GO:0030485 [Name: smooth muscle contractile fiber]; GO:0070062 [Name: extracellular exosome]; GO:0030027 [Name: lamellipodium]; GO:0009615 [Name: response to virus]; GO:0008217 [Name: regulation of blood pressure]; GO:0015629 [Name: actin cytoskeleton]; GO:0019901 [Name: protein kinase binding]; GO:0090131 [Name: mesenchyme migration]; GO:000…	-	hsa04270 [Pathway Title: Vascular smooth muscle contraction]	pdgfrbpathway [Longname: PDGFR-beta signaling pathway]	R-HSA-445355; R-HSA-9013695	Signaling by NOTCH; Signal Transduction; Muscle contraction; NOTCH4 Intracellular Domain Regulates Transcription; Signaling by NOTCH4; Smooth Muscle Contraction								1	0	2.02643	3.62546	-1.20623	-2.43169	-1.4097	-1.38902	-0.35535	-1.22728	-1.8545	-1.31455	-0.769413	-0.226498		-3.73179	-4.04812	-0.970051	-1.5012	-2.46873	-3.72481	-2.53476	-3.52063	-2.18237	-1.87305		0.012188	-1.21326	-0.191273	-0.170595	0.863073
13817	84439	HHIPL1	HHIP like 1	14q32.2	8875	GO:0003674 [Name: molecular_function]; GO:0005044 [Name: scavenger receptor activity]; GO:0006897 [Name: endocytosis]; GO:0016020 [Name: membrane]; GO:0003824 [Name: catalytic activity]; GO:0005575 [Name: cellular_component]; GO:0005576 [Name: extracellular region]; GO:0008150 [Name: biological_process]	-	-	-	-	-								1	0	1.75889	3.60618	-6.2349	-6.81482	-6.04408	-6.28812	-9.61805	-6.35793	-4.85607	-9.61805	-9.61805	-5.13558		-3.93495	-5.6245	-2.73768	-2.4973	-3.78666	-4.01919	-3.9444	-3.55054	-2.96108	-2.95228		0.823665	0.24374	1.01449	0.770448	-2.55948
22269	100132987	LINC00856	long intergenic non-protein coding RNA 856	10q22.3	5784	-	-	-	-	-	-								1	0	1.46444	3.60275	-4.68807	-3.22374	-3.20479	-3.78226	-4.20669	-3.28657	-2.81319	-2.18098	-2.97813	-2.39907		-3.00045	-2.49198	-0.84644	-1.46693	-2.94987	-1.65516	-1.9278	-1.94265	-1.51262	-0.970565		-1.41172	0.0526097	0.0715561	-0.505914	-0.930337
16160	149281	METTL11B	methyltransferase like 11B	1q24.2	1204	GO:0006480 [Name: N-terminal protein amino acid methylation]; GO:0005634 [Name: nucleus]; GO:0005737 [Name: cytoplasm]; GO:0071885 [Name: N-terminal protein N-methyltransferase activity]	-	-	-	-	-								1	0	1.15492	3.60017	-6.73614	-6.73614	-6.73614	-6.73614	-6.73614	-6.73614	-6.73614	-6.73614	-6.73614	-6.73614		0.253527	-0.00741452	1.08641	1.79376	0.664816	0.912389	0.557438	0.54257	1.53097	1.12028		0	0	0	8.88178e-15	0
18188	286042	FAM86B3P	family with sequence similarity 86, member A pseudogene	8p23.1	9740	-	-	-	-	-	-								1	0	1.35607	3.57381	-1.75389	-2.03592	-2.59421	-2.97523	-2.0659	-2.39439	-2.2292	-1.61859	-1.93858	-1.87022		-2.99521	-3.82163	-2.22382	-2.21879	-2.43328	-3.03067	-2.51081	-3.53467	-1.45205	-1.75547		0.393721	0.111692	-0.446597	-0.827616	0.081716
18068	285286	LINC00877	long intergenic non-protein coding RNA 877	3p13	9033	-	-	-	-	-	-								1	0	1.80048	3.56273	-9.64351	-9.64351	-9.64351	-9.64351	-9.64351	-9.64351	-5.82931	-9.64351	-6.7561	-5.16104		-4.62328	-3.71292	-1.87519	-1.99514	-3.40283	-6.26244	-3.44726	-3.0515	-2.21434	-2.896		-1.11841	-1.11841	-1.11841	-1.11841	-1.11841
9237	27253	PCDH17	protocadherin 17	13q21.1	8392	GO:0007156 [Name: homophilic cell adhesion via plasma membrane adhesion molecules]; GO:2000807 [Name: regulation of synaptic vesicle clustering]; GO:0005509 [Name: calcium ion binding]; GO:0099055 [Name: integral component of postsynaptic membrane]; GO:0098978 [Name: glutamatergic synapse]; GO:0099056 [Name: integral component of presynaptic membrane]; GO:0005515 [Name: protein binding]; GO:00508…	-	-	-	-	-								1	0	1.90329	3.55782	-9.53732	-9.53732	-9.53732	-9.53732	-9.53732	-9.53732	-9.53732	-9.53732	-9.53732	-9.53732		-4.82897	-4.58543	-2.2193	-2.33906	-3.96437	-2.95202	-3.86367	-5.01627	-2.44319	-3.49257		0	0	0	0	0
18588	342908	ZNF404	zinc finger protein 404	19q13.31	1855	GO:0046872 [Name: metal ion binding]; GO:0005634 [Name: nucleus]; GO:0005515 [Name: protein binding]; GO:0003700 [Name: transcription factor activity, sequence-specific DNA binding]; GO:0006355 [Name: regulation of transcription, DNA-templated]; GO:0043565 [Name: sequence-specific DNA binding]	-	-	-	-	-								1	0	1.74232	3.55593	-2.08419	-1.93816	-1.8796	-7.35972	-1.85003	-1.42746	-2.59774	-1.93424	-2.6265	-3.81412		-3.04983	-2.40784	-0.82425	-1.58684	-1.30922	-1.76087	-1.8528	-2.12469	-0.343066	-0.534848		0.666981	0.813012	0.87158	-4.60854	0.901145
8269	23314	SATB2	SATB homeobox 2	2q33.1	10958	GO:0001228 [Name: transcriptional activator activity, RNA polymerase II transcription regulatory region sequence-specific binding]; GO:0000118 [Name: histone deacetylase complex]; GO:0000978 [Name: RNA polymerase II core promoter proximal region sequence-specific DNA binding]; GO:0002076 [Name: osteoblast development]; GO:0016363 [Name: nuclear matrix]; GO:0048704 [Name: embryonic skeletal system…	-	-	-	R-HSA-8940973; R-HSA-4551638	Metabolism of proteins; SUMOylation of chromatin organization proteins; RUNX2 regulates bone development; SUMO E3 ligases SUMOylate target proteins; Gene expression (Transcription); RNA Polymerase II Transcription; RUNX2 regulates osteoblast differentiation; SUMOylation; Generic Transcription Pathway; Post-translational protein modification; Transcriptional regulation by RUNX2								1	0	2.17669	3.55191	0.33912	0.0939509	-0.115614	-0.718582	0.414554	0.213572	0.394055	0.353112	0.564084	0.60373		-6.16467	-6.84877	-3.14791	-3.64196	-10.0632	-10.0632	-7.22675	-10.0632	-5.04054	-4.16258		0.124922	-0.120247	-0.329812	-0.93278	0.200356
21716	768097	HAR1B	highly accelerated region 1B	20q13.33	4370	-	-	-	-	-	-								1	0	1.82909	3.54894	-8.59593	-5.79271	-4.08384	-5.266	-4.36144	-5.33582	-3.5227	-3.73873	-2.09463	-4.11347		-3.10185	-4.60238	-1.06753	-1.47518	-2.54544	-2.73855	-2.39968	-2.88544	-2.73663	-1.93017		-3.90541	-1.10218	0.606682	-0.575476	0.329087
20620	642345	MIR4500HG	MIR4500 host gene	13q31.2	14279	-	-	-	-	-	-								1	0	2.3882	3.53764	-6.92098	-6.06076	-10.3041	-10.3041	-6.06963	-6.12134	-10.3041	-7.30482	-5.96797	-10.3041		-7.45295	-5.75325	-3.14561	-4.174	-4.25363	-5.98726	-5.45811	-5.38236	-4.44482	-4.02142		1.04522	1.90544	-2.33792	-2.33792	1.89657
3743	5540	NPY4R	neuropeptide Y receptor Y4	10q11.22	3989	-	-	hsa04080 [Pathway Title: Neuroactive ligand-receptor interaction]	-	R-HSA-418594; R-HSA-375276	Class A/1 (Rhodopsin-like receptors); Signal Transduction; GPCR ligand binding; Peptide ligand-binding receptors; Signaling by GPCR; G alpha (i) signalling events; GPCR downstream signalling								1	0	1.64065	3.52001	-3.1888	-3.04277	-8.46433	-3.6484	-1.48971	-1.35278	-3.39109	-4.00566	-1.19207	-1.57622		-2.97024	-3.91346	-1.07272	-1.05578	-4.17266	-3.58455	-2.95741	-3.54256	-2.60502	-1.79856		-0.053619	0.0924124	-5.32914	-0.513216	1.64547
16498	158326	FREM1	FRAS1 related extracellular matrix 1	9p22.3	10762	GO:0007154 [Name: cell communication]; GO:0016021 [Name: integral component of membrane]; GO:0005515 [Name: protein binding]; GO:0007160 [Name: cell-matrix adhesion]; GO:0030246 [Name: carbohydrate binding]; GO:0005604 [Name: basement membrane]; GO:0097094 [Name: craniofacial suture morphogenesis]; GO:0046872 [Name: metal ion binding]	-	-	-	-	-								1	0	1.3649	3.51304	-9.89618	-9.89618	-9.89618	-9.89618	-9.89618	-9.89618	-6.08198	-9.89618	-9.89618	-9.89618		-3.63663	-2.88952	-1.70056	-1.70238	-2.41763	-3.05012	-2.8236	-3.82867	-1.50111	-2.32393		-0.38142	-0.38142	-0.38142	-0.38142	-0.38142
12991	79953	SYNDIG1	synapse differentiation inducing 1	20p11.21	2417	GO:0030054 [Name: cell junction]; GO:0035254 [Name: glutamate receptor binding]; GO:0045211 [Name: postsynaptic membrane]; GO:0060076 [Name: excitatory synapse]; GO:0098793 [Name: presynapse]; GO:0031901 [Name: early endosome membrane]; GO:0043198 [Name: dendritic shaft]; GO:0051965 [Name: positive regulation of synapse assembly]; GO:0097091 [Name: synaptic vesicle clustering]; GO:0005887 [Name: …	-	-	-	-	-								1	0	2.62165	3.51223	-7.74152	-7.74152	-7.74152	-7.74152	-7.74152	-7.74152	-7.74152	-7.74152	-7.74152	-7.74152		-4.89034	-3.74797	-0.762355	-1.32529	-2.88733	-4.36045	-2.64008	-7.88246	-1.71479	-1.69677		0	0	0	9.76996e-15	0
25436	101929002	LINC02287	long intergenic non-protein coding RNA 2287	14q32.12	2768	-	-	-	-	-	-								1	0	1.71472	3.48507	-7.93714	-7.93714	-7.93714	-7.93714	-7.93714	-7.93714	-7.93714	-7.93714	-7.93714	-7.93714		-2.91692	-3.38628	-0.865521	-1.39666	-2.67927	-1.50234	-2.2635	-2.44488	-1.38609	-1.35804		0	0	0	0	0
4457	6517	SLC2A4	solute carrier family 2 member 4	17p13.1	3995	GO:0005515 [Name: protein binding]; GO:0005887 [Name: integral component of plasma membrane]; GO:0030140 [Name: trans-Golgi network transport vesicle]; GO:0048471 [Name: perinuclear region of cytoplasm]; GO:0071356 [Name: cellular response to tumor necrosis factor]; GO:1904659 [Name: glucose transmembrane transport]; GO:0012505 [Name: endomembrane system]; GO:0030659 [Name: cytoplasmic vesicle me…	h_ghPathway [Pathway Title: Growth Hormone Signaling Pathway]; h_insulinPathway [Pathway Title: Insulin Signaling Pathway]; h_pgc1aPathway [Pathway Title: Regulation of PGC-1a]	hsa04920 [Pathway Title: Adipocytokine signaling pathway]; hsa04068 [Pathway Title: FoxO signaling pathway]; hsa04910 [Pathway Title: Insulin signaling pathway]; hsa04930 [Pathway Title: Type II diabetes mellitus]; hsa04152 [Pathway Title: AMPK signaling pathway]; hsa04931 [Pathway Title: Insulin resistance]	insulin_glucose_pathway [Longname: Insulin-mediated glucose transport]; pi3kciaktpathway [Longname: Class I PI3K signaling events mediated by Akt]; arf6_traffickingpathway [Longname: Arf6 trafficking events]	R-HSA-189200; R-HSA-1445148; R-HSA-381340	Cellular hexose transport; Vesicle-mediated transport; Membrane Trafficking; SLC-mediated transmembrane transport; Translocation of SLC2A4 (GLUT4) to the plasma membrane; Transport of small molecules; Transcriptional regulation of white adipocyte differentiation; Developmental Biology								1	0	1.81621	3.48447	-0.0950605	0.364744	0.538339	0.548001	0.757749	0.865642	0.984839	1.04248	1.54376	1.47497		-3.44627	-3.20116	-0.938096	-0.994155	-3.20862	-8.60744	-2.06618	-2.97423	-1.91545	-1.64162		-0.897607	-0.437802	-0.264208	-0.254545	-0.0447971
7099	10351	ABCA8	ATP binding cassette subfamily A member 8	17q24.2	8336	GO:0006869 [Name: lipid transport]; GO:0042626 [Name: ATPase activity, coupled to transmembrane movement of substances]; GO:0055085 [Name: transmembrane transport]; GO:0005886 [Name: plasma membrane]; GO:0016887 [Name: ATPase activity]; GO:0043231 [Name: intracellular membrane-bounded organelle]; GO:0005319 [Name: lipid transporter activity]; GO:0005524 [Name: ATP binding]; GO:0016021 [Name: inte…	-	hsa02010 [Pathway Title: ABC transporters]	-	R-HSA-382556	Transport of small molecules; ABC-family proteins mediated transport								1	0	1.89857	3.48379	-9.52766	-9.52766	-9.52766	-9.52766	-9.52766	-9.52766	-9.52766	-9.52766	-9.52766	-9.52766		-5.21777	-5.53411	-2.86783	-3.2474	-5.23599	-3.9288	-4.99225	-4.60589	-3.21508	-3.61843		0	0	0	0	0
22047	100129662	FGF13-AS1	FGF13 antisense RNA 1	Xq26.3	1145	-	-	-	-	-	-								1	0	1.50553	3.48228	-6.66365	-6.66365	-6.66365	-6.66365	-6.66365	-6.66365	-6.66365	-6.66365	-6.66365	-6.66365		-0.813459	-1.71176	0.21672	0.534609	-0.254975	-0.228847	-0.467398	-0.310188	0.0919909	0.716937		0	0	0	0	0
929	1308	COL17A1	collagen type XVII alpha 1 chain	10q25.1	6989	GO:0005581 [Name: collagen trimer]; GO:0005911 [Name: cell-cell junction]; GO:0005615 [Name: extracellular space]; GO:0050776 [Name: regulation of immune response]; GO:0008544 [Name: epidermis development]; GO:0031012 [Name: extracellular matrix]; GO:0005576 [Name: extracellular region]; GO:0030198 [Name: extracellular matrix organization]; GO:0030056 [Name: hemidesmosome]; GO:0005515 [Name: prot…	-	hsa04974 [Pathway Title: Protein digestion and absorption]	avb3_integrin_pathway [Longname: Integrins in angiogenesis]; a6b1_a6b4_integrin_pathway [Longname: a6b1 and a6b4 Integrin signaling]; syndecan_1_pathway [Longname: Syndecan-1-mediated signaling events]	R-HSA-1442490; R-HSA-1650814; R-HSA-446107; R-HSA-8948216; R-HSA-198933; R-HSA-2022090	Collagen formation; Collagen biosynthesis and modifying enzymes; Type I hemidesmosome assembly; Collagen chain trimerization; Degradation of the extracellular matrix; Cell junction organization; Extracellular matrix organization; Cell-Cell communication; Collagen degradation								1	0	1.96345	3.47797	-9.27339	-5.03003	-9.27339	-4.45746	-5.96422	-9.27339	-6.36011	-9.27339	-5.48692	-9.27339		-5.51585	-4.3215	-2.73792	-2.61851	-4.4192	-3.67453	-3.76647	-5.30909	-2.61642	-3.10476		-1.90682	2.33654	-1.90682	2.90911	1.40235
16171	149478	BTBD19	BTB domain containing 19	1p34.1	3520	-	-	-	-	-	-								1	0	1.30824	3.45169	-1.57282	-1.87925	-3.20806	-4.02753	-3.08822	-2.82763	-3.52189	-2.6408	-2.26164	-3.80141		-2.78979	-2.35329	-1.04341	-1.01206	-2.45249	-3.00022	-1.98199	-1.69187	-1.26722	-1.31571		1.31011	1.00368	-0.325131	-1.1446	-0.205296
19058	388242	LOC388242	SAGA complex associated factor 29 pseudogene	16p11.2	3982	-	-	-	-	-	-								1	0	1.29531	3.4497	-3.58894	-2.68517	-2.66622	-2.45304	-2.28596	-1.10397	-2.91543	-2.81872	-0.420817	-0.339727		-2.6116	-1.95341	-0.487826	-1.18998	-1.76642	-1.29609	-1.80102	-1.57277	-0.86355	-1.03085		-1.46114	-0.557368	-0.538422	-0.325244	-0.158158
10966	55515	ASIC4	acid sensing ion channel subunit family member 4	2q35	5250	GO:0005216 [Name: ion channel activity]; GO:0005272 [Name: sodium channel activity]; GO:0001662 [Name: behavioral fear response]; GO:0005887 [Name: integral component of plasma membrane]; GO:0015081 [Name: sodium ion transmembrane transporter activity]; GO:0035725 [Name: sodium ion transmembrane transport]	-	hsa04750 [Pathway Title: Inflammatory mediator regulation of TRP channels]	-	R-HSA-2672351	Transport of small molecules; Ion channel transport; Stimuli-sensing channels								1	0	1.39327	3.42884	-8.86062	-8.86062	-8.86062	-8.86062	-8.86062	-8.86062	-5.94734	-5.86132	-8.86062	-8.86062		-3.01043	-3.59529	-1.78899	-1.90862	-3.02923	-3.57696	-2.4603	-2.79311	-1.43145	-1.89246		-0.591258	-0.591258	-0.591258	-0.591258	-0.591258
10650	55026	TMEM255A	transmembrane protein 255A	Xq24	3858	GO:0016021 [Name: integral component of membrane]; GO:0009617 [Name: response to bacterium]	-	-	-	-	-								1	0	3.4558	3.42095	-5.03301	-8.41615	-8.41615	-8.41615	-8.41615	-8.41615	-8.41615	-5.41685	-8.41615	-8.41615		-8.5571	-5.34271	-1.64185	-1.2179	-5.05918	-8.5571	-3.09777	-8.5571	-4.49077	-2.37141		2.7449	-0.638245	-0.638245	-0.638245	-0.638245
14442	91522	COL23A1	collagen type XXIII alpha 1 chain	5q35.3	3604	GO:0016021 [Name: integral component of membrane]; GO:0005886 [Name: plasma membrane]; GO:0030198 [Name: extracellular matrix organization]; GO:0005201 [Name: extracellular matrix structural constituent]; GO:0005615 [Name: extracellular space]; GO:0030020 [Name: extracellular matrix structural constituent conferring tensile strength]; GO:0031012 [Name: extracellular matrix]; GO:0005788 [Name: end…	-	-	-	R-HSA-216083; R-HSA-8948216; R-HSA-1442490; R-HSA-1650814	Collagen biosynthesis and modifying enzymes; Extracellular matrix organization; Collagen degradation; Collagen formation; Integrin cell surface interactions; Degradation of the extracellular matrix; Collagen chain trimerization								1	0	2.79243	3.40153	-2.25107	-3.36837	-2.83778	-2.52781	-1.34329	-1.39751	-2.13073	-1.9093	-1.38022	-1.08449		-3.29768	-8.45884	-1.07743	-1.66302	-3.46371	-2.46052	-3.78249	-2.82564	-3.12321	-1.83099		-0.228016	-1.34531	-0.814721	-0.504756	0.679769
24628	101410534	DLGAP1-AS4	DLGAP1 antisense RNA 4	18p11.31	2545	-	-	-	-	-	-								1	0	1.0996	3.39959	-7.81597	-7.81597	-7.81597	-7.81597	-7.81597	-7.81597	-7.81597	-7.81597	-7.81597	-7.81597		-0.826303	-1.08724	0.158002	0.451606	-0.881525	-0.388747	-0.522392	0.196331	0.347122	0.0404497		0	0	0	0	0
27012	105378744	LINC01767	long intergenic non-protein coding RNA 1767	1p32.2	2203	-	-	-	-	-	-								1	0	2.11442	3.37543	-1.35099	-2.96854	-1.5535	-1.40918	-1.114	-0.176381	-1.70571	-0.207686	1.00459	1.02177		-2.89943	-4.53433	-1.93506	-1.47765	-2.3499	-2.00892	-3.46871	-1.89727	-1.17104	-0.572969		-0.505027	-2.12258	-0.707536	-0.563215	-0.26804
1792	2668	GDNF	glial cell derived neurotrophic factor	5p13.2	4628	GO:0001759 [Name: organ induction]; GO:0003337 [Name: mesenchymal to epithelial transition involved in metanephros morphogenesis]; GO:0005102 [Name: receptor binding]; GO:0005794 [Name: Golgi apparatus]; GO:0021784 [Name: postganglionic parasympathetic fiber development]; GO:0042803 [Name: protein homodimerization activity]; GO:0048485 [Name: sympathetic nervous system development]; GO:0001755 [N…	-	-	ret_pathway [Longname: Signaling events regulated by Ret tyrosine kinase]; ajdiss_2pathway [Longname: Posttranslational regulation of adherens junction stability and dissassembly]	R-HSA-8853659; R-HSA-5673001; R-HSA-419037	Other interleukin signaling; Signaling by Interleukins; Axon guidance; RAF/MAP kinase cascade; MAPK family signaling cascades; FLT3 Signaling; MAPK1/MAPK3 signaling; NCAM signaling for neurite out-growth; RET signaling; Signal Transduction; Cytokine Signaling in Immune system; Developmental Biology; Immune System; NCAM1 interactions								1	0	2.16562	3.3675	-1.43137	-2.27406	-2.21482	-1.17	-1.51287	-1.56714	-2.62704	-2.15592	-1.23754	-0.863512		-5.82751	-4.68514	-2.01886	-2.39844	-3.42082	-4.36183	-3.83268	-5.63291	-3.22693	-3.49199		0.274054	-0.568635	-0.50939	0.535425	0.192562
20121	440854	CAPN14	calpain 14	2p23.1	3984	GO:0005509 [Name: calcium ion binding]; GO:0005737 [Name: cytoplasm]; GO:0004198 [Name: calcium-dependent cysteine-type endopeptidase activity]; GO:0006508 [Name: proteolysis]	-	-	-	R-HSA-1474228	Extracellular matrix organization; Degradation of the extracellular matrix								1	0	1.80288	3.35192	-4.15022	-5.65929	-2.98239	-3.64659	-8.46252	-4.27973	-4.64832	-4.00385	-3.41826	-3.98005		-3.75418	-3.91165	-2.57109	-1.42368	-2.22185	-3.17886	-2.38026	-2.75202	-1.91147	-1.56422		0.372903	-1.13617	1.54073	0.876533	-3.9394
19515	400581	GRAPL	GRB2 related adaptor protein like	17p11.2	1973	-	-	-	-	-	-								1	0	2.06495	3.34974	-7.44869	-7.44869	-7.44869	-7.44869	-7.44869	-3.2659	-7.44869	-7.44869	-7.44869	-7.44869		-3.69115	-3.45514	-0.788866	-1.48616	-4.09172	-2.16503	-1.94177	-2.52693	-1.01196	-1.68905		-0.418279	-0.418279	-0.418279	-0.418279	-0.418279
18437	339674	LINC00634	long intergenic non-protein coding RNA 634	22q13.2	1510	-	-	-	-	-	-								1	0	1.32634	3.34307	1.08692	1.32895	1.14436	1.51207	1.73998	1.62669	0.780535	1.14092	1.42646	1.74912		-1.21266	-0.67869	0.0956653	0.92809	-0.367472	0.195395	0.0682264	-0.266204	0.241473	0.553585		-0.266682	-0.0246527	-0.209239	0.158469	0.386381
19092	388531	RGS9BP	regulator of G protein signaling 9 binding protein	19q13.11	2453	GO:0050908 [Name: detection of light stimulus involved in visual perception]; GO:0001750 [Name: photoreceptor outer segment]; GO:0009968 [Name: negative regulation of signal transduction]; GO:0016021 [Name: integral component of membrane]	-	-	cone_pathway [Longname: Visual signal transduction: Cones]; rhodopsin_pathway [Longname: Visual signal transduction: Rods]	R-HSA-2514859	G alpha (i) signalling events; GPCR downstream signalling; Signaling by GPCR; Visual phototransduction; Inactivation, recovery and regulation of the phototransduction cascade; Signal Transduction; The phototransduction cascade								1	0	1.24658	3.33507	0.287748	0.346091	0.333724	0.229001	1.32628	0.985446	0.992694	0.954031	1.29284	0.942454		-0.924044	-1.83226	0.303904	0.0423872	-0.942993	-1.17756	-0.370294	-0.966202	0.166581	-0.434439		-0.481283	-0.42294	-0.435308	-0.540031	0.557252
1502	2134	EXTL1	exostosin like glycosyltransferase 1	1p36.11	4542	GO:0001501 [Name: skeletal system development]; GO:0005789 [Name: endoplasmic reticulum membrane]; GO:0015020 [Name: glucuronosyltransferase activity]; GO:0036498 [Name: IRE1-mediated unfolded protein response]; GO:0050508 [Name: glucuronosyl-N-acetylglucosaminyl-proteoglycan 4-alpha-N-acetylglucosaminyltransferase activity]; GO:0005794 [Name: Golgi apparatus]; GO:0016757 [Name: transferase activ…	-	hsa00534 [Pathway Title: Glycosaminoglycan biosynthesis - heparan sulfate / heparin]; hsa01100 [Pathway Title: Metabolic pathways]	-	R-HSA-381038	XBP1(S) activates chaperone genes; Unfolded Protein Response (UPR); IRE1alpha activates chaperones; Metabolism of proteins								1	0	2.99761	3.33371	-5.26848	-4.95564	-4.13954	-3.43352	-3.85795	-3.9106	-4.28707	-4.19296	-1.87303	-2.62788		-4.89409	-8.79257	-2.40253	-2.11115	-5.29465	-3.77185	-5.06087	-2.43407	-2.79232	-3.24768		-1.41381	-1.10097	-0.284872	0.421142	-0.00328048
25701	101929741	METTL14-DT	METTL14 divergent transcript	4q26	7527	-	-	-	-	-	-								1	0	1.81094	3.30732	-5.06808	-6.57715	-9.38038	-9.38038	-5.14588	-4.23786	-5.56618	-9.38038	-6.49297	-9.38038		-5.62283	-3.44979	-2.84491	-2.8399	-3.80743	-3.30383	-3.42189	-3.16282	-2.72341	-2.05197		1.99289	0.483811	-2.31941	-2.31941	1.91508
1803	2679	GGT3P	gamma-glutamyltransferase 3 pseudogene	22q11.21	2562	GO:0000048 [Name: peptidyltransferase activity]; GO:0006412 [Name: translation]; GO:0032355 [Name: response to estradiol]; GO:0005886 [Name: plasma membrane]; GO:0016021 [Name: integral component of membrane]; GO:0034612 [Name: response to tumor necrosis factor]; GO:0036374 [Name: glutathione hydrolase activity]; GO:0050727 [Name: regulation of inflammatory response]; GO:0006750 [Name: glutathion…	-	-	-	-	Aflatoxin activation and detoxification; Phase II - Conjugation of compounds; Biological oxidations; Glutathione conjugation; Glutathione synthesis and recycling; Metabolism								1	0	2.64409	3.28738	0.324198	0.591687	1.43158	1.11108	0.918502	1.1852	0.972941	0.984203	1.21266	1.61531		-2.14247	-7.96651	-1.2901	-1.40934	-2.97138	-1.39077	-3.29016	-2.59054	-1.27452	-0.927276		-0.710538	-0.443049	0.396842	0.0763422	-0.116234
18641	344887	NMRAL2P	NmrA like redox sensor 2, pseudogene	3q27.2	2628	-	-	-	-	-	-								1	0	2.00111	3.28321	-7.86227	-5.05904	-3.35018	-3.60592	-7.86227	-7.86227	-3.10028	-3.00506	-4.97486	-4.31666		-4.10473	-3.86872	-1.08796	-1.58201	-3.5706	-2.98249	-3.32686	-2.15177	-2.66757	-1.69364		-2.76239	0.0408376	1.7497	1.49396	-2.76239
15841	142683	ITLN2	intelectin 2	1q23.3	1646	GO:0005576 [Name: extracellular region]; GO:0046872 [Name: metal ion binding]; GO:0030246 [Name: carbohydrate binding]	-	-	-	-	-								1	0	1.7766	3.2552	-7.18727	-4.38404	-3.6133	-7.18727	-3.8781	-7.18727	-7.18727	-4.18796	-7.18727	-3.64166		-2.47892	-3.19371	-1.51456	-0.327671	-2.33308	-2.30749	-2.34126	-1.95223	-0.75053	-0.798849		-1.62313	1.1801	1.95084	-1.62313	1.68604
4994	7216	TRO	trophinin	Xp11.21	6716	GO:0005515 [Name: protein binding]; GO:0031226 [Name: intrinsic component of plasma membrane]; GO:0007566 [Name: embryo implantation]; GO:0007156 [Name: homophilic cell adhesion via plasma membrane adhesion molecules]	-	-	-	-	-								1	0	1.21656	3.25438	-9.2159	-3.28991	-5.64193	-4.95955	-3.22986	-5.03311	-4.14267	-3.3838	-2.93434	-3.76607		-2.95636	-3.11777	-2.14428	-1.2692	-1.81495	-2.14908	-2.63683	-2.41926	-1.72815	-1.73631		-4.65619	1.26981	-1.08222	-0.399837	1.32985
13077	80129	CCDC170	coiled-coil domain containing 170	6q25.1	5432	GO:0005515 [Name: protein binding]	-	-	-	-	-								1	0	1.54285	3.19302	-8.90978	-8.90978	-8.90978	-8.90978	-8.90978	-8.90978	-8.90978	-8.90978	-8.90978	-8.90978		-3.88956	-2.97919	-1.75127	-1.56799	-3.65191	-2.06373	-2.50946	-2.43213	-1.54169	-2.24402		0	0	0	0	0
9140	27076	LYPD3	LY6/PLAUR domain containing 3	19q13.31	2467	GO:0005576 [Name: extracellular region]; GO:0007160 [Name: cell-matrix adhesion]; GO:0016021 [Name: integral component of membrane]; GO:0043236 [Name: laminin binding]; GO:0005886 [Name: plasma membrane]; GO:0046658 [Name: anchored component of plasma membrane]; GO:0005615 [Name: extracellular space]	-	-	-	R-HSA-163125	Metabolism of proteins; Post-translational protein modification; Post-translational modification: synthesis of GPI-anchored proteins								1	0	1.31033	3.19289	-0.436838	-0.183397	0.680504	0.5821	0.710653	0.76019	0.695718	1.12599	1.24951	1.37585		-2.49454	-1.52284	-0.0590842	-0.650309	-1.93967	-1.50429	-1.11029	-1.07311	-0.754404	-0.946186		-1.09287	-0.839424	0.0244758	-0.0739276	0.0546254
20444	574407	OBSCN-AS1	OBSCN antisense RNA 1	1q42.13	3862	-	-	-	-	-	-								1	0	1.30312	3.1845	-1.36162	-1.50357	-1.63512	-1.90106	-1.66352	-1.97793	-2.366	-1.78908	-1.3367	-1.81635		-2.1581	-2.31952	-0.396543	-1.2969	-1.85851	-1.25194	-2.01733	-1.13894	-0.819404	-0.758342		0.373473	0.231528	0.0999734	-0.165967	0.0715777
13065	80108	ZFP2	ZFP2 zinc finger protein	5q35.3	2637	GO:0005634 [Name: nucleus]; GO:0046872 [Name: metal ion binding]; GO:0003677 [Name: DNA binding]; GO:0005515 [Name: protein binding]	-	-	-	R-HSA-212436	Gene expression (Transcription); Generic Transcription Pathway; RNA Polymerase II Transcription								1	0	1.49434	3.16437	-2.99435	-2.25721	-2.79138	-2.33494	-0.701374	-1.57763	-2.53809	-1.58259	-1.70948	-0.442338		-1.86728	-2.91531	-0.888035	-0.746449	-3.57553	-2.26834	-1.56531	-2.94544	-0.773074	-0.53879		-1.10141	-0.364273	-0.89844	-0.442002	1.19156
16751	169834	ZNF883	zinc finger protein 883	9q32	3024	GO:0005634 [Name: nucleus]; GO:0003677 [Name: DNA binding]; GO:0046872 [Name: metal ion binding]	-	-	-	-	-								1	0	1.37262	3.15606	2.46863	2.20305	2.75851	2.63063	2.63874	2.21739	3.1072	2.93726	3.24674	3.09378		-2.06484	-0.504974	0.6726	-0.0738198	-0.512578	-1.62996	-0.823343	-0.18127	0.202348	-0.208343		-0.261567	-0.527138	0.0283199	-0.099566	-0.0914492
25659	101929626	LOC101929626	uncharacterized LOC101929626	1p34.1	339	-	-	-	-	-	-								1	0	1.23063	3.14695	2.33966	-0.268429	2.25035	1.745	0.287998	-0.166633	2.13307	1.72091	1.69212	1.52557		1.6704	0.615027	2.74568	2.50089	2.13293	1.52714	1.97366	2.15006	2.18647	2.61901		1.0137	-1.59439	0.924392	0.419037	-1.03796
23500	100507420	LINC01605	long intergenic non-protein coding RNA 1605	8p11.23	2264	-	-	-	-	-	-								1	0	1.11823	3.14058	-1.07224	-1.72118	-0.284059	0.490967	0.100259	-0.215785	-0.286707	-0.13227	0.650065	-0.135346		-1.64725	-1.54905	-0.48866	-0.238629	-0.606582	-0.580355	-1.06811	-0.671342	-0.55305	-0.26659		-0.811614	-1.46055	-0.0234293	0.751597	0.360889
18244	286495	TTC3P1	tetratricopeptide repeat domain 3 pseudogene 1	Xq13.3	6081	-	-	-	-	-	-								1	0	1.21057	3.12526	0.658732	0.31704	0.0213246	-0.246755	0.785128	0.900271	0.865486	0.790778	0.705004	0.515631		-3.07269	-3.54992	-2.41278	-1.8008	-3.02211	-2.80584	-2.33452	-2.4806	-1.90496	-1.79834		0.127468	-0.214224	-0.509939	-0.778019	0.253864
26793	105374104	LINC02021	long intergenic non-protein coding RNA 2021	3q22.1	3597	-	-	-	-	-	-								1	0	1.94283	3.12246	-4.93195	-5.51187	-8.31509	-8.31509	-5.00593	-5.05498	-4.5009	-5.31579	-3.58187	-2.86526		-3.60675	-5.24165	-3.21458	-1.77461	-3.05722	-2.45771	-4.17604	-3.79405	-1.87836	-1.82819		0.407927	-0.171997	-2.97522	-2.97522	0.333949
876	1232	CCR3	C-C motif chemokine receptor 3	3p21.31	3548	GO:0004950 [Name: chemokine receptor activity]; GO:0005515 [Name: protein binding]; GO:0019722 [Name: calcium-mediated signaling]; GO:0007188 [Name: adenylate cyclase-modulating G-protein coupled receptor signaling pathway]; GO:0007204 [Name: positive regulation of cytosolic calcium ion concentration]; GO:0045766 [Name: positive regulation of angiogenesis]; GO:0005886 [Name: plasma membrane]; GO:…	h_il5Pathway [Pathway Title: IL 5 Signaling Pathway]; h_CCR3Pathway [Pathway Title: CCR3 signaling in Eosinophils]; h_eosinophilsPathway [Pathway Title: The Role of Eosinophils in the Chemokine Network of Allergy]; h_nktPathway [Pathway Title: Selective expression of chemokine receptors during T-cell polarization]	hsa04062 [Pathway Title: Chemokine signaling pathway]; hsa05203 [Pathway Title: Viral carcinogenesis]; hsa04060 [Pathway Title: Cytokine-cytokine receptor interaction]	-	R-HSA-418594; R-HSA-380108	Signal Transduction; G alpha (i) signalling events; Signaling by GPCR; Class A/1 (Rhodopsin-like receptors); Peptide ligand-binding receptors; GPCR ligand binding; Chemokine receptors bind chemokines; GPCR downstream signalling								1	0	2.01365	3.11721	-8.29531	-8.29531	-8.29531	-8.29531	-8.29531	-8.29531	-8.29531	-8.29531	-8.29531	-8.29531		-5.44413	-3.34342	-1.521	-2.74084	-3.03743	-3.01165	-2.97693	-3.37354	-2.436	-1.90689		0	0	0	0	0
9692	51066	SSUH2	ssu-2 homolog	3p25.3	5906	GO:0042476 [Name: odontogenesis]; GO:0005737 [Name: cytoplasm]; GO:0005634 [Name: nucleus]	-	-	-	-	-								1	0	1.26867	3.1158	-1.53674	-1.85536	-5.45651	-4.21455	-4.79599	-4.84769	-4.2685	-6.03118	-4.29726	-9.03048		-2.45243	-3.28948	-1.71247	-1.49705	-2.78981	-1.52566	-2.83423	-2.23384	-1.2338	-1.41405		3.09669	2.77807	-0.823086	0.418873	-0.162561
16710	166979	CDC20B	cell division cycle 20B	5q11.2	4496	GO:0097027 [Name: ubiquitin-protein transferase activator activity]; GO:1904668 [Name: positive regulation of ubiquitin protein ligase activity]; GO:0005515 [Name: protein binding]; GO:0010997 [Name: anaphase-promoting complex binding]	-	-	-	-	-								1	0	1.4976	3.10641	-8.63694	-5.83372	-8.63694	-8.63694	-8.63694	-8.63694	-8.63694	-5.63764	-8.63694	-8.63694		-3.61672	-3.68506	-1.86264	-1.36513	-3.78275	-2.37018	-3.13002	-2.92644	-2.32437	-2.46832		-0.580252	2.22297	-0.580252	-0.580252	-0.580252
24889	101927468	LOC101927468	uncharacterized LOC101927468	1q21.2	15479	-	-	-	-	-	-								1	0	1.77908	3.10469	-5.54769	-6.72455	-6.84657	-7.09061	-10.4205	-7.16042	-10.4205	-5.25139	-7.53313	-10.4205		-6.11065	-4.89786	-3.02894	-4.29042	-4.37004	-6.10368	-4.59746	-4.92828	-3.32642	-3.67303		2.19391	1.01705	0.895028	0.65099	-2.67894
25274	101928504	LOC101928504	uncharacterized LOC101928504	14q31.1	1130	-	-	-	-	-	-								1	0	1.14699	3.08921	1.88248	1.29894	1.7141	1.74794	1.7633	1.8181	1.55993	1.12276	1.62296	1.86325		-0.644701	-0.260465	1.00872	0.697175	0.175232	0.521081	0.486452	0.152022	0.372031	1.01468		0.243106	-0.340436	0.0747249	0.108565	0.123921
25086	101927972	LOC101927972	uncharacterized LOC101927972	6p25.1	1333	-	-	-	-	-	-								1	0	1.93084	3.07676	0.610767	0.0311053	1.69751	1.85381	0.923082	1.08187	1.50158	1.17692	2.10159	1.85876		-3.12544	-1.61765	-0.223152	-0.602723	-2.02879	-0.161422	-0.686728	-1.39071	-0.570401	0.215521		-0.672934	-1.25259	0.413814	0.570112	-0.360619
24838	101927352	PLS3-AS1	PLS3 antisense RNA 1	Xq23	2075	-	-	-	-	-	-								1	0	1.4957	3.06645	-7.52141	-7.52141	-7.52141	-7.52141	-7.52141	-7.52141	-7.52141	-7.52141	-7.52141	-7.52141		-2.24489	-1.42328	0.131929	-0.661818	-3.22974	-1.44487	-0.573489	-1.6214	-0.28381	-0.140827		0	0	0	9.76996e-15	0
18098	285484	LINC02495	long intergenic non-protein coding RNA 2495	4p16.1	5643	-	-	-	-	-	-								1	0	1.44726	3.05427	-4.09191	-4.32553	-3.16919	-4.14883	-2.97872	-2.04437	-3.4184	-3.13266	-2.46346	-2.94101		-3.28167	-4.01288	-2.30494	-1.92592	-1.8253	-3.10738	-2.8825	-3.4725	-1.94811	-1.9966		-0.820504	-1.05412	0.10222	-0.877426	0.292686
17872	284080	PICART1	p53 inducible cancer associated RNA transcript 1	17q21.33	2533	-	-	-	-	-	-								1	0	1.46586	3.03909	-3.49685	-4.11316	-7.80915	-7.80915	-4.49998	-4.54903	-7.80915	-4.80985	-3.47299	-4.26355		-3.10081	-2.85726	-1.72783	-1.52889	-7.95009	-4.42808	-1.6129	-2.09865	-1.2581	-0.984276		1.76644	1.15013	-2.54586	-2.54586	0.763306
19961	414243	LINC00595	long intergenic non-protein coding RNA 595	10q22.3	2902	-	-	-	-	-	-								1	0	1.82649	3.03573	-3.69305	-3.76199	-1.95108	-1.63901	-3.21167	-2.29155	-1.03804	-2.57986	-1.22675	-0.771934		-4.24781	-3.45448	-1.12498	-1.72509	-4.64837	-3.12557	-2.68697	-2.10533	-2.81066	-1.72265		-1.47656	-1.54549	0.265418	0.577479	-0.995174
789	1087	CEACAM7	carcinoembryonic antigen related cell adhesion molecule 7	19q13.2	4234	GO:0005886 [Name: plasma membrane]; GO:0005576 [Name: extracellular region]; GO:0016324 [Name: apical plasma membrane]; GO:0031225 [Name: anchored component of membrane]	-	-	-	R-HSA-163125	Post-translational modification: synthesis of GPI-anchored proteins; Post-translational protein modification; Metabolism of proteins								1	0	1.1471	3.00185	-8.55032	-8.55032	-8.55032	-8.55032	-8.55032	-8.55032	-8.55032	-8.55032	-8.55032	-8.55032		-2.5504	-2.45219	-1.02192	-1.59832	-1.99119	-1.96503	-1.97125	-2.07267	-1.53367	-0.891015		0	0	0	0	0
26300	102724511	LOC102724511	uncharacterized LOC102724511	6q27	763	-	-	-	-	-	-								1	0	1.21062	2.9989	-1.76576	-1.43883	-0.0237832	0.120537	-0.0920159	1.03349	-0.342908	-0.652572	1.25273	0.523245		-0.227867	0.170165	1.23996	1.1202	0.330617	1.34916	0.322264	0.275404	1.71863	1.08145		-1.62717	-1.30024	0.114803	0.259123	0.0465701
13302	81494	CFHR5	complement factor H related 5	1q31.3	2810	GO:0005515 [Name: protein binding]; GO:0046982 [Name: protein heterodimerization activity]; GO:0032991 [Name: macromolecular complex]; GO:0006957 [Name: complement activation, alternative pathway]; GO:0042803 [Name: protein homodimerization activity]; GO:0005576 [Name: extracellular region]; GO:0030449 [Name: regulation of complement activation]; GO:0032091 [Name: negative regulation of protein b…	-	-	-	R-HSA-977606	Complement cascade; Innate Immune System; Immune System; Regulation of Complement cascade								1	0	1.93553	2.99467	-7.95887	-5.15565	-7.95887	-7.95887	-7.95887	-7.95887	-7.95887	-3.5002	-4.1724	-7.95887		-3.25053	-4.88543	-1.70978	-1.99634	-1.90837	-3.0791	-2.45195	-3.99457	-1.40782	-2.04965		-1.10484	1.69839	-1.10484	-1.10484	-1.10484
21649	730227	LINC01136	long intergenic non-protein coding RNA 1136	1q32.1	2725	-	-	-	-	-	-								1	0	1.18855	2.98938	-2.63903	-3.6712	-2.83874	-2.3823	-3.12088	-1.9823	-2.36819	-2.74541	-2.04186	-2.14941		-1.43506	-1.98397	0.0106811	-0.572759	-1.35542	-0.953902	-0.902964	-1.4369	-0.897903	-0.173148		-0.0451002	-1.07726	-0.244805	0.211634	-0.526945
15911	144608	C12orf60	chromosome 12 open reading frame 60	12p13.1-p12.3	4427	-	-	-	-	-	-								1	0	1.29695	2.9707	-1.45979	-0.898328	-1.45662	-1.33901	-1.28	-2.03891	-1.14378	-1.15599	-0.842615	-0.943169		-2.76444	-3.66275	-1.84032	-1.49388	-2.37396	-2.53808	-2.31274	-2.13697	-2.17789	-1.57983		-0.203968	0.357493	-0.200796	-0.0831892	-0.0241755
21556	729296	LOC729296	uncharacterized LOC729296	20q13.33	7614	-	-	-	-	-	-								1	0	1.32516	2.93608	-6.01381	-6.59373	-5.82299	-6.06702	-9.39696	-5.21417	-5.58276	-4.53975	-5.61048	-5.85135		-3.13741	-3.14873	-1.68498	-1.45025	-4.13908	-2.81166	-2.15554	-3.90469	-2.15935	-1.61618		0.0554943	-0.52443	0.246316	0.00227756	-3.32765
15537	131578	LRRC15	leucine rich repeat containing 15	3q29	5940	GO:0005615 [Name: extracellular space]; GO:0031012 [Name: extracellular matrix]; GO:0005518 [Name: collagen binding]; GO:0016021 [Name: integral component of membrane]; GO:0070062 [Name: extracellular exosome]; GO:0043236 [Name: laminin binding]; GO:0001968 [Name: fibronectin binding]; GO:0046813 [Name: receptor-mediated virion attachment to host cell]; GO:0030335 [Name: positive regulation of ce…	-	-	-	-	-								1	0	1.81675	2.89752	-9.03876	-9.03876	-9.03876	-9.03876	-5.72959	-5.77865	-5.22457	-6.03946	-3.73877	-3.58893		-4.72887	-5.04521	-3.36606	-2.49828	-5.68179	-3.7551	-4.19275	-4.51772	-2.19077	-3.27913		-2.41326	-2.41326	-2.41326	-2.41326	0.895909
9594	50632	CALY	calcyon neuron specific vesicular protein	10q26.3	3010	GO:0032051 [Name: clathrin light chain binding]; GO:0044877 [Name: macromolecular complex binding]; GO:0005768 [Name: endosome]; GO:0031410 [Name: cytoplasmic vesicle]; GO:0005515 [Name: protein binding]; GO:0016197 [Name: endosomal transport]; GO:0005887 [Name: integral component of plasma membrane]; GO:0007212 [Name: dopamine receptor signaling pathway]; GO:0048268 [Name: clathrin coat assembly…	-	hsa04728 [Pathway Title: Dopaminergic synapse]	-	-	-								1	0	1.22957	2.88749	-4.67492	-8.05806	-8.05806	-8.05806	-8.05806	-8.05806	-8.05806	-3.5994	-4.27159	-3.5756		-1.14186	-1.80984	0.255845	-0.156991	-1.36269	-0.217709	-1.24658	-1.16904	-0.890418	0.211977		1.77207	-1.61108	-1.61108	-1.61108	-1.61108
21662	731223	LINC01220	long intergenic non-protein coding RNA 1220	14q24.3	1979	-	-	-	-	-	-								1	0	1.59875	2.87891	-2.17755	-2.24831	-0.9892	-0.676079	-0.287248	-0.433937	-0.823729	-1.45386	0.753319	0.967584		-2.74473	-3.45952	-1.37175	-0.692209	-2.1952	-1.59569	-1.94615	-2.53131	-2.00131	-1.17037		-1.44065	-1.51141	-0.252299	0.0608213	0.449653
1960	2891	GRIA2	glutamate ionotropic receptor AMPA type subunit 2	4q32.1	8941	GO:0004971 [Name: AMPA glutamate receptor activity]; GO:0005789 [Name: endoplasmic reticulum membrane]; GO:0030666 [Name: endocytic vesicle membrane]; GO:0045211 [Name: postsynaptic membrane]; GO:1904315 [Name: transmitter-gated ion channel activity involved in regulation of postsynaptic membrane potential]; GO:0001540 [Name: beta-amyloid binding]; GO:0008066 [Name: glutamate receptor activity]; …	h_fosbPathway [Pathway Title: FOSB gene expression and drug abuse]	hsa04080 [Pathway Title: Neuroactive ligand-receptor interaction]; hsa04713 [Pathway Title: Circadian entrainment]; hsa04723 [Pathway Title: Retrograde endocannabinoid signaling]; hsa05014 [Pathway Title: Amyotrophic lateral sclerosis (ALS)]; hsa04730 [Pathway Title: Long-term depression]; hsa04720 [Pathway Title: Long-term potentiation]; hsa05030 [Pathway Title: Cocaine addiction]; hsa04728 [Pat…	ncadherinpathway [Longname: N-cadherin signaling events]	R-HSA-9620244; R-HSA-399710; R-HSA-416993; R-HSA-9022699; R-HSA-438066	Transcriptional Regulation by MECP2; Gene expression (Transcription); Activation of AMPA receptors; Neurotransmitter receptors and postsynaptic signal transmission; Activation of NMDA receptors and postsynaptic events; Trafficking of GluR2-containing AMPA receptors; Glutamate binding, activation of AMPA receptors and synaptic plasticity; Post NMDA receptor activation events; Trafficking of AMPA r…								1	0	1.83782	2.8788	-9.62874	-9.62874	-9.62874	-9.62874	-9.62874	-9.62874	-9.62874	-9.62874	-9.62874	-9.62874		-5.8712	-4.67685	-3.73731	-3.21251	-4.05579	-5.31187	-9.76968	-5.10769	-2.97177	-3.14183		0	0	0	0	0
23351	100506700	LINC02308	long intergenic non-protein coding RNA 2308	14q31.1	939	-	-	-	-	-	-								1	0	1.4035	2.80087	-2.99435	-6.3775	-2.80353	-3.04757	-6.3775	-6.3775	-6.3775	-6.3775	-3.49009	-6.3775		-1.66916	-0.854813	0.282327	0.383365	0.317879	-0.778644	-1.05912	-1.14247	0.639156	-0.208874		2.0657	-1.31745	2.25652	2.01249	-1.31745
18529	340596	LHFPL1	LHFPL tetraspan subfamily member 1	Xq23	1750	GO:0016021 [Name: integral component of membrane]	-	-	-	-	-								1	0	1.21639	2.79358	-3.89251	-7.27566	-2.76357	-2.45973	-7.27566	-3.09287	-1.72929	-7.27566	-2.9395	-2.2299		-0.518642	-1.02743	1.21611	0.31639	0.597058	0.0695486	-0.14458	0.133562	0.957605	-0.116155		0.200925	-3.18222	1.32987	1.63371	-3.18222
9556	30846	EHD2	EH domain containing 2	19q13.33	3844	GO:0005524 [Name: ATP binding]; GO:0006897 [Name: endocytosis]; GO:0016787 [Name: hydrolase activity]; GO:0045171 [Name: intercellular bridge]; GO:0015630 [Name: microtubule cytoskeleton]; GO:0070062 [Name: extracellular exosome]; GO:0048471 [Name: perinuclear region of cytoplasm]; GO:2001137 [Name: positive regulation of endocytic recycling]; GO:0005509 [Name: calcium ion binding]; GO:0030866 [N…	-	hsa04144 [Pathway Title: Endocytosis]	-	R-HSA-983231	Factors involved in megakaryocyte development and platelet production; Hemostasis								1	0	1.64336	2.76077	-5.02776	-5.60768	-8.41091	-8.41091	-5.10174	-8.41091	-5.49763	-8.41091	-8.41091	-4.86531		-2.91682	-3.86004	-1.0193	-1.75603	-2.36041	-2.14414	-1.59943	-3.17588	-1.10659	-2.24229		1.78771	1.20778	-1.59544	-1.59544	1.71373
20057	440300	LOC440300	chondroitin sulfate proteoglycan 4 pseudogene	15q25.2	4910	-	-	-	-	-	-								1	0	1.40838	2.75775	-8.76402	-4.52066	-8.76402	-8.76402	-4.52953	-5.50391	-5.85075	-5.76472	-4.42787	-8.76402		-4.05568	-4.21315	-2.51493	-2.22354	-3.19108	-4.44716	-3.2571	-3.52899	-2.45145	-3.00439		-2.19867	2.04469	-2.19867	-2.19867	2.03582
27150	107985820	LOC107985820	uncharacterized LOC107985820	2q14.3	3189	-	-	-	-	-	-								1	0	1.36385	2.71768	-8.1414	-8.1414	-8.1414	-8.1414	-8.1414	-8.1414	-8.1414	-8.1414	-8.1414	-8.1414		-3.83151	-1.89318	-1.06978	-1.28181	-2.56846	-2.85775	-1.83951	-2.24139	-1.38577	-1.8587		0	0	0	0	0
22670	100302691	LINC00184	long intergenic non-protein coding RNA 184	1q42.3	2270	-	-	-	-	-	-								1	0	1.1968	2.7017	-7.65099	-3.955	-7.65099	-4.32106	-7.65099	-7.65099	-7.65099	-3.74485	-7.65099	-7.65099		-1.9679	-1.02824	0.00234755	-0.698994	-1.41032	-2.36733	-1.56873	-0.372287	-0.00052235	-0.171396		-1.09321	2.60278	-1.09321	2.23672	-1.09321
7088	10333	TLR6	toll like receptor 6	4p14	6033	GO:0035663 [Name: Toll-like receptor 2 binding]; GO:0035666 [Name: TRIF-dependent toll-like receptor signaling pathway]; GO:0038023 [Name: signaling receptor activity]; GO:0043507 [Name: positive regulation of JUN kinase activity]; GO:0071723 [Name: lipopeptide binding]; GO:0071726 [Name: cellular response to diacyl bacterial lipopeptide]; GO:1900017 [Name: positive regulation of cytokine product…	-	hsa04620 [Pathway Title: Toll-like receptor signaling pathway]; hsa05152 [Pathway Title: Tuberculosis]; hsa05142 [Pathway Title: Chagas disease (American trypanosomiasis)]; hsa04145 [Pathway Title: Phagosome]	toll_endogenous_pathway [Longname: Endogenous TLR signaling]	R-HSA-5603041; R-HSA-1236974; R-HSA-5602498; R-HSA-166058; R-HSA-168188; R-HSA-5686938	Diseases associated with the TLR signaling cascade; MyD88 deficiency (TLR2/4); Immune System; MyD88:MAL(TIRAP) cascade initiated on plasma membrane; Toll Like Receptor 2 (TLR2) Cascade; Diseases of Immune System; Innate Immune System; Toll Like Receptor TLR1:TLR2 Cascade; Disease; IRAK4 deficiency (TLR2/4); Toll Like Receptor 4 (TLR4) Cascade; Adaptive Immune System; ER-Phagosome pathway; Regulat…								1	0	1.77217	2.69333	-5.67803	-6.25795	-5.48721	-5.73124	-3.86552	-5.80106	-5.24698	-9.06118	-6.17377	-3.61135		-6.21	-2.96305	-2.08201	-2.64495	-3.48823	-4.1814	-3.23809	-3.82614	-2.62444	-3.15195		0.0134002	-0.566524	0.204222	-0.0398165	1.82591
23194	100505978	LOC100505978	uncharacterized LOC100505978	12q23.3	4370	-	-	-	-	-	-								1	0	1.67596	2.63295	-8.59593	-8.59593	-8.59593	-8.59593	-8.59593	-8.59593	-8.59593	-8.59593	-8.59593	-8.59593		-4.83839	-3.3306	-2.34684	-1.83507	-3.33806	-8.73688	-2.92229	-3.67417	-2.56921	-2.31323		0	0	0	0	0
19203	389384	C6orf222	chromosome 6 open reading frame 222	6p21.31	3735	-	-	-	-	-	-								1	0	1.20103	2.60358	-8.36941	-3.41988	-2.88928	-3.15131	-8.36941	-8.36941	-2.82304	-3.20026	-4.03325	-2.91958		-3.34919	-2.84672	-1.70958	-1.71453	-2.31891	-3.48963	-2.41093	-1.7774	-1.93267	-1.7903		-3.61493	1.33461	1.8652	1.60318	-3.61493
26174	102723510	LCMT1-AS1	LCMT1 antisense RNA 1	16p12.1	2152	-	-	-	-	-	-								1	0	1.42012	2.5947	-4.19083	-7.57398	-2.49816	-2.35587	-2.7803	-2.83295	-2.812	-1.93091	-2.84075	-4.02838		-2.86564	-1.06559	-0.594816	-0.714385	-0.021798	-1.49743	-0.913209	-1.22052	-0.725987	0.0853279		-0.806418	-4.18957	0.886255	1.02854	0.604115
5669	8537	BCAS1	breast carcinoma amplified sequence 1	20q13.2	8186	GO:0042552 [Name: myelination]; GO:0070062 [Name: extracellular exosome]; GO:0005737 [Name: cytoplasm]; GO:0014069 [Name: postsynaptic density]	-	-	-	-	-								1	0	1.2956	2.58982	-2.16724	-2.05504	-1.19149	-1.2305	-1.05617	-1.3509	-1.97843	-1.68847	-1.01215	-1.0808		-4.79312	-4.95059	-3.42014	-3.08523	-4.24359	-4.62168	-4.40002	-4.26643	-3.18888	-3.90873		-0.686118	-0.573921	0.28963	0.250617	0.42495
20110	440712	RHEX	regulator of hemoglobinization and erythroid cell expansion	1q32.1	2747	GO:0016021 [Name: integral component of membrane]; GO:0038162 [Name: erythropoietin-mediated signaling pathway]; GO:0045648 [Name: positive regulation of erythrocyte differentiation]; GO:0036018 [Name: cellular response to erythropoietin]; GO:0005128 [Name: erythropoietin receptor binding]; GO:0043249 [Name: erythrocyte maturation]; GO:0005515 [Name: protein binding]; GO:0005886 [Name: plasma mem…	-	-	-	-	-								1	0	1.39769	2.55736	-7.92616	-7.92616	-7.92616	-7.92616	-7.92616	-7.92616	-7.92616	-7.92616	-7.92616	-7.92616		-3.61627	-2.97427	-1.39069	-2.15328	-3.63449	-2.3273	-3.08015	-2.69113	-1.37511	-2.01693		0	0	0	0	0
12856	79781	IQCA1	IQ motif containing with AAA domain 1	2q37.2-q37.3	5968	GO:0031514 [Name: motile cilium]; GO:0005524 [Name: ATP binding]; GO:0005856 [Name: cytoskeleton]; GO:0005737 [Name: cytoplasm]	-	-	-	-	-								1	0	1.56364	2.55027	-9.04555	-9.04555	-9.04555	-9.04555	-5.73638	-9.04555	-9.04555	-9.04555	-9.04555	-9.04555		-4.73566	-3.30454	-2.27124	-2.62932	-2.48641	-5.66448	-2.8493	-3.33505	-1.95142	-2.46644		-0.330917	-0.330917	-0.330917	-0.330917	2.97825
26301	102724515	LINC01291	long intergenic non-protein coding RNA 1291	2p12	4176	-	-	-	-	-	-								1	0	1.30765	2.53558	1.97515	1.81901	1.6048	1.89737	1.85522	1.84787	1.80785	1.6437	1.80684	1.57383		-3.82208	-3.00774	-1.55126	-2.25017	-4.23875	-2.67304	-3.68441	-2.81992	-2.21785	-1.95132		0.191983	0.035847	-0.178367	0.114205	0.0720539
9526	29999	FSCN3	fascin actin-bundling protein 3	7q32.1	3121	GO:0005902 [Name: microvillus]; GO:0051017 [Name: actin filament bundle assembly]; GO:0016477 [Name: cell migration]; GO:0030175 [Name: filopodium]; GO:0005737 [Name: cytoplasm]; GO:0030426 [Name: growth cone]; GO:0030674 [Name: protein binding, bridging]; GO:0015629 [Name: actin cytoskeleton]; GO:0031253 [Name: cell projection membrane]; GO:0005856 [Name: cytoskeleton]; GO:0051015 [Name: actin f…	-	-	-	-	-								1	0	1.39935	2.52733	-8.11031	-5.30708	-8.11031	-8.11031	-8.11031	-4.85019	-5.19703	-5.11101	-8.11031	-4.56471		-2.42721	-4.11676	-1.45048	-1.69408	-3.25612	-3.23053	-1.80842	-3.18855	-1.93359	-1.5312		-1.55215	1.25107	-1.55215	-1.55215	-1.55215
23102	100505566	LINC00578	long intergenic non-protein coding RNA 578	3q26.32	6313	-	-	-	-	-	-								1	0	1.41882	2.47718	-2.86985	-3.51664	-1.50194	-2.34963	-1.64088	-1.37498	-2.23668	-2.30724	-1.12114	-1.24463		-3.63254	-4.57576	-1.96811	-3.35375	-2.88595	-4.80976	-3.16814	-3.63436	-2.37099	-2.30175		-0.853485	-1.50028	0.514423	-0.333273	0.375476
14878	115265	DDIT4L	DNA damage inducible transcript 4 like	4q24	2994	GO:0005515 [Name: protein binding]; GO:0009968 [Name: negative regulation of signal transduction]; GO:0005737 [Name: cytoplasm]	-	-	-	-	-								1	0	1.16299	2.46535	2.16591	2.25883	2.60741	2.60507	2.08393	1.60708	2.76675	2.74568	2.54139	2.32135		-3.03015	-2.78504	-1.80128	-1.50989	-2.7925	-3.73351	-2.37673	-2.33988	-2.02365	-1.2255		-0.204431	-0.111514	0.237068	0.234729	-0.286408
24052	100652791	GS1-24F4.2	uncharacterized LOC100652791	8p23.1	4650	-	-	-	-	-	-								1	0	1.24948	2.4449	-8.68553	-8.68553	-8.68553	-8.68553	-4.45104	-8.68553	-8.68553	-8.68553	-8.68553	-8.68553		-3.97719	-3.73365	-2.15006	-2.91265	-2.85414	-2.82815	-2.72705	-3.19327	-2.82623	-2.01977		-0.423449	-0.423449	-0.423449	-0.423449	3.81105
25061	101927895	EMC1-AS1	EMC1 antisense RNA 1	1p36.13	507	-	-	-	-	-	-								1	0	1.13848	2.38348	-2.10521	-5.48836	-1.91439	-0.67243	-5.48836	-1.30557	-2.57508	-1.58221	-1.70189	-1.00589		0.647208	-0.937489	1.39201	0.927868	0.920315	0.369023	0.5939	0.411658	1.06269	1.33651		0.278729	-3.10442	0.46955	1.71151	-3.10442
14104	84970	C1orf94	chromosome 1 open reading frame 94	1p35.1	3339	GO:0005515 [Name: protein binding]	-	-	-	-	-								1	0	1.14238	2.33883	-8.20772	-8.20772	-8.20772	-8.20772	-8.20772	-8.20772	-8.20772	-8.20772	-8.20772	-8.20772		-3.18749	-3.65685	-2.31629	-1.92746	-3.91605	-3.32794	-2.53407	-2.97268	-2.34841	-1.92502		0	0	0	0	0
[truncated: 1 more rows]
[truncated: 38 more columns]

## Sheet: dn P05.2FC.Fimo.Romi-Ipata.only
			datatype																NCI-H660_Fimo & Romi_Ipata ONLY	NCI-H660_Fimo & Romi_Ipata ONLY	NCI-H660_Fimo & Romi_Ipata ONLY	NCI-H660_Fimo & Romi_Ipata ONLY	LOG2_FPKM	LOG2_FPKM	LOG2_FPKM	LOG2_FPKM	LOG2_FPKM	LOG2_FPKM	LOG2_FPKM	LOG2_FPKM	LOG2_FPKM	LOG2_FPKM		LOG2_FPKM	LOG2_FPKM	LOG2_FPKM	LOG2_FPKM	LOG2_FPKM	LOG2_FPKM	LOG2_FPKM	LOG2_FPKM	LOG2_FPKM	LOG2_FPKM		LOG2_MC_RATIOS	LOG2_MC_RATIOS	LOG2_MC_RATIOS	LOG2_MC_RATIOS	LOG2_MC_RATIOS
[truncated: 11 more rows]
[truncated: 38 more columns]
